# Supplementary material for: MUC2 expression modulates immune infiltration in colorectal cancer
Source: Front Immunol. 2025 Jan 24;15:1500374. doi: 10.3389/fimmu.2024.1500374 (PMC11802499; doi:10.3389/fimmu.2024.1500374)
Supplement: Supplementary file 2 [file Table1.xlsx]

## Sheet: Supplementary table 1 HT_29_Muc
	Hugo_Symbol	Entrez_Gene_Id	Center	NCBI_Build	Chromosome	Start_Position	End_Position	Strand	Variant_Classification	Variant_Type	Reference_Allele	Tumor_Seq_Allele1	Tumor_Seq_Allele2	dbSNP_RS	dbSNP_Val_Status	Tumor_Sample_Barcode	Matched_Norm_Sample_Barcode	Match_Norm_Seq_Allele1	Match_Norm_Seq_Allele2	Tumor_Validation_Allele1	Tumor_Validation_Allele2	Match_Norm_Validation_Allele1	Match_Norm_Validation_Allele2	Verification_Status	Validation_Status	Mutation_Status	Sequencing_Phase	Sequence_Source	Validation_Method	Score	BAM_File	Sequencer	Tumor_Sample_UUID	Matched_Norm_Sample_UUID	HGVSc	HGVSp	HGVSp_Short	Transcript_ID	Exon_Number	t_depth	t_ref_count	t_alt_count	n_depth	n_ref_count	n_alt_count	all_effects	Allele	Gene	Feature
3218	AL669831.7	0	.	GRCh38	chr1	861733	861733	+	Intron	SNP	A	A	G	rs796606302	NA	HT-29_Muc2_KO.sorted	HT-29_CTRL.sorted	A	A	NA	NA	NA	NA	NA	NA	NA	NA	NA	NA	NA	NA	NA	NA	NA	n.1048+460N>G			ENST00000671208		NA	NA	NA	NA	NA	NA	AL669831.7,intron_variant,,ENST00000661463,;AL669831.7,intron_variant,,ENST00000671208,;LINC01128,downstream_gene_variant,,ENST00000445118,;LINC01128,downstream_gene_variant,,ENST00000657837,;LINC01128,downstream_gene_variant,,ENST00000659124,;LINC01128,downstream_gene_variant,,ENST00000666741,;LINC01128,downstream_gene_variant,,ENST00000670780,;	G	ENSG00000288531	ENST00000671208
3219	PLEKHN1	0	.	GRCh38	chr1	968953	968953	+	Intron	SNP	G	G	A	rs1359905856	NA	HT-29_Muc2_KO.sorted	HT-29_CTRL.sorted	G	G	NA	NA	NA	NA	NA	NA	NA	NA	NA	NA	NA	NA	NA	NA	NA	c.184-1324N>A			ENST00000379410		NA	NA	NA	NA	NA	NA	PLEKHN1,intron_variant,,ENST00000379407,NM_001160184.2;PLEKHN1,intron_variant,,ENST00000379409,;PLEKHN1,intron_variant,,ENST00000379410,NM_001367552.1,NM_032129.3;KLHL17,downstream_gene_variant,,ENST00000338591,NM_198317.3;PLEKHN1,upstream_gene_variant,,ENST00000491024,;KLHL17,downstream_gene_variant,,ENST00000622660,;KLHL17,downstream_gene_variant,,ENST00000466300,;PLEKHN1,upstream_gene_variant,…	A	ENSG00000187583	ENST00000379410
3220	LINC01646	0	.	GRCh38	chr1	4575109	4575109	+	Intron	SNP	G	G	T	novel	NA	HT-29_Muc2_KO.sorted	HT-29_CTRL.sorted	G	G	NA	NA	NA	NA	NA	NA	NA	NA	NA	NA	NA	NA	NA	NA	NA	n.237+2517N>T			ENST00000661628		NA	NA	NA	NA	NA	NA	LINC01646,intron_variant,,ENST00000420522,;LINC01646,intron_variant,,ENST00000634256,;LINC01646,intron_variant,,ENST00000635556,;LINC01646,intron_variant,,ENST00000659059,;LINC01646,intron_variant,,ENST00000659083,;LINC01646,intron_variant,,ENST00000661628,;LINC01646,intron_variant,,ENST00000666685,;LINC01646,intron_variant,,ENST00000667354,;	T	ENSG00000232596	ENST00000661628
3221	Z97988.1	0	.	GRCh38	chr1	5564015	5564015	+	5'Flank	SNP	G	G	A	rs1178411555	NA	HT-29_Muc2_KO.sorted	HT-29_CTRL.sorted	G	G	NA	NA	NA	NA	NA	NA	NA	NA	NA	NA	NA	NA	NA	NA	NA				ENST00000579887		NA	NA	NA	NA	NA	NA	Z97988.1,upstream_gene_variant,,ENST00000579887,;AL365255.1,intron_variant,,ENST00000637702,;	A	ENSG00000264341	ENST00000579887
3222	Unknown	0	.	GRCh38	chr1	11432255	11432255	+	IGR	SNP	G	G	T	novel	NA	HT-29_Muc2_KO.sorted	HT-29_CTRL.sorted	G	G	NA	NA	NA	NA	NA	NA	NA	NA	NA	NA	NA	NA	NA	NA	NA						NA	NA	NA	NA	NA	NA		T
3223	PADI1	0	.	GRCh38	chr1	17223675	17223675	+	Missense_Mutation	SNP	C	C	A	rs200742524	NA	HT-29_Muc2_KO.sorted	HT-29_CTRL.sorted	C	C	NA	NA	NA	NA	NA	NA	NA	NA	NA	NA	NA	NA	NA	NA	NA	c.328N>A	p.Leu110Ile	p.L110I	ENST00000375471	2016-03-01	NA	NA	NA	NA	NA	NA	PADI1,missense_variant,p.Leu110Ile,ENST00000375471,NM_013358.3;PADI1,non_coding_transcript_exon_variant,,ENST00000483501,;	A	ENSG00000142623	ENST00000375471
3224	RCC2	0	.	GRCh38	chr1	17413230	17413230	+	Intron	SNP	T	T	C	novel	NA	HT-29_Muc2_KO.sorted	HT-29_CTRL.sorted	T	T	NA	NA	NA	NA	NA	NA	NA	NA	NA	NA	NA	NA	NA	NA	NA	c.1208-52N>G			ENST00000375436		NA	NA	NA	NA	NA	NA	RCC2,intron_variant,,ENST00000375433,NM_001136204.3;RCC2,intron_variant,,ENST00000375436,NM_018715.4;RCC2,upstream_gene_variant,,ENST00000474892,;	C	ENSG00000179051	ENST00000375436
3225	Unknown	0	.	GRCh38	chr1	17857630	17857630	+	IGR	SNP	G	G	T	novel	NA	HT-29_Muc2_KO.sorted	HT-29_CTRL.sorted	G	G	NA	NA	NA	NA	NA	NA	NA	NA	NA	NA	NA	NA	NA	NA	NA						NA	NA	NA	NA	NA	NA		T
3226	DYNLL1P3	0	.	GRCh38	chr1	18512637	18512637	+	5'Flank	SNP	C	C	A	novel	NA	HT-29_Muc2_KO.sorted	HT-29_CTRL.sorted	C	C	NA	NA	NA	NA	NA	NA	NA	NA	NA	NA	NA	NA	NA	NA	NA				ENST00000596113		NA	NA	NA	NA	NA	NA	DYNLL1P3,upstream_gene_variant,,ENST00000596113,;	A	ENSG00000235282	ENST00000596113
3227	USP48	0	.	GRCh38	chr1	21733899	21733899	+	Intron	SNP	T	T	G	novel	NA	HT-29_Muc2_KO.sorted	HT-29_CTRL.sorted	T	T	NA	NA	NA	NA	NA	NA	NA	NA	NA	NA	NA	NA	NA	NA	NA	c.1171+2547N>C			ENST00000308271		NA	NA	NA	NA	NA	NA	USP48,intron_variant,,ENST00000308271,NM_001350164.2,NM_001350166.2,NM_001350167.2,NM_001350168.2,NM_032236.8;USP48,intron_variant,,ENST00000400301,NM_001330394.2;USP48,intron_variant,,ENST00000421625,NM_001032730.2;USP48,intron_variant,,ENST00000529637,;USP48,upstream_gene_variant,,ENST00000526044,;USP48,upstream_gene_variant,,ENST00000534705,;USP48,intron_variant,,ENST00000374730,;	G	ENSG00000090686	ENST00000308271
3228	EPHB2	0	.	GRCh38	chr1	22785095	22785095	+	Intron	SNP	C	C	A	novel	NA	HT-29_Muc2_KO.sorted	HT-29_CTRL.sorted	C	C	NA	NA	NA	NA	NA	NA	NA	NA	NA	NA	NA	NA	NA	NA	NA	c.811+19N>A			ENST00000400191		NA	NA	NA	NA	NA	NA	EPHB2,intron_variant,,ENST00000374627,;EPHB2,intron_variant,,ENST00000374630,NM_017449.4;EPHB2,intron_variant,,ENST00000374632,NM_004442.7,NM_001309192.2;EPHB2,intron_variant,,ENST00000400191,NM_001309193.2;EPHB2,intron_variant,,ENST00000544305,;	A	ENSG00000133216	ENST00000400191
3229	TCEA3	0	.	GRCh38	chr1	23396848	23396848	+	Intron	SNP	G	G	A	novel	NA	HT-29_Muc2_KO.sorted	HT-29_CTRL.sorted	G	G	NA	NA	NA	NA	NA	NA	NA	NA	NA	NA	NA	NA	NA	NA	NA	c.664+697N>T			ENST00000450454		NA	NA	NA	NA	NA	NA	TCEA3,intron_variant,,ENST00000450454,NM_003196.3;TCEA3,intron_variant,,ENST00000476978,;	A	ENSG00000204219	ENST00000450454
3230	RUNX3	0	.	GRCh38	chr1	24968027	24968027	+	5'Flank	SNP	T	T	C	novel	NA	HT-29_Muc2_KO.sorted	HT-29_CTRL.sorted	T	T	NA	NA	NA	NA	NA	NA	NA	NA	NA	NA	NA	NA	NA	NA	NA				ENST00000399916		NA	NA	NA	NA	NA	NA	RUNX3,upstream_gene_variant,,ENST00000338888,;RUNX3,upstream_gene_variant,,ENST00000399916,NM_001320672.1,NM_001031680.2;RUNX3,upstream_gene_variant,,ENST00000479341,;,regulatory_region_variant,,ENSR00000351026,;AL445471.1,downstream_gene_variant,,ENST00000456316,;AL445471.2,downstream_gene_variant,,ENST00000568143,;	C	ENSG00000020633	ENST00000399916
3231	ENSR00000250895	0	.	GRCh38	chr1	27643948	27643948	+	IGR	SNP	G	G	T	novel	NA	HT-29_Muc2_KO.sorted	HT-29_CTRL.sorted	G	G	NA	NA	NA	NA	NA	NA	NA	NA	NA	NA	NA	NA	NA	NA	NA				ENSR00000250895		NA	NA	NA	NA	NA	NA	,regulatory_region_variant,,ENSR00000250895,;	T		ENSR00000250895
3232	GMEB1	0	.	GRCh38	chr1	28670912	28670912	+	Intron	SNP	C	C	G	novel	NA	HT-29_Muc2_KO.sorted	HT-29_CTRL.sorted	C	C	NA	NA	NA	NA	NA	NA	NA	NA	NA	NA	NA	NA	NA	NA	NA	c.-31+2073N>G			ENST00000294409		NA	NA	NA	NA	NA	NA	GMEB1,intron_variant,,ENST00000294409,NM_006582.4;GMEB1,intron_variant,,ENST00000361872,;GMEB1,intron_variant,,ENST00000373816,NM_001319674.2,NM_024482.3;	G	ENSG00000162419	ENST00000294409
3233	ENSR00000004003	0	.	GRCh38	chr1	29689469	29689469	+	IGR	SNP	G	G	C	novel	NA	HT-29_Muc2_KO.sorted	HT-29_CTRL.sorted	G	G	NA	NA	NA	NA	NA	NA	NA	NA	NA	NA	NA	NA	NA	NA	NA				ENSR00000004003		NA	NA	NA	NA	NA	NA	,regulatory_region_variant,,ENSR00000004003,;,regulatory_region_variant,,ENSR00000250963,;	C		ENSR00000004003
3234	Unknown	0	.	GRCh38	chr1	29978564	29978564	+	IGR	SNP	C	C	G	novel	NA	HT-29_Muc2_KO.sorted	HT-29_CTRL.sorted	C	C	NA	NA	NA	NA	NA	NA	NA	NA	NA	NA	NA	NA	NA	NA	NA						NA	NA	NA	NA	NA	NA		G
3235	TXLNA	0	.	GRCh38	chr1	32177491	32177491	+	5'Flank	SNP	T	T	A	novel	NA	HT-29_Muc2_KO.sorted	HT-29_CTRL.sorted	T	T	NA	NA	NA	NA	NA	NA	NA	NA	NA	NA	NA	NA	NA	NA	NA				ENST00000373609		NA	NA	NA	NA	NA	NA	TXLNA,upstream_gene_variant,,ENST00000373609,;TXLNA,upstream_gene_variant,,ENST00000373610,NM_175852.4;KPNA6,downstream_gene_variant,,ENST00000373625,NM_012316.5;KPNA6,downstream_gene_variant,,ENST00000471599,;AL049795.2,downstream_gene_variant,,ENST00000515055,;	A	ENSG00000084652	ENST00000373609
3236	CSMD2	0	.	GRCh38	chr1	34067512	34067512	+	Intron	SNP	G	G	T	novel	NA	HT-29_Muc2_KO.sorted	HT-29_CTRL.sorted	G	G	NA	NA	NA	NA	NA	NA	NA	NA	NA	NA	NA	NA	NA	NA	NA	c.404+21465N>A			ENST00000373381		NA	NA	NA	NA	NA	NA	CSMD2,intron_variant,,ENST00000373381,NM_001281956.1;CSMD2,intron_variant,,ENST00000373388,NM_052896.4;CSMD2,intron_variant,,ENST00000619121,;CSMD2,intron_variant,,ENST00000241312,;,regulatory_region_variant,,ENSR00000004578,;	T	ENSG00000121904	ENST00000373381
3237	MTF1	0	.	GRCh38	chr1	37847376	37847376	+	Intron	SNP	G	G	T	novel	NA	HT-29_Muc2_KO.sorted	HT-29_CTRL.sorted	G	G	NA	NA	NA	NA	NA	NA	NA	NA	NA	NA	NA	NA	NA	NA	NA	c.409-7218N>A			ENST00000373036		NA	NA	NA	NA	NA	NA	MTF1,intron_variant,,ENST00000373036,NM_005955.3;	T	ENSG00000188786	ENST00000373036
3238	BMP8B	0	.	GRCh38	chr1	39783492	39783492	+	Intron	SNP	T	T	C	novel	NA	HT-29_Muc2_KO.sorted	HT-29_CTRL.sorted	T	T	NA	NA	NA	NA	NA	NA	NA	NA	NA	NA	NA	NA	NA	NA	NA	c.334+4660N>G			ENST00000372827		NA	NA	NA	NA	NA	NA	BMP8B,intron_variant,,ENST00000372827,NM_001720.5;BMP8B-AS1,downstream_gene_variant,,ENST00000648746,;	C	ENSG00000116985	ENST00000372827
3239	RIMS3	0	.	GRCh38	chr1	40645284	40645284	+	Intron	SNP	G	G	T	novel	NA	HT-29_Muc2_KO.sorted	HT-29_CTRL.sorted	G	G	NA	NA	NA	NA	NA	NA	NA	NA	NA	NA	NA	NA	NA	NA	NA	c.-32+2384N>A			ENST00000372684		NA	NA	NA	NA	NA	NA	RIMS3,intron_variant,,ENST00000372683,;RIMS3,intron_variant,,ENST00000372684,NM_014747.3;	T	ENSG00000117016	ENST00000372684
3240	B4GALT2	0	.	GRCh38	chr1	43985137	43985137	+	Intron	SNP	G	G	T	novel	NA	HT-29_Muc2_KO.sorted	HT-29_CTRL.sorted	G	G	NA	NA	NA	NA	NA	NA	NA	NA	NA	NA	NA	NA	NA	NA	NA	c.827+82N>T			ENST00000309519		NA	NA	NA	NA	NA	NA	B4GALT2,intron_variant,,ENST00000309519,NM_030587.2;B4GALT2,intron_variant,,ENST00000356836,NM_001005417.2;B4GALT2,intron_variant,,ENST00000372324,NM_003780.4;B4GALT2,intron_variant,,ENST00000434555,;B4GALT2,intron_variant,,ENST00000481924,;B4GALT2,intron_variant,,ENST00000485678,;B4GALT2,downstream_gene_variant,,ENST00000497866,;B4GALT2,downstream_gene_variant,,ENST00000498543,;	T	ENSG00000117411	ENST00000309519
3241	TESK2	0	.	GRCh38	chr1	45400107	45400107	+	Intron	SNP	G	G	T		NA	HT-29_Muc2_KO.sorted	HT-29_CTRL.sorted	G	G	NA	NA	NA	NA	NA	NA	NA	NA	NA	NA	NA	NA	NA	NA	NA	c.345-14147N>A			ENST00000372086		NA	NA	NA	NA	NA	NA	TESK2,intron_variant,,ENST00000372084,;TESK2,intron_variant,,ENST00000372086,NM_001320800.2,NM_007170.3;TESK2,intron_variant,,ENST00000486676,;TESK2,intron_variant,,ENST00000493974,;AL451136.1,intron_variant,,ENST00000671898,;,regulatory_region_variant,,ENSR00000356143,;	T	ENSG00000070759	ENST00000372086
3242	Unknown	0	.	GRCh38	chr1	45541576	45541576	+	IGR	SNP	A	A	C	novel	NA	HT-29_Muc2_KO.sorted	HT-29_CTRL.sorted	A	A	NA	NA	NA	NA	NA	NA	NA	NA	NA	NA	NA	NA	NA	NA	NA						NA	NA	NA	NA	NA	NA		C
3243	CYP4Z2P	0	.	GRCh38	chr1	46902633	46902633	+	5'Flank	SNP	G	G	T	novel	NA	HT-29_Muc2_KO.sorted	HT-29_CTRL.sorted	G	G	NA	NA	NA	NA	NA	NA	NA	NA	NA	NA	NA	NA	NA	NA	NA				ENST00000423332		NA	NA	NA	NA	NA	NA	CYP4Z2P,upstream_gene_variant,,ENST00000505841,;CYP4Z2P,upstream_gene_variant,,ENST00000423332,;	T	ENSG00000154198	ENST00000423332
3244	Unknown	0	.	GRCh38	chr1	48283484	48283484	+	IGR	SNP	T	T	A	novel	NA	HT-29_Muc2_KO.sorted	HT-29_CTRL.sorted	T	T	NA	NA	NA	NA	NA	NA	NA	NA	NA	NA	NA	NA	NA	NA	NA						NA	NA	NA	NA	NA	NA		A
3245	AGBL4	0	.	GRCh38	chr1	48840218	48840218	+	Intron	SNP	C	C	A	novel	NA	HT-29_Muc2_KO.sorted	HT-29_CTRL.sorted	C	C	NA	NA	NA	NA	NA	NA	NA	NA	NA	NA	NA	NA	NA	NA	NA	c.634+26973N>T			ENST00000371839		NA	NA	NA	NA	NA	NA	AGBL4,intron_variant,,ENST00000371836,;AGBL4,intron_variant,,ENST00000371838,;AGBL4,intron_variant,,ENST00000371839,NM_001323575.2,NM_032785.4,NM_001323573.2,NM_001323574.2;AGBL4,intron_variant,,ENST00000416121,;	A	ENSG00000186094	ENST00000371839
3246	LINC01562	0	.	GRCh38	chr1	51217252	51217252	+	Intron	SNP	C	C	A	novel	NA	HT-29_Muc2_KO.sorted	HT-29_CTRL.sorted	C	C	NA	NA	NA	NA	NA	NA	NA	NA	NA	NA	NA	NA	NA	NA	NA	n.132+17713N>T			ENST00000366181		NA	NA	NA	NA	NA	NA	LINC01562,intron_variant,,ENST00000366181,;	A	ENSG00000203356	ENST00000366181
3247	DAB1	0	.	GRCh38	chr1	57217967	57217967	+	Intron	SNP	G	G	A	novel	NA	HT-29_Muc2_KO.sorted	HT-29_CTRL.sorted	G	G	NA	NA	NA	NA	NA	NA	NA	NA	NA	NA	NA	NA	NA	NA	NA	c.68-72538N>T			ENST00000371236		NA	NA	NA	NA	NA	NA	DAB1,intron_variant,,ENST00000332102,;DAB1,intron_variant,,ENST00000371230,;DAB1,intron_variant,,ENST00000371231,;DAB1,intron_variant,,ENST00000371232,;DAB1,intron_variant,,ENST00000371236,NM_001353986.2,NM_001365792.1;DAB1,intron_variant,,ENST00000414851,NM_021080.5,NM_001353983.1,NM_001353985.2,NM_001365793.1;DAB1,intron_variant,,ENST00000420954,;DAB1,intron_variant,,ENST00000473821,;DAB1,intro…	A	ENSG00000173406	ENST00000371236
3248	LINC01748	0	.	GRCh38	chr1	60564772	60564772	+	Intron	SNP	C	C	A	novel	NA	HT-29_Muc2_KO.sorted	HT-29_CTRL.sorted	C	C	NA	NA	NA	NA	NA	NA	NA	NA	NA	NA	NA	NA	NA	NA	NA	n.1156-22361N>T			ENST00000635048		NA	NA	NA	NA	NA	NA	LINC01748,intron_variant,,ENST00000439156,;LINC01748,intron_variant,,ENST00000634281,;LINC01748,intron_variant,,ENST00000634836,;LINC01748,intron_variant,,ENST00000635048,;LINC01748,intron_variant,,ENST00000635616,;LINC01748,intron_variant,,ENST00000654935,;LINC01748,intron_variant,,ENST00000657534,;LINC01748,intron_variant,,ENST00000660110,;LINC01748,intron_variant,,ENST00000660992,;LINC01748,in…	A	ENSG00000226476	ENST00000635048
3249	AC099792.1	0	.	GRCh38	chr1	60731599	60731599	+	Intron	SNP	C	C	A	novel	NA	HT-29_Muc2_KO.sorted	HT-29_CTRL.sorted	C	C	NA	NA	NA	NA	NA	NA	NA	NA	NA	NA	NA	NA	NA	NA	NA	n.370+848N>T			ENST00000423403		NA	NA	NA	NA	NA	NA	AC099792.1,intron_variant,,ENST00000423403,;AC099792.1,intron_variant,,ENST00000634701,;AC099792.1,intron_variant,,ENST00000635290,;AC099792.1,intron_variant,,ENST00000663928,;AC099792.1,intron_variant,,ENST00000665290,;AC099792.1,intron_variant,,ENST00000665662,;AC099792.1,intron_variant,,ENST00000667362,;AC099792.1,intron_variant,,ENST00000667862,;	A	ENSG00000231252	ENST00000423403
3250	NFIA-AS2	0	.	GRCh38	chr1	60966804	60966804	+	Intron	SNP	T	T	A	novel	NA	HT-29_Muc2_KO.sorted	HT-29_CTRL.sorted	T	T	NA	NA	NA	NA	NA	NA	NA	NA	NA	NA	NA	NA	NA	NA	NA	n.333+3127N>T			ENST00000665665		NA	NA	NA	NA	NA	NA	NFIA,intron_variant,,ENST00000371191,;NFIA,intron_variant,,ENST00000664495,;NFIA-AS2,intron_variant,,ENST00000421455,;NFIA-AS2,intron_variant,,ENST00000438559,;NFIA-AS2,intron_variant,,ENST00000655960,;NFIA-AS2,intron_variant,,ENST00000665665,;	A	ENSG00000237928	ENST00000665665
3251	PATJ	0	.	GRCh38	chr1	61933041	61933041	+	Intron	SNP	G	G	A	novel	NA	HT-29_Muc2_KO.sorted	HT-29_CTRL.sorted	G	G	NA	NA	NA	NA	NA	NA	NA	NA	NA	NA	NA	NA	NA	NA	NA	c.3670+5212N>A			ENST00000642238		NA	NA	NA	NA	NA	NA	PATJ,intron_variant,,ENST00000371158,NM_176877.4;PATJ,intron_variant,,ENST00000490547,;PATJ,intron_variant,,ENST00000494842,;PATJ,intron_variant,,ENST00000613764,;PATJ,intron_variant,,ENST00000642238,NM_001350145.2;PATJ,intron_variant,,ENST00000459752,;PATJ,intron_variant,,ENST00000484562,;PATJ,intron_variant,,ENST00000484937,;PATJ,intron_variant,,ENST00000635023,;PATJ,intron_variant,,ENST0000063…	A	ENSG00000132849	ENST00000642238
3252	DOCK7	0	.	GRCh38	chr1	62646149	62646149	+	Intron	SNP	C	C	T	rs377590350	NA	HT-29_Muc2_KO.sorted	HT-29_CTRL.sorted	C	C	NA	NA	NA	NA	NA	NA	NA	NA	NA	NA	NA	NA	NA	NA	NA	c.818+1542N>A			ENST00000251157		NA	NA	NA	NA	NA	NA	DOCK7,intron_variant,,ENST00000251157,NM_001330614.1;DOCK7,intron_variant,,ENST00000340370,NM_033407.3;DOCK7,intron_variant,,ENST00000404627,NM_001272002.2;DOCK7,intron_variant,,ENST00000454575,NM_001271999.1;DOCK7,intron_variant,,ENST00000634264,NM_001272000.1;DOCK7,intron_variant,,ENST00000635123,NM_001272001.1;DOCK7,intron_variant,,ENST00000635253,NM_001367561.1;DOCK7,intron_variant,,ENST00000…	T	ENSG00000116641	ENST00000251157
3253	GNG12-AS1	0	.	GRCh38	chr1	67952039	67952039	+	Intron	SNP	G	G	A	novel	NA	HT-29_Muc2_KO.sorted	HT-29_CTRL.sorted	G	G	NA	NA	NA	NA	NA	NA	NA	NA	NA	NA	NA	NA	NA	NA	NA	n.135-82608N>A			ENST00000420587		NA	NA	NA	NA	NA	NA	,regulatory_region_variant,,ENSR00000925988,;GNG12-AS1,intron_variant,,ENST00000413628,;GNG12-AS1,intron_variant,,ENST00000420587,;GNG12-AS1,upstream_gene_variant,,ENST00000414904,;	A	ENSG00000232284	ENST00000420587
3254	AL033530.1	0	.	GRCh38	chr1	68928115	68928115	+	Intron	SNP	C	C	G	novel	NA	HT-29_Muc2_KO.sorted	HT-29_CTRL.sorted	C	C	NA	NA	NA	NA	NA	NA	NA	NA	NA	NA	NA	NA	NA	NA	NA	n.994+4531N>G			ENST00000643361		NA	NA	NA	NA	NA	NA	AL033530.1,intron_variant,,ENST00000643361,;AL033530.1,intron_variant,,ENST00000646995,;	G	ENSG00000285407	ENST00000643361
3255	NEGR1	0	.	GRCh38	chr1	71922673	71922673	+	Intron	SNP	G	G	T	novel	NA	HT-29_Muc2_KO.sorted	HT-29_CTRL.sorted	G	G	NA	NA	NA	NA	NA	NA	NA	NA	NA	NA	NA	NA	NA	NA	NA	c.409+12406N>A			ENST00000357731		NA	NA	NA	NA	NA	NA	NEGR1,intron_variant,,ENST00000306821,;NEGR1,intron_variant,,ENST00000357731,NM_173808.3;NEGR1,intron_variant,,ENST00000467479,;	T	ENSG00000172260	ENST00000357731
3256	LRRIQ3	0	.	GRCh38	chr1	74170304	74170304	+	Intron	SNP	T	T	A	novel	NA	HT-29_Muc2_KO.sorted	HT-29_CTRL.sorted	T	T	NA	NA	NA	NA	NA	NA	NA	NA	NA	NA	NA	NA	NA	NA	NA	c.573+12234N>T			ENST00000354431		NA	NA	NA	NA	NA	NA	LRRIQ3,intron_variant,,ENST00000354431,NM_001322315.2,NM_001105659.2;LRRIQ3,intron_variant,,ENST00000370909,;LRRIQ3,intron_variant,,ENST00000395089,;LRRIQ3,intron_variant,,ENST00000444984,;LRRIQ3,intron_variant,,ENST00000495179,;LRRIQ3,intron_variant,,ENST00000415760,;	A	ENSG00000162620	ENST00000354431
3257	ERICH3	0	.	GRCh38	chr1	74641049	74641049	+	Intron	SNP	C	C	T	rs1047386486	NA	HT-29_Muc2_KO.sorted	HT-29_CTRL.sorted	C	C	NA	NA	NA	NA	NA	NA	NA	NA	NA	NA	NA	NA	NA	NA	NA	c.444+282N>A			ENST00000326665		NA	NA	NA	NA	NA	NA	ERICH3,intron_variant,,ENST00000326665,NM_001002912.5;	T	ENSG00000178965	ENST00000326665
3258	Unknown	0	.	GRCh38	chr1	75041574	75041574	+	IGR	SNP	C	C	G	rs558719501	NA	HT-29_Muc2_KO.sorted	HT-29_CTRL.sorted	C	C	NA	NA	NA	NA	NA	NA	NA	NA	NA	NA	NA	NA	NA	NA	NA						NA	NA	NA	NA	NA	NA		G
3259	SLC44A5	0	.	GRCh38	chr1	75510689	75510689	+	Intron	SNP	G	G	T	novel	NA	HT-29_Muc2_KO.sorted	HT-29_CTRL.sorted	G	G	NA	NA	NA	NA	NA	NA	NA	NA	NA	NA	NA	NA	NA	NA	NA	c.13+30746N>A			ENST00000370855		NA	NA	NA	NA	NA	NA	SLC44A5,intron_variant,,ENST00000370855,NM_001320283.2,NM_152697.5;SLC44A5,intron_variant,,ENST00000370859,NM_001130058.2,NM_001320287.2,NM_001320285.2;SLC44A5,intron_variant,,ENST00000469525,;	T	ENSG00000137968	ENST00000370855
3260	AL137803.1	0	.	GRCh38	chr1	75711439	75711439	+	Intron	SNP	A	A	G	novel	NA	HT-29_Muc2_KO.sorted	HT-29_CTRL.sorted	A	A	NA	NA	NA	NA	NA	NA	NA	NA	NA	NA	NA	NA	NA	NA	NA	n.165+8910N>C			ENST00000648424		NA	NA	NA	NA	NA	NA	AL137803.1,intron_variant,,ENST00000433521,;AL137803.1,intron_variant,,ENST00000648424,;	G	ENSG00000230863	ENST00000648424
3261	AC092813.1	0	.	GRCh38	chr1	75943866	75943866	+	Intron	SNP	G	G	T	novel	NA	HT-29_Muc2_KO.sorted	HT-29_CTRL.sorted	G	G	NA	NA	NA	NA	NA	NA	NA	NA	NA	NA	NA	NA	NA	NA	NA	n.276+9380N>T			ENST00000659632		NA	NA	NA	NA	NA	NA	AC092813.1,intron_variant,,ENST00000635455,;AC092813.1,intron_variant,,ENST00000653726,;AC092813.1,intron_variant,,ENST00000654326,;AC092813.1,intron_variant,,ENST00000654893,;AC092813.1,intron_variant,,ENST00000658579,;AC092813.1,intron_variant,,ENST00000658660,;AC092813.1,intron_variant,,ENST00000659182,;AC092813.1,intron_variant,,ENST00000659632,;AC092813.1,intron_variant,,ENST00000660289,;AC0…	T	ENSG00000225605	ENST00000659632
3262	ST6GALNAC3	0	.	GRCh38	chr1	76262750	76262750	+	Intron	SNP	G	G	T	novel	NA	HT-29_Muc2_KO.sorted	HT-29_CTRL.sorted	G	G	NA	NA	NA	NA	NA	NA	NA	NA	NA	NA	NA	NA	NA	NA	NA	c.19-51055N>T			ENST00000328299		NA	NA	NA	NA	NA	NA	ST6GALNAC3,intron_variant,,ENST00000328299,NM_001349106.2,NM_001349111.2,NM_152996.4,NM_001349107.2,NM_001349108.2;,regulatory_region_variant,,ENSR00000008630,;	T	ENSG00000184005	ENST00000328299
3263	Unknown	0	.	GRCh38	chr1	79790874	79790874	+	IGR	SNP	C	C	A	novel	NA	HT-29_Muc2_KO.sorted	HT-29_CTRL.sorted	C	C	NA	NA	NA	NA	NA	NA	NA	NA	NA	NA	NA	NA	NA	NA	NA						NA	NA	NA	NA	NA	NA		A
3264	Unknown	0	.	GRCh38	chr1	80689415	80689415	+	IGR	SNP	A	A	G	novel	NA	HT-29_Muc2_KO.sorted	HT-29_CTRL.sorted	A	A	NA	NA	NA	NA	NA	NA	NA	NA	NA	NA	NA	NA	NA	NA	NA						NA	NA	NA	NA	NA	NA		G
3265	Unknown	0	.	GRCh38	chr1	80871459	80871459	+	IGR	SNP	A	A	T	novel	NA	HT-29_Muc2_KO.sorted	HT-29_CTRL.sorted	A	A	NA	NA	NA	NA	NA	NA	NA	NA	NA	NA	NA	NA	NA	NA	NA						NA	NA	NA	NA	NA	NA		T
3266	ADGRL2	0	.	GRCh38	chr1	81811160	81811160	+	Intron	SNP	A	A	G	novel	NA	HT-29_Muc2_KO.sorted	HT-29_CTRL.sorted	A	A	NA	NA	NA	NA	NA	NA	NA	NA	NA	NA	NA	NA	NA	NA	NA	c.-100-25725N>G			ENST00000370730		NA	NA	NA	NA	NA	NA	ADGRL2,intron_variant,,ENST00000319517,NM_001350699.2,NM_012302.4,NM_001366002.1;ADGRL2,intron_variant,,ENST00000359929,NM_001297704.2;ADGRL2,intron_variant,,ENST00000370713,NM_001297706.2;ADGRL2,intron_variant,,ENST00000370715,NM_001297705.2;ADGRL2,intron_variant,,ENST00000370717,NM_001366005.1,NM_001366006.1,NM_001350698.2;ADGRL2,intron_variant,,ENST00000370721,;ADGRL2,intron_variant,,ENST00000…	G	ENSG00000117114	ENST00000370730
3267	ADGRL2	0	.	GRCh38	chr1	81993284	81993284	+	3'Flank	SNP	G	G	T	novel	NA	HT-29_Muc2_KO.sorted	HT-29_CTRL.sorted	G	G	NA	NA	NA	NA	NA	NA	NA	NA	NA	NA	NA	NA	NA	NA	NA				ENST00000370730		NA	NA	NA	NA	NA	NA	ADGRL2,downstream_gene_variant,,ENST00000319517,NM_001350699.2,NM_012302.4,NM_001366002.1;ADGRL2,downstream_gene_variant,,ENST00000359929,NM_001297704.2;ADGRL2,downstream_gene_variant,,ENST00000370713,NM_001297706.2;ADGRL2,downstream_gene_variant,,ENST00000370715,NM_001297705.2;ADGRL2,downstream_gene_variant,,ENST00000370717,NM_001366005.1,NM_001366006.1,NM_001350698.2;ADGRL2,downstream_gene_vari…	T	ENSG00000117114	ENST00000370730
3268	AL157944.1	0	.	GRCh38	chr1	82784398	82784398	+	Intron	SNP	G	G	T	novel	NA	HT-29_Muc2_KO.sorted	HT-29_CTRL.sorted	G	G	NA	NA	NA	NA	NA	NA	NA	NA	NA	NA	NA	NA	NA	NA	NA	n.265+29716N>A			ENST00000650063		NA	NA	NA	NA	NA	NA	AL157944.1,intron_variant,,ENST00000650063,;AL157944.1,intron_variant,,ENST00000653483,;AL157944.1,intron_variant,,ENST00000663002,;	T	ENSG00000233290	ENST00000650063
3269	PKN2-AS1	0	.	GRCh38	chr1	87618841	87618841	+	3'Flank	SNP	G	G	T	novel	NA	HT-29_Muc2_KO.sorted	HT-29_CTRL.sorted	G	G	NA	NA	NA	NA	NA	NA	NA	NA	NA	NA	NA	NA	NA	NA	NA				ENST00000642677		NA	NA	NA	NA	NA	NA	PKN2-AS1,downstream_gene_variant,,ENST00000642677,;	T	ENSG00000237505	ENST00000642677
3270	AC093423.3	0	.	GRCh38	chr1	89725631	89725631	+	Intron	SNP	C	C	A	novel	NA	HT-29_Muc2_KO.sorted	HT-29_CTRL.sorted	C	C	NA	NA	NA	NA	NA	NA	NA	NA	NA	NA	NA	NA	NA	NA	NA	c.138+39020N>A			ENST00000370453		NA	NA	NA	NA	NA	NA	LRRC8C,intron_variant,,ENST00000479252,;AC093423.3,intron_variant,,ENST00000370453,;	A	ENSG00000271949	ENST00000370453
3271	TGFBR3	0	.	GRCh38	chr1	91788475	91788475	+	Intron	SNP	A	A	C	novel	NA	HT-29_Muc2_KO.sorted	HT-29_CTRL.sorted	A	A	NA	NA	NA	NA	NA	NA	NA	NA	NA	NA	NA	NA	NA	NA	NA	c.246+8812N>G			ENST00000212355		NA	NA	NA	NA	NA	NA	TGFBR3,intron_variant,,ENST00000212355,NM_003243.5;TGFBR3,intron_variant,,ENST00000370399,NM_001195684.1;TGFBR3,intron_variant,,ENST00000465892,NM_001195683.2;TGFBR3,intron_variant,,ENST00000525962,;TGFBR3,intron_variant,,ENST00000532540,;TGFBR3,intron_variant,,ENST00000533089,;,regulatory_region_variant,,ENSR00000365155,;	C	ENSG00000069702	ENST00000212355
3272	LINC02790	0	.	GRCh38	chr1	96024840	96024840	+	3'Flank	SNP	C	C	G	novel	NA	HT-29_Muc2_KO.sorted	HT-29_CTRL.sorted	C	C	NA	NA	NA	NA	NA	NA	NA	NA	NA	NA	NA	NA	NA	NA	NA				ENST00000662075		NA	NA	NA	NA	NA	NA	LINC02790,downstream_gene_variant,,ENST00000412513,;LINC02790,downstream_gene_variant,,ENST00000413825,;LINC02790,downstream_gene_variant,,ENST00000442558,;LINC02790,downstream_gene_variant,,ENST00000451675,;LINC02790,downstream_gene_variant,,ENST00000593954,;LINC02790,downstream_gene_variant,,ENST00000595613,;LINC02790,downstream_gene_variant,,ENST00000598129,;LINC02790,downstream_gene_variant,,…	G	ENSG00000237435	ENST00000662075
3273	Unknown	0	.	GRCh38	chr1	97039189	97039189	+	IGR	SNP	C	C	T	novel	NA	HT-29_Muc2_KO.sorted	HT-29_CTRL.sorted	C	C	NA	NA	NA	NA	NA	NA	NA	NA	NA	NA	NA	NA	NA	NA	NA						NA	NA	NA	NA	NA	NA		T
3274	AL445433.2	0	.	GRCh38	chr1	99119059	99119059	+	Intron	SNP	C	C	T	novel	NA	HT-29_Muc2_KO.sorted	HT-29_CTRL.sorted	C	C	NA	NA	NA	NA	NA	NA	NA	NA	NA	NA	NA	NA	NA	NA	NA	n.371-24977N>T			ENST00000425113		NA	NA	NA	NA	NA	NA	AL445433.2,intron_variant,,ENST00000425113,;AL445433.2,intron_variant,,ENST00000647692,;AL445433.2,intron_variant,,ENST00000658279,;AL445433.2,intron_variant,,ENST00000660510,;AL445433.2,intron_variant,,ENST00000662973,;	T	ENSG00000232825	ENST00000425113
3275	Unknown	0	.	GRCh38	chr1	102686622	102686622	+	IGR	SNP	A	A	T	novel	NA	HT-29_Muc2_KO.sorted	HT-29_CTRL.sorted	A	A	NA	NA	NA	NA	NA	NA	NA	NA	NA	NA	NA	NA	NA	NA	NA						NA	NA	NA	NA	NA	NA		T
3276	COL11A1	0	.	GRCh38	chr1	103033476	103033476	+	Intron	SNP	A	A	T	novel	NA	HT-29_Muc2_KO.sorted	HT-29_CTRL.sorted	A	A	NA	NA	NA	NA	NA	NA	NA	NA	NA	NA	NA	NA	NA	NA	NA	c.652-2232N>A			ENST00000370096		NA	NA	NA	NA	NA	NA	COL11A1,intron_variant,,ENST00000353414,NM_001190709.1;COL11A1,intron_variant,,ENST00000358392,NM_080629.2;COL11A1,intron_variant,,ENST00000370096,NM_001854.4;COL11A1,intron_variant,,ENST00000427239,;COL11A1,intron_variant,,ENST00000447608,;COL11A1,intron_variant,,ENST00000461720,;COL11A1,intron_variant,,ENST00000512756,NM_080630.4;COL11A1,intron_variant,,ENST00000644186,;COL11A1,intron_variant,,…	T	ENSG00000060718	ENST00000370096
3277	Unknown	0	.	GRCh38	chr1	105747390	105747390	+	IGR	SNP	G	G	T	novel	NA	HT-29_Muc2_KO.sorted	HT-29_CTRL.sorted	G	G	NA	NA	NA	NA	NA	NA	NA	NA	NA	NA	NA	NA	NA	NA	NA						NA	NA	NA	NA	NA	NA		T
3278	AL355306.2	0	.	GRCh38	chr1	106094429	106094429	+	Intron	SNP	T	T	A	novel	NA	HT-29_Muc2_KO.sorted	HT-29_CTRL.sorted	T	T	NA	NA	NA	NA	NA	NA	NA	NA	NA	NA	NA	NA	NA	NA	NA	n.463-29347N>A			ENST00000634868		NA	NA	NA	NA	NA	NA	AL355306.2,intron_variant,,ENST00000634868,;	A	ENSG00000237480	ENST00000634868
3279	Unknown	0	.	GRCh38	chr1	106251558	106251558	+	IGR	SNP	T	T	C	novel	NA	HT-29_Muc2_KO.sorted	HT-29_CTRL.sorted	T	T	NA	NA	NA	NA	NA	NA	NA	NA	NA	NA	NA	NA	NA	NA	NA						NA	NA	NA	NA	NA	NA		C
3280	SLC6A17	0	.	GRCh38	chr1	110154172	110154172	+	Intron	SNP	C	C	A	novel	NA	HT-29_Muc2_KO.sorted	HT-29_CTRL.sorted	C	C	NA	NA	NA	NA	NA	NA	NA	NA	NA	NA	NA	NA	NA	NA	NA	c.-88+3289N>A			ENST00000331565		NA	NA	NA	NA	NA	NA	SLC6A17,intron_variant,,ENST00000331565,NM_001010898.4;	A	ENSG00000197106	ENST00000331565
3281	ENSR00000929237	0	.	GRCh38	chr1	112806327	112806327	+	IGR	SNP	C	C	A	novel	NA	HT-29_Muc2_KO.sorted	HT-29_CTRL.sorted	C	C	NA	NA	NA	NA	NA	NA	NA	NA	NA	NA	NA	NA	NA	NA	NA				ENSR00000929237		NA	NA	NA	NA	NA	NA	,regulatory_region_variant,,ENSR00000929237,;,regulatory_region_variant,,ENSR00000929238,;	A		ENSR00000929237
3282	Unknown	0	.	GRCh38	chr1	114519789	114519789	+	IGR	SNP	G	G	T	novel	NA	HT-29_Muc2_KO.sorted	HT-29_CTRL.sorted	G	G	NA	NA	NA	NA	NA	NA	NA	NA	NA	NA	NA	NA	NA	NA	NA						NA	NA	NA	NA	NA	NA		T
3283	Unknown	0	.	GRCh38	chr1	118738197	118738197	+	IGR	SNP	G	G	T	novel	NA	HT-29_Muc2_KO.sorted	HT-29_CTRL.sorted	G	G	NA	NA	NA	NA	NA	NA	NA	NA	NA	NA	NA	NA	NA	NA	NA						NA	NA	NA	NA	NA	NA		T
3284	TBX15	0	.	GRCh38	chr1	118888714	118888714	+	Intron	SNP	G	G	T	novel	NA	HT-29_Muc2_KO.sorted	HT-29_CTRL.sorted	G	G	NA	NA	NA	NA	NA	NA	NA	NA	NA	NA	NA	NA	NA	NA	NA	c.1025-3198N>A			ENST00000369429		NA	NA	NA	NA	NA	NA	TBX15,intron_variant,,ENST00000207157,NM_152380.3;TBX15,intron_variant,,ENST00000369429,NM_001330677.2;TBX15,intron_variant,,ENST00000449873,;	T	ENSG00000092607	ENST00000369429
3285	LIX1L	0	.	GRCh38	chr1	145939825	145939825	+	Intron	SNP	G	G	T	novel	NA	HT-29_Muc2_KO.sorted	HT-29_CTRL.sorted	G	G	NA	NA	NA	NA	NA	NA	NA	NA	NA	NA	NA	NA	NA	NA	NA	c.598-2126N>A			ENST00000604000		NA	NA	NA	NA	NA	NA	LIX1L,intron_variant,,ENST00000604000,NM_153713.3;AC243547.3,intron_variant,,ENST00000625258,;AC243547.3,intron_variant,,ENST00000630636,;LIX1L-AS1,splice_region_variant,,ENST00000599626,;LIX1L-AS1,intron_variant,,ENST00000412239,;LIX1L-AS1,intron_variant,,ENST00000421764,;LIX1L-AS1,intron_variant,,ENST00000437797,;LIX1L-AS1,intron_variant,,ENST00000448561,;LIX1L-AS1,intron_variant,,ENST000005954…	T	ENSG00000271601	ENST00000604000
3286	RNU1-155P	0	.	GRCh38	chr1	148381568	148381568	+	3'Flank	SNP	C	C	A	novel	NA	HT-29_Muc2_KO.sorted	HT-29_CTRL.sorted	C	C	NA	NA	NA	NA	NA	NA	NA	NA	NA	NA	NA	NA	NA	NA	NA				ENST00000516326		NA	NA	NA	NA	NA	NA	RNU1-155P,downstream_gene_variant,,ENST00000516326,;LINC01138,intron_variant,,ENST00000622328,;LINC01138,intron_variant,,ENST00000638958,;LINC01138,intron_variant,,ENST00000640832,;	A	ENSG00000252135	ENST00000516326
3287	VPS45	0	.	GRCh38	chr1	150082891	150082891	+	Splice_Region	SNP	C	C	T	novel	NA	HT-29_Muc2_KO.sorted	HT-29_CTRL.sorted	C	C	NA	NA	NA	NA	NA	NA	NA	NA	NA	NA	NA	NA	NA	NA	NA	c.1104+8N>T			ENST00000644510		NA	NA	NA	NA	NA	NA	VPS45,missense_variant,p.Pro157Leu,ENST00000644704,;VPS45,splice_region_variant,,ENST00000369128,NM_001279353.2;VPS45,splice_region_variant,,ENST00000419023,;VPS45,splice_region_variant,,ENST00000535106,;VPS45,splice_region_variant,,ENST00000611412,;VPS45,splice_region_variant,,ENST00000643970,;VPS45,splice_region_variant,,ENST00000644510,NM_007259.5,NM_001279354.2;VPS45,splice_region_variant,,EN…	T	ENSG00000136631	ENST00000644510
3288	PUDPP2	0	.	GRCh38	chr1	152134954	152134954	+	Intron	SNP	G	G	A	rs1216848819	NA	HT-29_Muc2_KO.sorted	HT-29_CTRL.sorted	G	G	NA	NA	NA	NA	NA	NA	NA	NA	NA	NA	NA	NA	NA	NA	NA	n.48-10249N>T			ENST00000628080		NA	NA	NA	NA	NA	NA	PUDPP2,intron_variant,,ENST00000628080,;	A	ENSG00000233792	ENST00000628080
3289	Unknown	0	.	GRCh38	chr1	153401909	153401909	+	IGR	SNP	C	C	A	novel	NA	HT-29_Muc2_KO.sorted	HT-29_CTRL.sorted	C	C	NA	NA	NA	NA	NA	NA	NA	NA	NA	NA	NA	NA	NA	NA	NA						NA	NA	NA	NA	NA	NA		A
3290	ILF2	0	.	GRCh38	chr1	153672613	153672613	+	5'Flank	SNP	G	G	T	novel	NA	HT-29_Muc2_KO.sorted	HT-29_CTRL.sorted	G	G	NA	NA	NA	NA	NA	NA	NA	NA	NA	NA	NA	NA	NA	NA	NA				ENST00000361891		NA	NA	NA	NA	NA	NA	ILF2,upstream_gene_variant,,ENST00000361891,NM_004515.4;ILF2,upstream_gene_variant,,ENST00000368681,;ILF2,upstream_gene_variant,,ENST00000368684,;ILF2,upstream_gene_variant,,ENST00000615950,NM_001267809.1;,regulatory_region_variant,,ENSR00000013827,;,regulatory_region_variant,,ENSR00000931126,;	T	ENSG00000143621	ENST00000361891
3291	IL6R	0	.	GRCh38	chr1	154426774	154426774	+	Intron	SNP	T	T	C	rs1278904128	NA	HT-29_Muc2_KO.sorted	HT-29_CTRL.sorted	T	T	NA	NA	NA	NA	NA	NA	NA	NA	NA	NA	NA	NA	NA	NA	NA	c.86-2422N>C			ENST00000368485		NA	NA	NA	NA	NA	NA	IL6R,intron_variant,,ENST00000344086,NM_181359.3;IL6R,intron_variant,,ENST00000368485,NM_000565.4;IL6R,intron_variant,,ENST00000512471,;IL6R,intron_variant,,ENST00000622330,NM_001206866.1;IL6R,upstream_gene_variant,,ENST00000476006,;	C	ENSG00000160712	ENST00000368485
3292	SSR2	0	.	GRCh38	chr1	156004406	156004406	+	3'Flank	SNP	T	T	C	rs2364409	NA	HT-29_Muc2_KO.sorted	HT-29_CTRL.sorted	T	T	NA	NA	NA	NA	NA	NA	NA	NA	NA	NA	NA	NA	NA	NA	NA				ENST00000295702		NA	NA	NA	NA	NA	NA	ARHGEF2,intron_variant,,ENST00000423422,;SSR2,downstream_gene_variant,,ENST00000295702,NM_003145.4;SSR2,downstream_gene_variant,,ENST00000480567,;SSR2,downstream_gene_variant,,ENST00000496742,;SSR2,downstream_gene_variant,,ENST00000529008,;ARHGEF2,upstream_gene_variant,,ENST00000477754,;SSR2,downstream_gene_variant,,ENST00000472467,;SSR2,downstream_gene_variant,,ENST00000473699,;SSR2,downstream_g…	C	ENSG00000163479	ENST00000295702
3293	C1orf61	0	.	GRCh38	chr1	156456635	156456635	+	RNA	SNP	G	G	T	novel	NA	HT-29_Muc2_KO.sorted	HT-29_CTRL.sorted	G	G	NA	NA	NA	NA	NA	NA	NA	NA	NA	NA	NA	NA	NA	NA	NA	n.118N>A			ENST00000452465	2025-03-01	NA	NA	NA	NA	NA	NA	C1orf61,non_coding_transcript_exon_variant,,ENST00000452465,;C1orf61,non_coding_transcript_exon_variant,,ENST00000656222,;C1orf61,non_coding_transcript_exon_variant,,ENST00000667036,;C1orf61,non_coding_transcript_exon_variant,,ENST00000441085,;C1orf61,upstream_gene_variant,,ENST00000663987,;C1orf61,upstream_gene_variant,,ENST00000673141,;,regulatory_region_variant,,ENSR00000014205,;,TF_binding_si…	T	ENSG00000125462	ENST00000452465
3294	HAPLN2	0	.	GRCh38	chr1	156623732	156623732	+	Intron	SNP	T	T	A	novel	NA	HT-29_Muc2_KO.sorted	HT-29_CTRL.sorted	T	T	NA	NA	NA	NA	NA	NA	NA	NA	NA	NA	NA	NA	NA	NA	NA	c.86-75N>A			ENST00000255039		NA	NA	NA	NA	NA	NA	HAPLN2,intron_variant,,ENST00000255039,NM_021817.3;HAPLN2,intron_variant,,ENST00000456112,;HAPLN2,non_coding_transcript_exon_variant,,ENST00000487988,;HAPLN2,non_coding_transcript_exon_variant,,ENST00000482204,;HAPLN2,upstream_gene_variant,,ENST00000494218,;	A	ENSG00000132702	ENST00000255039
3295	ENSR00000932449	0	.	GRCh38	chr1	166527325	166527325	+	IGR	SNP	G	G	T	novel	NA	HT-29_Muc2_KO.sorted	HT-29_CTRL.sorted	G	G	NA	NA	NA	NA	NA	NA	NA	NA	NA	NA	NA	NA	NA	NA	NA				ENSR00000932449		NA	NA	NA	NA	NA	NA	,regulatory_region_variant,,ENSR00000932449,;	T		ENSR00000932449
3296	DNM3	0	.	GRCh38	chr1	172228344	172228344	+	Intron	SNP	A	A	C	novel	NA	HT-29_Muc2_KO.sorted	HT-29_CTRL.sorted	A	A	NA	NA	NA	NA	NA	NA	NA	NA	NA	NA	NA	NA	NA	NA	NA	c.1690-25229N>C			ENST00000355305		NA	NA	NA	NA	NA	NA	DNM3,intron_variant,,ENST00000355305,NM_001350206.2,NM_001350204.2;DNM3,intron_variant,,ENST00000367731,NM_001136127.3;DNM3,intron_variant,,ENST00000520906,;DNM3,intron_variant,,ENST00000523513,;DNM3,intron_variant,,ENST00000627582,NM_015569.5;	C	ENSG00000197959	ENST00000355305
3297	RC3H1	0	.	GRCh38	chr1	174013782	174013782	+	Intron	SNP	A	A	G	novel	NA	HT-29_Muc2_KO.sorted	HT-29_CTRL.sorted	A	A	NA	NA	NA	NA	NA	NA	NA	NA	NA	NA	NA	NA	NA	NA	NA	c.-151+8314N>C			ENST00000367696		NA	NA	NA	NA	NA	NA	RC3H1,intron_variant,,ENST00000367696,NM_172071.4;RC3H1-IT1,intron_variant,,ENST00000421851,;	G	ENSG00000135870	ENST00000367696
3298	MRPS14	0	.	GRCh38	chr1	175025974	175025974	+	5'Flank	SNP	A	A	T	novel	NA	HT-29_Muc2_KO.sorted	HT-29_CTRL.sorted	A	A	NA	NA	NA	NA	NA	NA	NA	NA	NA	NA	NA	NA	NA	NA	NA				ENST00000476371		NA	NA	NA	NA	NA	NA	MRPS14,upstream_gene_variant,,ENST00000476371,NM_022100.3;Z99297.1,upstream_gene_variant,,ENST00000383932,;MRPS14,upstream_gene_variant,,ENST00000367677,;	T	ENSG00000120333	ENST00000476371
3299	TNR	0	.	GRCh38	chr1	175705264	175705264	+	Intron	SNP	G	G	A	novel	NA	HT-29_Muc2_KO.sorted	HT-29_CTRL.sorted	G	G	NA	NA	NA	NA	NA	NA	NA	NA	NA	NA	NA	NA	NA	NA	NA	c.-165+37962N>T			ENST00000367674		NA	NA	NA	NA	NA	NA	TNR,intron_variant,,ENST00000263525,;TNR,intron_variant,,ENST00000367674,NM_001328635.2,NM_003285.3;	A	ENSG00000116147	ENST00000367674
3300	ENSR00000378081	0	.	GRCh38	chr1	175830852	175830852	+	IGR	SNP	A	A	G	novel	NA	HT-29_Muc2_KO.sorted	HT-29_CTRL.sorted	A	A	NA	NA	NA	NA	NA	NA	NA	NA	NA	NA	NA	NA	NA	NA	NA				ENSR00000378081		NA	NA	NA	NA	NA	NA	,regulatory_region_variant,,ENSR00000378081,;	G		ENSR00000378081
3301	ASTN1	0	.	GRCh38	chr1	177093495	177093495	+	Intron	SNP	G	G	T	novel	NA	HT-29_Muc2_KO.sorted	HT-29_CTRL.sorted	G	G	NA	NA	NA	NA	NA	NA	NA	NA	NA	NA	NA	NA	NA	NA	NA	c.284-32230N>A			ENST00000361833		NA	NA	NA	NA	NA	NA	ASTN1,intron_variant,,ENST00000361833,NM_001364856.1,NM_004319.3;ASTN1,intron_variant,,ENST00000367657,NM_001286164.1;ASTN1,intron_variant,,ENST00000424564,NM_207108.2;ASTN1,intron_variant,,ENST00000281881,;	T	ENSG00000152092	ENST00000361833
3302	ACBD6	0	.	GRCh38	chr1	180304856	180304856	+	Intron	SNP	T	T	A	novel	NA	HT-29_Muc2_KO.sorted	HT-29_CTRL.sorted	T	T	NA	NA	NA	NA	NA	NA	NA	NA	NA	NA	NA	NA	NA	NA	NA	c.694+9836N>T			ENST00000642319		NA	NA	NA	NA	NA	NA	ACBD6,intron_variant,,ENST00000367595,NM_032360.4;ACBD6,intron_variant,,ENST00000642319,;ACBD6,intron_variant,,ENST00000475338,;ACBD6,intron_variant,,ENST00000496993,;ACBD6,intron_variant,,ENST00000645415,;	A	ENSG00000230124	ENST00000642319
3303	HMCN1	0	.	GRCh38	chr1	185943807	185943807	+	Intron	SNP	A	A	C	novel	NA	HT-29_Muc2_KO.sorted	HT-29_CTRL.sorted	A	A	NA	NA	NA	NA	NA	NA	NA	NA	NA	NA	NA	NA	NA	NA	NA	c.1828+9983N>C			ENST00000271588		NA	NA	NA	NA	NA	NA	HMCN1,intron_variant,,ENST00000271588,NM_031935.3;	C	ENSG00000143341	ENST00000271588
3304	HMCN1	0	.	GRCh38	chr1	186067117	186067117	+	Intron	SNP	A	A	G	novel	NA	HT-29_Muc2_KO.sorted	HT-29_CTRL.sorted	A	A	NA	NA	NA	NA	NA	NA	NA	NA	NA	NA	NA	NA	NA	NA	NA	c.7706-717N>G			ENST00000271588		NA	NA	NA	NA	NA	NA	HMCN1,intron_variant,,ENST00000271588,NM_031935.3;	G	ENSG00000143341	ENST00000271588
3305	Unknown	0	.	GRCh38	chr1	186240629	186240629	+	IGR	SNP	C	C	A	novel	NA	HT-29_Muc2_KO.sorted	HT-29_CTRL.sorted	C	C	NA	NA	NA	NA	NA	NA	NA	NA	NA	NA	NA	NA	NA	NA	NA						NA	NA	NA	NA	NA	NA		A
3306	BRINP3	0	.	GRCh38	chr1	190227991	190227991	+	Intron	SNP	T	T	A	novel	NA	HT-29_Muc2_KO.sorted	HT-29_CTRL.sorted	T	T	NA	NA	NA	NA	NA	NA	NA	NA	NA	NA	NA	NA	NA	NA	NA	c.725-1673N>T			ENST00000367462		NA	NA	NA	NA	NA	NA	BRINP3,intron_variant,,ENST00000367462,NM_199051.3,NM_001317188.1;BRINP3,upstream_gene_variant,,ENST00000463404,;	A	ENSG00000162670	ENST00000367462
3307	BRINP3	0	.	GRCh38	chr1	190407467	190407467	+	Intron	SNP	C	C	A	novel	NA	HT-29_Muc2_KO.sorted	HT-29_CTRL.sorted	C	C	NA	NA	NA	NA	NA	NA	NA	NA	NA	NA	NA	NA	NA	NA	NA	c.236+47188N>T			ENST00000367462		NA	NA	NA	NA	NA	NA	BRINP3,intron_variant,,ENST00000367462,NM_199051.3,NM_001317188.1;BRINP3,intron_variant,,ENST00000631494,;	A	ENSG00000162670	ENST00000367462
3308	Unknown	0	.	GRCh38	chr1	194368075	194368075	+	IGR	SNP	G	G	T	novel	NA	HT-29_Muc2_KO.sorted	HT-29_CTRL.sorted	G	G	NA	NA	NA	NA	NA	NA	NA	NA	NA	NA	NA	NA	NA	NA	NA						NA	NA	NA	NA	NA	NA		T
3309	Unknown	0	.	GRCh38	chr1	195504604	195504604	+	IGR	SNP	C	C	G	novel	NA	HT-29_Muc2_KO.sorted	HT-29_CTRL.sorted	C	C	NA	NA	NA	NA	NA	NA	NA	NA	NA	NA	NA	NA	NA	NA	NA						NA	NA	NA	NA	NA	NA		G
3310	LINC02789	0	.	GRCh38	chr1	199253293	199253293	+	Intron	SNP	A	A	G	rs113831191	NA	HT-29_Muc2_KO.sorted	HT-29_CTRL.sorted	A	A	NA	NA	NA	NA	NA	NA	NA	NA	NA	NA	NA	NA	NA	NA	NA	n.309+90723N>G			ENST00000452199		NA	NA	NA	NA	NA	NA	LINC02789,intron_variant,,ENST00000452199,;	G	ENSG00000231718	ENST00000452199
3311	LAX1	0	.	GRCh38	chr1	203772313	203772313	+	Intron	SNP	A	A	C	novel	NA	HT-29_Muc2_KO.sorted	HT-29_CTRL.sorted	A	A	NA	NA	NA	NA	NA	NA	NA	NA	NA	NA	NA	NA	NA	NA	NA	c.390+166N>C			ENST00000442561		NA	NA	NA	NA	NA	NA	LAX1,intron_variant,,ENST00000367217,NM_001136190.2;LAX1,intron_variant,,ENST00000442561,NM_017773.4,NM_001282878.1;LAX1,intron_variant,,ENST00000367215,;	C	ENSG00000122188	ENST00000442561
3312	PFKFB2	0	.	GRCh38	chr1	207078400	207078400	+	3'Flank	SNP	A	A	G	rs1362440434	NA	HT-29_Muc2_KO.sorted	HT-29_CTRL.sorted	A	A	NA	NA	NA	NA	NA	NA	NA	NA	NA	NA	NA	NA	NA	NA	NA				ENST00000367080		NA	NA	NA	NA	NA	NA	PFKFB2,intron_variant,,ENST00000367079,NM_001018053.2;PFKFB2,downstream_gene_variant,,ENST00000367080,NM_006212.2;PFKFB2,intron_variant,,ENST00000473310,;PFKFB2,downstream_gene_variant,,ENST00000483688,;PFKFB2,intron_variant,,ENST00000411990,;,regulatory_region_variant,,ENSR00000256381,;,regulatory_region_variant,,ENSR00000936224,;	G	ENSG00000123836	ENST00000367080
3313	AL596218.1	0	.	GRCh38	chr1	207255842	207255842	+	Intron	SNP	G	G	T	novel	NA	HT-29_Muc2_KO.sorted	HT-29_CTRL.sorted	G	G	NA	NA	NA	NA	NA	NA	NA	NA	NA	NA	NA	NA	NA	NA	NA	n.176+11306N>T			ENST00000634239		NA	NA	NA	NA	NA	NA	,regulatory_region_variant,,ENSR00000936241,;AL596218.1,intron_variant,,ENST00000417084,;AL596218.1,intron_variant,,ENST00000634239,;	T	ENSG00000237074	ENST00000634239
3314	Unknown	0	.	GRCh38	chr1	208853135	208853135	+	IGR	SNP	G	G	T	novel	NA	HT-29_Muc2_KO.sorted	HT-29_CTRL.sorted	G	G	NA	NA	NA	NA	NA	NA	NA	NA	NA	NA	NA	NA	NA	NA	NA						NA	NA	NA	NA	NA	NA		T
3315	KCNH1	0	.	GRCh38	chr1	210683500	210683500	+	Silent	SNP	G	G	A	novel	NA	HT-29_Muc2_KO.sorted	HT-29_CTRL.sorted	G	G	NA	NA	NA	NA	NA	NA	NA	NA	NA	NA	NA	NA	NA	NA	NA	c.2751N>T	p.Ile917=	p.I917=	ENST00000271751	2025-11-11	NA	NA	NA	NA	NA	NA	KCNH1,synonymous_variant,p.Ile917=,ENST00000271751,NM_172362.3;KCNH1,synonymous_variant,p.Ile890=,ENST00000639952,NM_002238.4;KCNH1,synonymous_variant,p.Ile917=,ENST00000638498,;KCNH1,synonymous_variant,p.Ile890=,ENST00000367007,;KCNH1,synonymous_variant,p.Ile533=,ENST00000640044,;KCNH1,synonymous_variant,p.Ile382=,ENST00000640566,;KCNH1,synonymous_variant,p.Ile144=,ENST00000640625,;KCNH1,3_prime…	A	ENSG00000143473	ENST00000271751
3316	KCNH1	0	.	GRCh38	chr1	210919186	210919186	+	Intron	SNP	C	C	A	novel	NA	HT-29_Muc2_KO.sorted	HT-29_CTRL.sorted	C	C	NA	NA	NA	NA	NA	NA	NA	NA	NA	NA	NA	NA	NA	NA	NA	c.1462+454N>T			ENST00000271751		NA	NA	NA	NA	NA	NA	KCNH1,intron_variant,,ENST00000271751,NM_172362.3;KCNH1,intron_variant,,ENST00000367007,;KCNH1,intron_variant,,ENST00000638357,;KCNH1,intron_variant,,ENST00000638498,;AL590132.1,intron_variant,,ENST00000638983,;AL590132.1,intron_variant,,ENST00000639602,;KCNH1,intron_variant,,ENST00000639952,NM_002238.4;KCNH1,intron_variant,,ENST00000640044,;KCNH1,intron_variant,,ENST00000640566,;KCNH1,downstream…	A	ENSG00000143473	ENST00000271751
3317	Unknown	0	.	GRCh38	chr1	211215112	211215112	+	IGR	SNP	C	C	A	novel	NA	HT-29_Muc2_KO.sorted	HT-29_CTRL.sorted	C	C	NA	NA	NA	NA	NA	NA	NA	NA	NA	NA	NA	NA	NA	NA	NA						NA	NA	NA	NA	NA	NA		A
3318	Unknown	0	.	GRCh38	chr1	213304475	213304475	+	IGR	SNP	T	T	C	novel	NA	HT-29_Muc2_KO.sorted	HT-29_CTRL.sorted	T	T	NA	NA	NA	NA	NA	NA	NA	NA	NA	NA	NA	NA	NA	NA	NA						NA	NA	NA	NA	NA	NA		C
3319	Unknown	0	.	GRCh38	chr1	215328048	215328048	+	IGR	SNP	C	C	T	novel	NA	HT-29_Muc2_KO.sorted	HT-29_CTRL.sorted	C	C	NA	NA	NA	NA	NA	NA	NA	NA	NA	NA	NA	NA	NA	NA	NA						NA	NA	NA	NA	NA	NA		T
3320	ESRRG	0	.	GRCh38	chr1	216582351	216582351	+	Intron	SNP	C	C	A	novel	NA	HT-29_Muc2_KO.sorted	HT-29_CTRL.sorted	C	C	NA	NA	NA	NA	NA	NA	NA	NA	NA	NA	NA	NA	NA	NA	NA	c.605-14253N>T			ENST00000366937		NA	NA	NA	NA	NA	NA	ESRRG,intron_variant,,ENST00000359162,NM_001350122.2,NM_001243506.2,NM_206595.3,NM_001350123.2,NM_001350125.2;ESRRG,intron_variant,,ENST00000360012,NM_001243514.2;ESRRG,intron_variant,,ENST00000361395,NM_001243505.2;ESRRG,intron_variant,,ENST00000361525,NM_206594.2;ESRRG,intron_variant,,ENST00000366937,NM_001243518.2;ESRRG,intron_variant,,ENST00000366938,NM_001243513.1;ESRRG,intron_variant,,ENST0…	A	ENSG00000196482	ENST00000366937
3321	TGFB2	0	.	GRCh38	chr1	218443266	218443266	+	3'UTR	SNP	A	A	G	novel	NA	HT-29_Muc2_KO.sorted	HT-29_CTRL.sorted	A	A	NA	NA	NA	NA	NA	NA	NA	NA	NA	NA	NA	NA	NA	NA	NA	c.*1904N>G			ENST00000366929	2025-08-08	NA	NA	NA	NA	NA	NA	TGFB2,3_prime_UTR_variant,,ENST00000366930,NM_003238.6;TGFB2,3_prime_UTR_variant,,ENST00000366929,NM_001135599.3;TGFB2,downstream_gene_variant,,ENST00000479322,;TGFB2-OT1,non_coding_transcript_exon_variant,,ENST00000625474,;	G	ENSG00000092969	ENST00000366929
3322	LYPLAL1	0	.	GRCh38	chr1	219215423	219215423	+	3'Flank	SNP	T	T	A	novel	NA	HT-29_Muc2_KO.sorted	HT-29_CTRL.sorted	T	T	NA	NA	NA	NA	NA	NA	NA	NA	NA	NA	NA	NA	NA	NA	NA				ENST00000366928		NA	NA	NA	NA	NA	NA	LYPLAL1,downstream_gene_variant,,ENST00000366927,NM_001350629.1,NM_001300770.1,NM_001300769.1;LYPLAL1,downstream_gene_variant,,ENST00000366928,NM_001350628.1,NM_138794.5,NM_001300771.1,NM_001300772.1;LYPLAL1,downstream_gene_variant,,ENST00000460522,;LYPLAL1,downstream_gene_variant,,ENST00000463964,;LYPLAL1,downstream_gene_variant,,ENST00000469590,;LYPLAL1,downstream_gene_variant,,ENST00000474379,…	A	ENSG00000143353	ENST00000366928
3323	ENSR00000937526	0	.	GRCh38	chr1	221035665	221035665	+	IGR	SNP	A	A	C	novel	NA	HT-29_Muc2_KO.sorted	HT-29_CTRL.sorted	A	A	NA	NA	NA	NA	NA	NA	NA	NA	NA	NA	NA	NA	NA	NA	NA				ENSR00000937526		NA	NA	NA	NA	NA	NA	,regulatory_region_variant,,ENSR00000937526,;	C		ENSR00000937526
3324	Unknown	0	.	GRCh38	chr1	221779765	221779765	+	IGR	SNP	C	C	G	novel	NA	HT-29_Muc2_KO.sorted	HT-29_CTRL.sorted	C	C	NA	NA	NA	NA	NA	NA	NA	NA	NA	NA	NA	NA	NA	NA	NA						NA	NA	NA	NA	NA	NA		G
3325	STUM	0	.	GRCh38	chr1	226569657	226569657	+	Intron	SNP	T	T	G	novel	NA	HT-29_Muc2_KO.sorted	HT-29_CTRL.sorted	T	T	NA	NA	NA	NA	NA	NA	NA	NA	NA	NA	NA	NA	NA	NA	NA	c.202+20551N>G			ENST00000366788		NA	NA	NA	NA	NA	NA	STUM,intron_variant,,ENST00000366788,NM_001003665.4;STUM,intron_variant,,ENST00000366789,;	G	ENSG00000203685	ENST00000366788
3326	ZNF678	0	.	GRCh38	chr1	227575264	227575264	+	Intron	SNP	C	C	G	novel	NA	HT-29_Muc2_KO.sorted	HT-29_CTRL.sorted	C	C	NA	NA	NA	NA	NA	NA	NA	NA	NA	NA	NA	NA	NA	NA	NA	c.-164+11540N>G			ENST00000343776		NA	NA	NA	NA	NA	NA	ZNF678,intron_variant,,ENST00000343776,NM_001367910.1,NM_001367909.1;ZNF678,intron_variant,,ENST00000440339,NM_178549.4,NM_001367911.1;ZNF678,intron_variant,,ENST00000608949,;ZNF678,intron_variant,,ENST00000465266,;	G	ENSG00000181450	ENST00000343776
3327	LINC01682	0	.	GRCh38	chr1	229849795	229849795	+	Intron	SNP	C	C	T	novel	NA	HT-29_Muc2_KO.sorted	HT-29_CTRL.sorted	C	C	NA	NA	NA	NA	NA	NA	NA	NA	NA	NA	NA	NA	NA	NA	NA	n.170-807N>A			ENST00000650825		NA	NA	NA	NA	NA	NA	,regulatory_region_variant,,ENSR00000257192,;LINC01682,intron_variant,,ENST00000650825,;	T	ENSG00000227043	ENST00000650825
3328	Unknown	0	.	GRCh38	chr1	232198716	232198716	+	IGR	SNP	C	C	A	novel	NA	HT-29_Muc2_KO.sorted	HT-29_CTRL.sorted	C	C	NA	NA	NA	NA	NA	NA	NA	NA	NA	NA	NA	NA	NA	NA	NA						NA	NA	NA	NA	NA	NA		A
3329	ARID4B	0	.	GRCh38	chr1	235197876	235197876	+	Intron	SNP	T	T	G	novel	NA	HT-29_Muc2_KO.sorted	HT-29_CTRL.sorted	T	T	NA	NA	NA	NA	NA	NA	NA	NA	NA	NA	NA	NA	NA	NA	NA	c.1842-1761N>C			ENST00000264183		NA	NA	NA	NA	NA	NA	ARID4B,intron_variant,,ENST00000264183,NM_016374.6;ARID4B,intron_variant,,ENST00000349213,NM_031371.4;ARID4B,intron_variant,,ENST00000366603,NM_001206794.1;ARID4B,intron_variant,,ENST00000444620,;ARID4B,intron_variant,,ENST00000421364,;ARID4B,intron_variant,,ENST00000471257,;ARID4B,intron_variant,,ENST00000491632,;ARID4B,upstream_gene_variant,,ENST00000474953,;	G	ENSG00000054267	ENST00000264183
3330	LYST	0	.	GRCh38	chr1	235821923	235821923	+	Intron	SNP	T	T	C	rs1214384174	NA	HT-29_Muc2_KO.sorted	HT-29_CTRL.sorted	T	T	NA	NA	NA	NA	NA	NA	NA	NA	NA	NA	NA	NA	NA	NA	NA	c.192+8303N>G			ENST00000389793		NA	NA	NA	NA	NA	NA	LYST,intron_variant,,ENST00000389793,NM_001301365.1,NM_000081.4;LYST,intron_variant,,ENST00000389794,;LYST,intron_variant,,ENST00000465349,;LYST,intron_variant,,ENST00000489585,;,regulatory_region_variant,,ENSR00000391024,;,regulatory_region_variant,,ENSR00000939135,;	C	ENSG00000143669	ENST00000389793
3331	FMN2	0	.	GRCh38	chr1	240159559	240159559	+	Intron	SNP	G	G	T	novel	NA	HT-29_Muc2_KO.sorted	HT-29_CTRL.sorted	G	G	NA	NA	NA	NA	NA	NA	NA	NA	NA	NA	NA	NA	NA	NA	NA	c.1783-18362N>T			ENST00000319653		NA	NA	NA	NA	NA	NA	FMN2,intron_variant,,ENST00000319653,NM_001305424.2,NM_020066.5,NM_001348094.2;FMN2,intron_variant,,ENST00000447095,;AL359918.1,upstream_gene_variant,,ENST00000365171,;	T	ENSG00000155816	ENST00000319653
3332	FMN2	0	.	GRCh38	chr1	240284375	240284375	+	Intron	SNP	G	G	A	novel	NA	HT-29_Muc2_KO.sorted	HT-29_CTRL.sorted	G	G	NA	NA	NA	NA	NA	NA	NA	NA	NA	NA	NA	NA	NA	NA	NA	c.4154-10447N>A			ENST00000319653		NA	NA	NA	NA	NA	NA	FMN2,intron_variant,,ENST00000319653,NM_001305424.2,NM_020066.5,NM_001348094.2;FMN2,intron_variant,,ENST00000441342,;FMN2,intron_variant,,ENST00000463398,;	A	ENSG00000155816	ENST00000319653
3333	RGS7	0	.	GRCh38	chr1	241143771	241143771	+	Intron	SNP	T	T	G	novel	NA	HT-29_Muc2_KO.sorted	HT-29_CTRL.sorted	T	T	NA	NA	NA	NA	NA	NA	NA	NA	NA	NA	NA	NA	NA	NA	NA	c.79-45009N>C			ENST00000366565		NA	NA	NA	NA	NA	NA	RGS7,intron_variant,,ENST00000348120,NM_001282773.2;RGS7,intron_variant,,ENST00000366563,NM_001282775.2,NM_001350114.1,NM_001350113.1,NM_001364886.1;RGS7,intron_variant,,ENST00000366564,NM_001282778.2,NM_001350115.1,NM_001350116.1;RGS7,intron_variant,,ENST00000366565,NM_002924.6;	G	ENSG00000182901	ENST00000366565
3334	Unknown	0	.	GRCh38	chr1	242705313	242705313	+	IGR	SNP	G	G	T	novel	NA	HT-29_Muc2_KO.sorted	HT-29_CTRL.sorted	G	G	NA	NA	NA	NA	NA	NA	NA	NA	NA	NA	NA	NA	NA	NA	NA						NA	NA	NA	NA	NA	NA		T
3335	Unknown	0	.	GRCh38	chr1	242850403	242850403	+	IGR	SNP	T	T	A	novel	NA	HT-29_Muc2_KO.sorted	HT-29_CTRL.sorted	T	T	NA	NA	NA	NA	NA	NA	NA	NA	NA	NA	NA	NA	NA	NA	NA						NA	NA	NA	NA	NA	NA		A
3336	AKT3	0	.	GRCh38	chr1	243852192	243852192	+	5'Flank	SNP	C	C	G	novel	NA	HT-29_Muc2_KO.sorted	HT-29_CTRL.sorted	C	C	NA	NA	NA	NA	NA	NA	NA	NA	NA	NA	NA	NA	NA	NA	NA				ENST00000673466		NA	NA	NA	NA	NA	NA	AKT3,upstream_gene_variant,,ENST00000366539,;AKT3,upstream_gene_variant,,ENST00000552631,;AKT3,upstream_gene_variant,,ENST00000672578,;AKT3,upstream_gene_variant,,ENST00000673466,NM_005465.7;AKT3,upstream_gene_variant,,ENST00000672238,;AKT3,upstream_gene_variant,,ENST00000672442,;	G	ENSG00000117020	ENST00000673466
3337	Unknown	0	.	GRCh38	chr1	244220040	244220040	+	IGR	SNP	G	G	T	novel	NA	HT-29_Muc2_KO.sorted	HT-29_CTRL.sorted	G	G	NA	NA	NA	NA	NA	NA	NA	NA	NA	NA	NA	NA	NA	NA	NA						NA	NA	NA	NA	NA	NA		T
3338	SMYD3	0	.	GRCh38	chr1	246072670	246072670	+	Intron	SNP	G	G	T	novel	NA	HT-29_Muc2_KO.sorted	HT-29_CTRL.sorted	G	G	NA	NA	NA	NA	NA	NA	NA	NA	NA	NA	NA	NA	NA	NA	NA	c.532-142733N>A			ENST00000490107		NA	NA	NA	NA	NA	NA	SMYD3,intron_variant,,ENST00000391836,;SMYD3,intron_variant,,ENST00000453676,;SMYD3,intron_variant,,ENST00000490107,NM_001167740.2;SMYD3,intron_variant,,ENST00000630181,NM_022743.2;SMYD3,intron_variant,,ENST00000462422,;SMYD3,intron_variant,,ENST00000464398,;SMYD3,intron_variant,,ENST00000492487,;	T	ENSG00000185420	ENST00000490107
3339	CNST	0	.	GRCh38	chr1	246609297	246609297	+	Intron	SNP	C	C	A	novel	NA	HT-29_Muc2_KO.sorted	HT-29_CTRL.sorted	C	C	NA	NA	NA	NA	NA	NA	NA	NA	NA	NA	NA	NA	NA	NA	NA	c.380-12132N>A			ENST00000366513		NA	NA	NA	NA	NA	NA	CNST,intron_variant,,ENST00000366511,;CNST,intron_variant,,ENST00000366512,NM_001139459.1;CNST,intron_variant,,ENST00000366513,NM_152609.3;CNST,intron_variant,,ENST00000483271,;AL591623.1,downstream_gene_variant,,ENST00000417786,;	A	ENSG00000162852	ENST00000366513
3340	Unknown	0	.	GRCh38	chr1	248255217	248255217	+	IGR	SNP	C	C	A	novel	NA	HT-29_Muc2_KO.sorted	HT-29_CTRL.sorted	C	C	NA	NA	NA	NA	NA	NA	NA	NA	NA	NA	NA	NA	NA	NA	NA						NA	NA	NA	NA	NA	NA		A
3341	Unknown	0	.	GRCh38	chr1	248613454	248613454	+	IGR	SNP	C	C	T	novel	NA	HT-29_Muc2_KO.sorted	HT-29_CTRL.sorted	C	C	NA	NA	NA	NA	NA	NA	NA	NA	NA	NA	NA	NA	NA	NA	NA						NA	NA	NA	NA	NA	NA		T
3342	TPO	0	.	GRCh38	chr2	1413214	1413214	+	5'Flank	SNP	C	C	A	novel	NA	HT-29_Muc2_KO.sorted	HT-29_CTRL.sorted	C	C	NA	NA	NA	NA	NA	NA	NA	NA	NA	NA	NA	NA	NA	NA	NA				ENST00000329066		NA	NA	NA	NA	NA	NA	TPO,upstream_gene_variant,,ENST00000329066,NM_001206744.2;TPO,upstream_gene_variant,,ENST00000345913,NM_000547.5;TPO,upstream_gene_variant,,ENST00000346956,NM_175721.3;TPO,upstream_gene_variant,,ENST00000382198,NM_175722.3;TPO,upstream_gene_variant,,ENST00000382201,NM_175719.3,NM_001206745.1;TPO,upstream_gene_variant,,ENST00000382269,;TPO,upstream_gene_variant,,ENST00000423320,;TPO,upstream_gene_…	A	ENSG00000115705	ENST00000329066
3343	TPO	0	.	GRCh38	chr2	1469896	1469896	+	Intron	SNP	G	G	A	rs543157304	NA	HT-29_Muc2_KO.sorted	HT-29_CTRL.sorted	G	G	NA	NA	NA	NA	NA	NA	NA	NA	NA	NA	NA	NA	NA	NA	NA	c.820-7190N>A			ENST00000329066		NA	NA	NA	NA	NA	NA	TPO,intron_variant,,ENST00000329066,NM_001206744.2;TPO,intron_variant,,ENST00000345913,NM_000547.5;TPO,intron_variant,,ENST00000346956,NM_175721.3;TPO,intron_variant,,ENST00000382198,NM_175722.3;TPO,intron_variant,,ENST00000382201,NM_175719.3,NM_001206745.1;TPO,intron_variant,,ENST00000422464,;TPO,intron_variant,,ENST00000497517,;AC105450.1,intron_variant,,ENST00000650512,;	A	ENSG00000115705	ENST00000329066
3344	Unknown	0	.	GRCh38	chr2	1769270	1769270	+	IGR	SNP	C	C	T	novel	NA	HT-29_Muc2_KO.sorted	HT-29_CTRL.sorted	C	C	NA	NA	NA	NA	NA	NA	NA	NA	NA	NA	NA	NA	NA	NA	NA						NA	NA	NA	NA	NA	NA		T
3345	TRAPPC12	0	.	GRCh38	chr2	3405589	3405589	+	Intron	SNP	G	G	T	novel	NA	HT-29_Muc2_KO.sorted	HT-29_CTRL.sorted	G	G	NA	NA	NA	NA	NA	NA	NA	NA	NA	NA	NA	NA	NA	NA	NA	c.1164+3696N>T			ENST00000324266		NA	NA	NA	NA	NA	NA	TRAPPC12,intron_variant,,ENST00000324266,NM_016030.6;TRAPPC12,intron_variant,,ENST00000382110,NM_001321102.1;TRAPPC12,intron_variant,,ENST00000441983,;TRAPPC12,intron_variant,,ENST00000457845,;TRAPPC12,intron_variant,,ENST00000411973,;	T	ENSG00000171853	ENST00000324266
3346	Unknown	0	.	GRCh38	chr2	5107010	5107010	+	IGR	SNP	C	C	G	novel	NA	HT-29_Muc2_KO.sorted	HT-29_CTRL.sorted	C	C	NA	NA	NA	NA	NA	NA	NA	NA	NA	NA	NA	NA	NA	NA	NA						NA	NA	NA	NA	NA	NA		G
3347	Unknown	0	.	GRCh38	chr2	5235244	5235244	+	IGR	SNP	G	G	T	rs1285900972	NA	HT-29_Muc2_KO.sorted	HT-29_CTRL.sorted	G	G	NA	NA	NA	NA	NA	NA	NA	NA	NA	NA	NA	NA	NA	NA	NA						NA	NA	NA	NA	NA	NA		T
3348	Unknown	0	.	GRCh38	chr2	5464045	5464045	+	IGR	SNP	G	G	T	novel	NA	HT-29_Muc2_KO.sorted	HT-29_CTRL.sorted	G	G	NA	NA	NA	NA	NA	NA	NA	NA	NA	NA	NA	NA	NA	NA	NA						NA	NA	NA	NA	NA	NA		T
3349	Unknown	0	.	GRCh38	chr2	9834200	9834200	+	IGR	SNP	T	T	C	novel	NA	HT-29_Muc2_KO.sorted	HT-29_CTRL.sorted	T	T	NA	NA	NA	NA	NA	NA	NA	NA	NA	NA	NA	NA	NA	NA	NA						NA	NA	NA	NA	NA	NA		C
3350	AC093912.1	0	.	GRCh38	chr2	13054855	13054855	+	Intron	SNP	A	A	G	novel	NA	HT-29_Muc2_KO.sorted	HT-29_CTRL.sorted	A	A	NA	NA	NA	NA	NA	NA	NA	NA	NA	NA	NA	NA	NA	NA	NA	n.65+53838N>G			ENST00000647894		NA	NA	NA	NA	NA	NA	AC093912.1,intron_variant,,ENST00000647894,;	G	ENSG00000285876	ENST00000647894
3351	AC016730.1	0	.	GRCh38	chr2	13755660	13755660	+	Intron	SNP	C	C	A	novel	NA	HT-29_Muc2_KO.sorted	HT-29_CTRL.sorted	C	C	NA	NA	NA	NA	NA	NA	NA	NA	NA	NA	NA	NA	NA	NA	NA	n.239-1899N>A			ENST00000420828		NA	NA	NA	NA	NA	NA	LINC00276,intron_variant,,ENST00000417751,;AC016730.1,intron_variant,,ENST00000420828,;	A	ENSG00000227718	ENST00000420828
3352	LINC00276	0	.	GRCh38	chr2	14179518	14179518	+	Intron	SNP	T	T	C	rs1049280788	NA	HT-29_Muc2_KO.sorted	HT-29_CTRL.sorted	T	T	NA	NA	NA	NA	NA	NA	NA	NA	NA	NA	NA	NA	NA	NA	NA	n.256+137451N>G			ENST00000417751		NA	NA	NA	NA	NA	NA	LINC00276,intron_variant,,ENST00000417751,;	C	ENSG00000230448	ENST00000417751
3353	FAM49A	0	.	GRCh38	chr2	16626774	16626774	+	Intron	SNP	T	T	C	novel	NA	HT-29_Muc2_KO.sorted	HT-29_CTRL.sorted	T	T	NA	NA	NA	NA	NA	NA	NA	NA	NA	NA	NA	NA	NA	NA	NA	c.-166-2755N>G			ENST00000381323		NA	NA	NA	NA	NA	NA	FAM49A,intron_variant,,ENST00000381323,NM_030797.4;FAM49A,intron_variant,,ENST00000406434,;FAM49A,intron_variant,,ENST00000445605,;FAM49A,intron_variant,,ENST00000451689,;	C	ENSG00000197872	ENST00000381323
3354	RN7SKP168	0	.	GRCh38	chr2	17126340	17126340	+	5'Flank	SNP	C	C	A	novel	NA	HT-29_Muc2_KO.sorted	HT-29_CTRL.sorted	C	C	NA	NA	NA	NA	NA	NA	NA	NA	NA	NA	NA	NA	NA	NA	NA				ENST00000410910		NA	NA	NA	NA	NA	NA	RN7SKP168,upstream_gene_variant,,ENST00000410910,;	A	ENSG00000222842	ENST00000410910
3355	Unknown	0	.	GRCh38	chr2	17357544	17357544	+	IGR	SNP	C	C	A	novel	NA	HT-29_Muc2_KO.sorted	HT-29_CTRL.sorted	C	C	NA	NA	NA	NA	NA	NA	NA	NA	NA	NA	NA	NA	NA	NA	NA						NA	NA	NA	NA	NA	NA		A
3356	KCNS3	0	.	GRCh38	chr2	18320221	18320221	+	Intron	SNP	G	G	A	novel	NA	HT-29_Muc2_KO.sorted	HT-29_CTRL.sorted	G	G	NA	NA	NA	NA	NA	NA	NA	NA	NA	NA	NA	NA	NA	NA	NA	n.535+1461N>A			ENST00000465292		NA	NA	NA	NA	NA	NA	KCNS3,intron_variant,,ENST00000465292,;	A	ENSG00000170745	ENST00000465292
3357	AC018742.1	0	.	GRCh38	chr2	21468677	21468677	+	Intron	SNP	C	C	A	novel	NA	HT-29_Muc2_KO.sorted	HT-29_CTRL.sorted	C	C	NA	NA	NA	NA	NA	NA	NA	NA	NA	NA	NA	NA	NA	NA	NA	n.121-58830N>A			ENST00000435237		NA	NA	NA	NA	NA	NA	AC018742.1,intron_variant,,ENST00000435237,;AC011752.1,intron_variant,,ENST00000451476,;	A	ENSG00000233005	ENST00000435237
3358	AC009411.2	0	.	GRCh38	chr2	21636263	21636263	+	Splice_Region	SNP	C	C	A	novel	NA	HT-29_Muc2_KO.sorted	HT-29_CTRL.sorted	C	C	NA	NA	NA	NA	NA	NA	NA	NA	NA	NA	NA	NA	NA	NA	NA	n.929+6N>T			ENST00000648747		NA	NA	NA	NA	NA	NA	AC009411.2,splice_region_variant,,ENST00000458359,;AC009411.2,splice_region_variant,,ENST00000648747,;AC018742.1,intron_variant,,ENST00000435237,;AC009411.1,downstream_gene_variant,,ENST00000412424,;AC009411.1,downstream_gene_variant,,ENST00000416032,;AC009411.1,downstream_gene_variant,,ENST00000653083,;AC009411.1,downstream_gene_variant,,ENST00000667311,;	A	ENSG00000235537	ENST00000648747
3359	AC099799.1	0	.	GRCh38	chr2	22316064	22316064	+	5'Flank	SNP	T	T	C	novel	NA	HT-29_Muc2_KO.sorted	HT-29_CTRL.sorted	T	T	NA	NA	NA	NA	NA	NA	NA	NA	NA	NA	NA	NA	NA	NA	NA				ENST00000439809		NA	NA	NA	NA	NA	NA	AC099799.1,upstream_gene_variant,,ENST00000439809,;AC096570.1,intron_variant,,ENST00000450551,;	C	ENSG00000234189	ENST00000439809
3360	NCOA1	0	.	GRCh38	chr2	24769805	24769805	+	3'UTR	SNP	G	G	T	novel	NA	HT-29_Muc2_KO.sorted	HT-29_CTRL.sorted	G	G	NA	NA	NA	NA	NA	NA	NA	NA	NA	NA	NA	NA	NA	NA	NA	c.*1414N>T			ENST00000406961	23/23	NA	NA	NA	NA	NA	NA	NCOA1,3_prime_UTR_variant,,ENST00000405141,NM_001362955.1,NM_001362952.1,NM_001362954.1;NCOA1,3_prime_UTR_variant,,ENST00000406961,NM_003743.5;NCOA1,3_prime_UTR_variant,,ENST00000288599,NM_001362950.1,NM_147223.3;NCOA1,3_prime_UTR_variant,,ENST00000348332,;NCOA1,3_prime_UTR_variant,,ENST00000395856,NM_147233.2;NCOA1,downstream_gene_variant,,ENST00000407230,;NCOA1,downstream_gene_variant,,ENST0000…	T	ENSG00000084676	ENST00000406961
3361	SMARCE1P6	0	.	GRCh38	chr2	26145783	26145783	+	5'Flank	SNP	G	G	A	novel	NA	HT-29_Muc2_KO.sorted	HT-29_CTRL.sorted	G	G	NA	NA	NA	NA	NA	NA	NA	NA	NA	NA	NA	NA	NA	NA	NA				ENST00000398372		NA	NA	NA	NA	NA	NA	,regulatory_region_variant,,ENSR00000290164,;SMARCE1P6,upstream_gene_variant,,ENST00000398372,;AC011742.2,upstream_gene_variant,,ENST00000443818,;	A	ENSG00000214465	ENST00000398372
3362	TTC27	0	.	GRCh38	chr2	32745902	32745902	+	Intron	SNP	T	T	G	novel	NA	HT-29_Muc2_KO.sorted	HT-29_CTRL.sorted	T	T	NA	NA	NA	NA	NA	NA	NA	NA	NA	NA	NA	NA	NA	NA	NA	c.1452+9086N>G			ENST00000317907		NA	NA	NA	NA	NA	NA	TTC27,intron_variant,,ENST00000317907,NM_017735.5,NM_001193509.2;TTC27,intron_variant,,ENST00000433416,;TTC27,intron_variant,,ENST00000647819,;	G	ENSG00000018699	ENST00000317907
3363	LTBP1	0	.	GRCh38	chr2	33364220	33364220	+	Missense_Mutation	SNP	G	G	A		NA	HT-29_Muc2_KO.sorted	HT-29_CTRL.sorted	G	G	NA	NA	NA	NA	NA	NA	NA	NA	NA	NA	NA	NA	NA	NA	NA	c.4404N>A	p.Met1468Ile	p.M1468I	ENST00000404816	30/34	NA	NA	NA	NA	NA	NA	LTBP1,missense_variant,p.Met1468Ile,ENST00000404816,NM_206943.3;LTBP1,missense_variant,p.Met1100Ile,ENST00000418533,NM_001166264.1,NM_001166266.1;LTBP1,missense_variant,p.Met1089Ile,ENST00000404525,NM_001166265.1;LTBP1,missense_variant,p.Met1142Ile,ENST00000407925,NM_000627.3;LTBP1,missense_variant,p.Met1087Ile,ENST00000402934,;LTBP1,downstream_gene_variant,,ENST00000422669,;,regulatory_region_va…	A	ENSG00000049323	ENST00000404816
3364	LINC01320	0	.	GRCh38	chr2	33827544	33827544	+	Intron	SNP	C	C	A	novel	NA	HT-29_Muc2_KO.sorted	HT-29_CTRL.sorted	C	C	NA	NA	NA	NA	NA	NA	NA	NA	NA	NA	NA	NA	NA	NA	NA	n.69-28144N>A			ENST00000366209		NA	NA	NA	NA	NA	NA	LINC01320,intron_variant,,ENST00000366209,;LINC01320,intron_variant,,ENST00000442026,;LINC01320,intron_variant,,ENST00000671333,;	A	ENSG00000228262	ENST00000366209
3365	LINC01320	0	.	GRCh38	chr2	34020796	34020796	+	Intron	SNP	T	T	A	novel	NA	HT-29_Muc2_KO.sorted	HT-29_CTRL.sorted	T	T	NA	NA	NA	NA	NA	NA	NA	NA	NA	NA	NA	NA	NA	NA	NA	n.389+76243N>A			ENST00000366209		NA	NA	NA	NA	NA	NA	LINC01320,intron_variant,,ENST00000366209,;LINC01320,intron_variant,,ENST00000442026,;	A	ENSG00000228262	ENST00000366209
3366	Unknown	0	.	GRCh38	chr2	35739933	35739933	+	IGR	SNP	C	C	G	novel	NA	HT-29_Muc2_KO.sorted	HT-29_CTRL.sorted	C	C	NA	NA	NA	NA	NA	NA	NA	NA	NA	NA	NA	NA	NA	NA	NA						NA	NA	NA	NA	NA	NA		G
3367	Unknown	0	.	GRCh38	chr2	36036444	36036444	+	IGR	SNP	C	C	A	novel	NA	HT-29_Muc2_KO.sorted	HT-29_CTRL.sorted	C	C	NA	NA	NA	NA	NA	NA	NA	NA	NA	NA	NA	NA	NA	NA	NA						NA	NA	NA	NA	NA	NA		A
3368	ENSR00001029871	0	.	GRCh38	chr2	36247751	36247751	+	IGR	SNP	G	G	C	novel	NA	HT-29_Muc2_KO.sorted	HT-29_CTRL.sorted	G	G	NA	NA	NA	NA	NA	NA	NA	NA	NA	NA	NA	NA	NA	NA	NA				ENSR00001029871		NA	NA	NA	NA	NA	NA	,regulatory_region_variant,,ENSR00001029871,;	C		ENSR00001029871
3369	FEZ2	0	.	GRCh38	chr2	36606416	36606416	+	Intron	SNP	C	C	T	rs766373312	NA	HT-29_Muc2_KO.sorted	HT-29_CTRL.sorted	C	C	NA	NA	NA	NA	NA	NA	NA	NA	NA	NA	NA	NA	NA	NA	NA	c.-37-15405N>A			ENST00000357996		NA	NA	NA	NA	NA	NA	FEZ2,intron_variant,,ENST00000357996,;	T	ENSG00000171055	ENST00000357996
3370	AC007317.1	0	.	GRCh38	chr2	40619602	40619602	+	Intron	SNP	G	G	A	novel	NA	HT-29_Muc2_KO.sorted	HT-29_CTRL.sorted	G	G	NA	NA	NA	NA	NA	NA	NA	NA	NA	NA	NA	NA	NA	NA	NA	n.448+24962N>A			ENST00000649978		NA	NA	NA	NA	NA	NA	AC007317.1,intron_variant,,ENST00000649978,;AC007317.2,downstream_gene_variant,,ENST00000661871,;	A	ENSG00000285898	ENST00000649978
3371	Unknown	0	.	GRCh38	chr2	41055903	41055903	+	IGR	SNP	C	C	A	rs1055361511	NA	HT-29_Muc2_KO.sorted	HT-29_CTRL.sorted	C	C	NA	NA	NA	NA	NA	NA	NA	NA	NA	NA	NA	NA	NA	NA	NA						NA	NA	NA	NA	NA	NA		A
3372	Unknown	0	.	GRCh38	chr2	41431477	41431477	+	IGR	SNP	T	T	C	novel	NA	HT-29_Muc2_KO.sorted	HT-29_CTRL.sorted	T	T	NA	NA	NA	NA	NA	NA	NA	NA	NA	NA	NA	NA	NA	NA	NA						NA	NA	NA	NA	NA	NA		C
3373	Unknown	0	.	GRCh38	chr2	41617969	41617969	+	IGR	SNP	C	C	T	novel	NA	HT-29_Muc2_KO.sorted	HT-29_CTRL.sorted	C	C	NA	NA	NA	NA	NA	NA	NA	NA	NA	NA	NA	NA	NA	NA	NA						NA	NA	NA	NA	NA	NA		T
3374	Unknown	0	.	GRCh38	chr2	41694472	41694472	+	IGR	SNP	T	T	A	novel	NA	HT-29_Muc2_KO.sorted	HT-29_CTRL.sorted	T	T	NA	NA	NA	NA	NA	NA	NA	NA	NA	NA	NA	NA	NA	NA	NA						NA	NA	NA	NA	NA	NA		A
3375	PPM1B	0	.	GRCh38	chr2	44175031	44175031	+	Intron	SNP	G	G	T	novel	NA	HT-29_Muc2_KO.sorted	HT-29_CTRL.sorted	G	G	NA	NA	NA	NA	NA	NA	NA	NA	NA	NA	NA	NA	NA	NA	NA	c.-15+5757N>T			ENST00000282412		NA	NA	NA	NA	NA	NA	PPM1B,intron_variant,,ENST00000282412,NM_002706.6;PPM1B,intron_variant,,ENST00000345249,NM_177969.3;PPM1B,intron_variant,,ENST00000378551,NM_177968.4;PPM1B,intron_variant,,ENST00000409432,NM_001033557.3;PPM1B,intron_variant,,ENST00000419807,;PPM1B,intron_variant,,ENST00000378540,;PPM1B,intron_variant,,ENST00000409486,;AC013717.1,intron_variant,,ENST00000649044,;	T	ENSG00000138032	ENST00000282412
3376	PRKCE	0	.	GRCh38	chr2	46155718	46155718	+	Intron	SNP	C	C	T	novel	NA	HT-29_Muc2_KO.sorted	HT-29_CTRL.sorted	C	C	NA	NA	NA	NA	NA	NA	NA	NA	NA	NA	NA	NA	NA	NA	NA	c.1921-3888N>T			ENST00000306156		NA	NA	NA	NA	NA	NA	PRKCE,intron_variant,,ENST00000306156,NM_005400.3;PRKCE,intron_variant,,ENST00000494472,;PRKCE,intron_variant,,ENST00000498388,;PRKCE,downstream_gene_variant,,ENST00000469753,;PRKCE,downstream_gene_variant,,ENST00000480633,;	T	ENSG00000171132	ENST00000306156
3377	AC009975.1	0	.	GRCh38	chr2	48810152	48810152	+	Intron	SNP	A	A	G	novel	NA	HT-29_Muc2_KO.sorted	HT-29_CTRL.sorted	A	A	NA	NA	NA	NA	NA	NA	NA	NA	NA	NA	NA	NA	NA	NA	NA	n.302+511N>G			ENST00000634588		NA	NA	NA	NA	NA	NA	AC009975.1,intron_variant,,ENST00000634588,;	G	ENSG00000282890	ENST00000634588
3378	FSHR	0	.	GRCh38	chr2	48961471	48961471	+	3'Flank	SNP	T	T	A	novel	NA	HT-29_Muc2_KO.sorted	HT-29_CTRL.sorted	T	T	NA	NA	NA	NA	NA	NA	NA	NA	NA	NA	NA	NA	NA	NA	NA				ENST00000406846		NA	NA	NA	NA	NA	NA	FSHR,downstream_gene_variant,,ENST00000304421,NM_181446.3;FSHR,downstream_gene_variant,,ENST00000406846,NM_000145.4;FSHR,downstream_gene_variant,,ENST00000454032,;AC009975.1,intron_variant,,ENST00000634588,;	A	ENSG00000170820	ENST00000406846
3379	FSHR	0	.	GRCh38	chr2	49118671	49118671	+	Intron	SNP	G	G	T	novel	NA	HT-29_Muc2_KO.sorted	HT-29_CTRL.sorted	G	G	NA	NA	NA	NA	NA	NA	NA	NA	NA	NA	NA	NA	NA	NA	NA	c.152+35595N>A			ENST00000406846		NA	NA	NA	NA	NA	NA	FSHR,intron_variant,,ENST00000304421,NM_181446.3;FSHR,intron_variant,,ENST00000406846,NM_000145.4;FSHR,intron_variant,,ENST00000454032,;FSHR,intron_variant,,ENST00000419927,;AC009975.1,intron_variant,,ENST00000634588,;	T	ENSG00000170820	ENST00000406846
3380	Unknown	0	.	GRCh38	chr2	49748431	49748431	+	IGR	SNP	A	A	G	rs907871331	NA	HT-29_Muc2_KO.sorted	HT-29_CTRL.sorted	A	A	NA	NA	NA	NA	NA	NA	NA	NA	NA	NA	NA	NA	NA	NA	NA						NA	NA	NA	NA	NA	NA		G
3381	AC007402.1	0	.	GRCh38	chr2	51476935	51476935	+	Intron	SNP	T	T	G	novel	NA	HT-29_Muc2_KO.sorted	HT-29_CTRL.sorted	T	T	NA	NA	NA	NA	NA	NA	NA	NA	NA	NA	NA	NA	NA	NA	NA	n.695-50667N>G			ENST00000440698		NA	NA	NA	NA	NA	NA	AC007402.1,intron_variant,,ENST00000440698,;	G	ENSG00000231918	ENST00000440698
3382	AC007402.1	0	.	GRCh38	chr2	51570834	51570834	+	Intron	SNP	T	T	C	novel	NA	HT-29_Muc2_KO.sorted	HT-29_CTRL.sorted	T	T	NA	NA	NA	NA	NA	NA	NA	NA	NA	NA	NA	NA	NA	NA	NA	n.753+43174N>C			ENST00000440698		NA	NA	NA	NA	NA	NA	AC007402.1,intron_variant,,ENST00000440698,;	C	ENSG00000231918	ENST00000440698
3383	AC010967.1	0	.	GRCh38	chr2	52735341	52735341	+	Intron	SNP	G	G	T	novel	NA	HT-29_Muc2_KO.sorted	HT-29_CTRL.sorted	G	G	NA	NA	NA	NA	NA	NA	NA	NA	NA	NA	NA	NA	NA	NA	NA	n.220-8523N>A			ENST00000668945		NA	NA	NA	NA	NA	NA	AC010967.1,intron_variant,,ENST00000421575,;AC010967.1,intron_variant,,ENST00000443237,;AC010967.1,intron_variant,,ENST00000668945,;	T	ENSG00000228033	ENST00000668945
3384	ACYP2	0	.	GRCh38	chr2	53986164	53986164	+	Intron	SNP	A	A	G	novel	NA	HT-29_Muc2_KO.sorted	HT-29_CTRL.sorted	A	A	NA	NA	NA	NA	NA	NA	NA	NA	NA	NA	NA	NA	NA	NA	NA	c.62+12354N>G			ENST00000607452		NA	NA	NA	NA	NA	NA	ACYP2,intron_variant,,ENST00000422521,;ACYP2,intron_variant,,ENST00000607452,NM_001320586.2,NM_001320587.2;ACYP2,intron_variant,,ENST00000458030,;	G	ENSG00000170634	ENST00000607452
3385	CCDC85A	0	.	GRCh38	chr2	56276715	56276715	+	Intron	SNP	G	G	A	novel	NA	HT-29_Muc2_KO.sorted	HT-29_CTRL.sorted	G	G	NA	NA	NA	NA	NA	NA	NA	NA	NA	NA	NA	NA	NA	NA	NA	c.1241-66164N>A			ENST00000407595		NA	NA	NA	NA	NA	NA	CCDC85A,intron_variant,,ENST00000407595,NM_001080433.2,NM_001348512.1,NM_001348513.1,NM_001348514.1,NM_001348515.1;AC007744.1,intron_variant,,ENST00000607540,;	A	ENSG00000055813	ENST00000407595
3386	LINC01122	0	.	GRCh38	chr2	58535248	58535248	+	Intron	SNP	A	A	G	novel	NA	HT-29_Muc2_KO.sorted	HT-29_CTRL.sorted	A	A	NA	NA	NA	NA	NA	NA	NA	NA	NA	NA	NA	NA	NA	NA	NA	n.195+73403N>G			ENST00000452840		NA	NA	NA	NA	NA	NA	,regulatory_region_variant,,ENSR00001031806,;LINC01122,intron_variant,,ENST00000422723,;LINC01122,intron_variant,,ENST00000422793,;LINC01122,intron_variant,,ENST00000427421,;LINC01122,intron_variant,,ENST00000429095,;LINC01122,intron_variant,,ENST00000429664,;LINC01122,intron_variant,,ENST00000449448,;LINC01122,intron_variant,,ENST00000452840,;LINC01122,intron_variant,,ENST00000650056,;LINC01122,…	G	ENSG00000233723	ENST00000452840
3387	LINC01122	0	.	GRCh38	chr2	58637492	58637492	+	Intron	SNP	G	G	T	novel	NA	HT-29_Muc2_KO.sorted	HT-29_CTRL.sorted	G	G	NA	NA	NA	NA	NA	NA	NA	NA	NA	NA	NA	NA	NA	NA	NA	n.196-19158N>T			ENST00000452840		NA	NA	NA	NA	NA	NA	LINC01122,intron_variant,,ENST00000422723,;LINC01122,intron_variant,,ENST00000422793,;LINC01122,intron_variant,,ENST00000427421,;LINC01122,intron_variant,,ENST00000429095,;LINC01122,intron_variant,,ENST00000429664,;LINC01122,intron_variant,,ENST00000449448,;LINC01122,intron_variant,,ENST00000452840,;LINC01122,intron_variant,,ENST00000455219,;LINC01122,intron_variant,,ENST00000650056,;LINC01122,in…	T	ENSG00000233723	ENST00000452840
3388	LINC01122	0	.	GRCh38	chr2	59017404	59017404	+	Intron	SNP	G	G	T	novel	NA	HT-29_Muc2_KO.sorted	HT-29_CTRL.sorted	G	G	NA	NA	NA	NA	NA	NA	NA	NA	NA	NA	NA	NA	NA	NA	NA	n.964-2225N>T			ENST00000452840		NA	NA	NA	NA	NA	NA	LINC01122,intron_variant,,ENST00000427421,;LINC01122,intron_variant,,ENST00000452840,;AC007092.1,intron_variant,,ENST00000650010,;LINC01122,intron_variant,,ENST00000650056,;	T	ENSG00000233723	ENST00000452840
3389	Unknown	0	.	GRCh38	chr2	61763893	61763893	+	IGR	SNP	A	A	C	novel	NA	HT-29_Muc2_KO.sorted	HT-29_CTRL.sorted	A	A	NA	NA	NA	NA	NA	NA	NA	NA	NA	NA	NA	NA	NA	NA	NA						NA	NA	NA	NA	NA	NA		C
3390	Unknown	0	.	GRCh38	chr2	62451831	62451831	+	IGR	SNP	C	C	A	novel	NA	HT-29_Muc2_KO.sorted	HT-29_CTRL.sorted	C	C	NA	NA	NA	NA	NA	NA	NA	NA	NA	NA	NA	NA	NA	NA	NA						NA	NA	NA	NA	NA	NA		A
3391	ACTR2	0	.	GRCh38	chr2	65227577	65227577	+	5'Flank	SNP	C	C	A	novel	NA	HT-29_Muc2_KO.sorted	HT-29_CTRL.sorted	C	C	NA	NA	NA	NA	NA	NA	NA	NA	NA	NA	NA	NA	NA	NA	NA				ENST00000377982		NA	NA	NA	NA	NA	NA	ACTR2,upstream_gene_variant,,ENST00000260641,NM_005722.3;ACTR2,upstream_gene_variant,,ENST00000377982,NM_001005386.2;ACTR2,upstream_gene_variant,,ENST00000542850,;AC007318.3,non_coding_transcript_exon_variant,,ENST00000650256,;ACTR2,upstream_gene_variant,,ENST00000471552,;ACTR2,upstream_gene_variant,,ENST00000476840,;,regulatory_region_variant,,ENSR00000118086,;,TF_binding_site_variant,,ENSM00522…	A	ENSG00000138071	ENST00000377982
3392	CNRIP1	0	.	GRCh38	chr2	68308256	68308256	+	Intron	SNP	C	C	G	novel	NA	HT-29_Muc2_KO.sorted	HT-29_CTRL.sorted	C	C	NA	NA	NA	NA	NA	NA	NA	NA	NA	NA	NA	NA	NA	NA	NA	c.330+8901N>C			ENST00000263655		NA	NA	NA	NA	NA	NA	CNRIP1,intron_variant,,ENST00000263655,NM_001371607.1,NM_001371604.1,NM_001371606.1,NM_001371605.1,NM_001371608.1,NM_015463.3;CNRIP1,intron_variant,,ENST00000409559,NM_001111101.2;CNRIP1,intron_variant,,ENST00000481714,;	G	ENSG00000119865	ENST00000263655
3393	SNRPG	0	.	GRCh38	chr2	70289099	70289099	+	Intron	SNP	C	C	T	novel	NA	HT-29_Muc2_KO.sorted	HT-29_CTRL.sorted	C	C	NA	NA	NA	NA	NA	NA	NA	NA	NA	NA	NA	NA	NA	NA	NA	c.55+251N>A			ENST00000454893		NA	NA	NA	NA	NA	NA	SNRPG,intron_variant,,ENST00000272348,NM_001317171.1,NM_001317166.1,NM_003096.4;SNRPG,intron_variant,,ENST00000413456,NM_001317167.1;SNRPG,intron_variant,,ENST00000438261,NM_001317169.1;SNRPG,intron_variant,,ENST00000449935,;SNRPG,intron_variant,,ENST00000454893,NM_001317165.1;SNRPG,intron_variant,,ENST00000482975,NM_001317168.1;SNRPG,intron_variant,,ENST00000429728,;SNRPG,intron_variant,,ENST000…	T	ENSG00000143977	ENST00000454893
3394	TACR1	0	.	GRCh38	chr2	75155284	75155284	+	Intron	SNP	A	A	C	novel	NA	HT-29_Muc2_KO.sorted	HT-29_CTRL.sorted	A	A	NA	NA	NA	NA	NA	NA	NA	NA	NA	NA	NA	NA	NA	NA	NA	c.390-34516N>G			ENST00000305249		NA	NA	NA	NA	NA	NA	TACR1,intron_variant,,ENST00000305249,NM_001058.4;TACR1,intron_variant,,ENST00000409848,NM_015727.3;,regulatory_region_variant,,ENSR00000610449,;AC007681.1,intron_variant,,ENST00000604271,;	C	ENSG00000115353	ENST00000305249
3395	REG1B	0	.	GRCh38	chr2	79083568	79083568	+	3'Flank	SNP	A	A	C	novel	NA	HT-29_Muc2_KO.sorted	HT-29_CTRL.sorted	A	A	NA	NA	NA	NA	NA	NA	NA	NA	NA	NA	NA	NA	NA	NA	NA				ENST00000305089		NA	NA	NA	NA	NA	NA	REG1B,downstream_gene_variant,,ENST00000305089,NM_006507.4;REG1B,downstream_gene_variant,,ENST00000454188,;REG1B,downstream_gene_variant,,ENST00000469052,;REG1B,downstream_gene_variant,,ENST00000476554,;REG1B,downstream_gene_variant,,ENST00000479258,;	C	ENSG00000172023	ENST00000305089
3396	Unknown	0	.	GRCh38	chr2	82168328	82168328	+	IGR	SNP	A	A	T	novel	NA	HT-29_Muc2_KO.sorted	HT-29_CTRL.sorted	A	A	NA	NA	NA	NA	NA	NA	NA	NA	NA	NA	NA	NA	NA	NA	NA						NA	NA	NA	NA	NA	NA		T
3397	Unknown	0	.	GRCh38	chr2	83441211	83441211	+	IGR	SNP	C	C	A	novel	NA	HT-29_Muc2_KO.sorted	HT-29_CTRL.sorted	C	C	NA	NA	NA	NA	NA	NA	NA	NA	NA	NA	NA	NA	NA	NA	NA						NA	NA	NA	NA	NA	NA		A
3398	Unknown	0	.	GRCh38	chr2	84400740	84400740	+	IGR	SNP	G	G	T	novel	NA	HT-29_Muc2_KO.sorted	HT-29_CTRL.sorted	G	G	NA	NA	NA	NA	NA	NA	NA	NA	NA	NA	NA	NA	NA	NA	NA						NA	NA	NA	NA	NA	NA		T
3399	Unknown	0	.	GRCh38	chr2	88307153	88307153	+	IGR	SNP	T	T	G	novel	NA	HT-29_Muc2_KO.sorted	HT-29_CTRL.sorted	T	T	NA	NA	NA	NA	NA	NA	NA	NA	NA	NA	NA	NA	NA	NA	NA						NA	NA	NA	NA	NA	NA		G
3400	IGKV2D-40	0	.	GRCh38	chr2	89848111	89848111	+	5'Flank	SNP	C	C	A	novel	NA	HT-29_Muc2_KO.sorted	HT-29_CTRL.sorted	C	C	NA	NA	NA	NA	NA	NA	NA	NA	NA	NA	NA	NA	NA	NA	NA				ENST00000560045		NA	NA	NA	NA	NA	NA	IGKV2D-40,upstream_gene_variant,,ENST00000560045,;IGKV2D-40,upstream_gene_variant,,ENST00000429992,;	A	ENSG00000251039	ENST00000560045
3401	PROM2	0	.	GRCh38	chr2	95283574	95283574	+	Intron	SNP	G	G	T	novel	NA	HT-29_Muc2_KO.sorted	HT-29_CTRL.sorted	G	G	NA	NA	NA	NA	NA	NA	NA	NA	NA	NA	NA	NA	NA	NA	NA	c.1728+1348N>T			ENST00000317620		NA	NA	NA	NA	NA	NA	PROM2,intron_variant,,ENST00000317620,NM_001165978.3;PROM2,intron_variant,,ENST00000317668,NM_001321070.2,NM_144707.4;PROM2,intron_variant,,ENST00000403131,NM_001165977.3;PROM2,intron_variant,,ENST00000497110,;PROM2,upstream_gene_variant,,ENST00000462029,;PROM2,upstream_gene_variant,,ENST00000495540,;PROM2,intron_variant,,ENST00000431567,;PROM2,intron_variant,,ENST00000487138,;PROM2,downstream_ge…	T	ENSG00000155066	ENST00000317620
3402	AC009237.5	0	.	GRCh38	chr2	95543096	95543096	+	RNA	SNP	G	G	A	rs746190526	NA	HT-29_Muc2_KO.sorted	HT-29_CTRL.sorted	G	G	NA	NA	NA	NA	NA	NA	NA	NA	NA	NA	NA	NA	NA	NA	NA	n.135N>T			ENST00000414271	2025-01-01	NA	NA	NA	NA	NA	NA	AC009237.5,non_coding_transcript_exon_variant,,ENST00000414271,;OR7E102P,upstream_gene_variant,,ENST00000448855,;AC009237.15,downstream_gene_variant,,ENST00000610252,;	A	ENSG00000233037	ENST00000414271
3403	KIAA1211L	0	.	GRCh38	chr2	98811157	98811157	+	Intron	SNP	G	G	T	novel	NA	HT-29_Muc2_KO.sorted	HT-29_CTRL.sorted	G	G	NA	NA	NA	NA	NA	NA	NA	NA	NA	NA	NA	NA	NA	NA	NA	c.2416+10700N>A			ENST00000397899		NA	NA	NA	NA	NA	NA	KIAA1211L,intron_variant,,ENST00000397899,NM_207362.3;KIAA1211L,intron_variant,,ENST00000464413,;,regulatory_region_variant,,ENSR00000120509,;	T	ENSG00000196872	ENST00000397899
3404	AFF3	0	.	GRCh38	chr2	100176404	100176404	+	Intron	SNP	G	G	T	novel	NA	HT-29_Muc2_KO.sorted	HT-29_CTRL.sorted	G	G	NA	NA	NA	NA	NA	NA	NA	NA	NA	NA	NA	NA	NA	NA	NA	n.287+15738N>A			ENST00000672999		NA	NA	NA	NA	NA	NA	AFF3,intron_variant,,ENST00000672999,;	T	ENSG00000144218	ENST00000672999
3405	FAM183DP	0	.	GRCh38	chr2	102247815	102247815	+	3'Flank	SNP	G	G	A	novel	NA	HT-29_Muc2_KO.sorted	HT-29_CTRL.sorted	G	G	NA	NA	NA	NA	NA	NA	NA	NA	NA	NA	NA	NA	NA	NA	NA				ENST00000421987		NA	NA	NA	NA	NA	NA	FAM183DP,downstream_gene_variant,,ENST00000421987,;	A	ENSG00000205716	ENST00000421987
3406	LINC01965	0	.	GRCh38	chr2	103942336	103942336	+	Intron	SNP	C	C	A	novel	NA	HT-29_Muc2_KO.sorted	HT-29_CTRL.sorted	C	C	NA	NA	NA	NA	NA	NA	NA	NA	NA	NA	NA	NA	NA	NA	NA	n.136+67891N>A			ENST00000537492		NA	NA	NA	NA	NA	NA	LINC01965,intron_variant,,ENST00000537492,;LINC01965,intron_variant,,ENST00000544869,;LINC01965,intron_variant,,ENST00000655320,;	A	ENSG00000256637	ENST00000537492
3407	SULT1C2	0	.	GRCh38	chr2	108302869	108302869	+	Intron	SNP	A	A	C	novel	NA	HT-29_Muc2_KO.sorted	HT-29_CTRL.sorted	A	A	NA	NA	NA	NA	NA	NA	NA	NA	NA	NA	NA	NA	NA	NA	NA	c.409-1705N>C			ENST00000326853		NA	NA	NA	NA	NA	NA	SULT1C2,intron_variant,,ENST00000251481,NM_001056.4;SULT1C2,intron_variant,,ENST00000326853,NM_176825.3;SULT1C2,intron_variant,,ENST00000409067,;SULT1C2,intron_variant,,ENST00000409880,;SULT1C2,intron_variant,,ENST00000437390,;SULT1C2,intron_variant,,ENST00000438339,;SULT1C2,non_coding_transcript_exon_variant,,ENST00000495441,;SULT1C2,intron_variant,,ENST00000442801,;	C	ENSG00000198203	ENST00000326853
3408	EDAR	0	.	GRCh38	chr2	108983957	108983957	+	Intron	SNP	A	A	G	novel	NA	HT-29_Muc2_KO.sorted	HT-29_CTRL.sorted	A	A	NA	NA	NA	NA	NA	NA	NA	NA	NA	NA	NA	NA	NA	NA	NA	c.-19+5003N>C			ENST00000258443		NA	NA	NA	NA	NA	NA	EDAR,intron_variant,,ENST00000258443,NM_022336.4;EDAR,intron_variant,,ENST00000376651,;EDAR,intron_variant,,ENST00000409271,;,regulatory_region_variant,,ENSR00001035811,;	G	ENSG00000135960	ENST00000258443
3409	SH3RF3	0	.	GRCh38	chr2	109427963	109427963	+	Intron	SNP	C	C	A	novel	NA	HT-29_Muc2_KO.sorted	HT-29_CTRL.sorted	C	C	NA	NA	NA	NA	NA	NA	NA	NA	NA	NA	NA	NA	NA	NA	NA	c.1404-4538N>A			ENST00000309415		NA	NA	NA	NA	NA	NA	SH3RF3,intron_variant,,ENST00000309415,NM_001099289.3;	A	ENSG00000172985	ENST00000309415
3410	SOCAR	0	.	GRCh38	chr2	111513337	111513337	+	3'Flank	SNP	C	C	A	novel	NA	HT-29_Muc2_KO.sorted	HT-29_CTRL.sorted	C	C	NA	NA	NA	NA	NA	NA	NA	NA	NA	NA	NA	NA	NA	NA	NA				ENST00000455309		NA	NA	NA	NA	NA	NA	SOCAR,intron_variant,,ENST00000627971,;AC017002.3,intron_variant,,ENST00000630717,;MIR4435-2HG,intron_variant,,ENST00000643766,;AC017002.4,intron_variant,,ENST00000644013,;SOCAR,downstream_gene_variant,,ENST00000455309,;	A	ENSG00000240350	ENST00000455309
3411	AL078621.1	0	.	GRCh38	chr2	113658072	113658072	+	RNA	SNP	G	G	T	novel	NA	HT-29_Muc2_KO.sorted	HT-29_CTRL.sorted	G	G	NA	NA	NA	NA	NA	NA	NA	NA	NA	NA	NA	NA	NA	NA	NA	n.165N>T			ENST00000272567	2025-01-01	NA	NA	NA	NA	NA	NA	,regulatory_region_variant,,ENSR00000617287,;AL078621.1,non_coding_transcript_exon_variant,,ENST00000272567,;	T	ENSG00000144158	ENST00000272567
3412	Unknown	0	.	GRCh38	chr2	116635877	116635877	+	IGR	SNP	T	T	C	novel	NA	HT-29_Muc2_KO.sorted	HT-29_CTRL.sorted	T	T	NA	NA	NA	NA	NA	NA	NA	NA	NA	NA	NA	NA	NA	NA	NA						NA	NA	NA	NA	NA	NA		C
3413	Unknown	0	.	GRCh38	chr2	116941378	116941378	+	IGR	SNP	A	A	G	novel	NA	HT-29_Muc2_KO.sorted	HT-29_CTRL.sorted	A	A	NA	NA	NA	NA	NA	NA	NA	NA	NA	NA	NA	NA	NA	NA	NA						NA	NA	NA	NA	NA	NA		G
3414	Unknown	0	.	GRCh38	chr2	117450775	117450775	+	IGR	SNP	G	G	T	novel	NA	HT-29_Muc2_KO.sorted	HT-29_CTRL.sorted	G	G	NA	NA	NA	NA	NA	NA	NA	NA	NA	NA	NA	NA	NA	NA	NA						NA	NA	NA	NA	NA	NA		T
3415	NIFK-AS1	0	.	GRCh38	chr2	121695736	121695736	+	Intron	SNP	A	A	G	novel	NA	HT-29_Muc2_KO.sorted	HT-29_CTRL.sorted	A	A	NA	NA	NA	NA	NA	NA	NA	NA	NA	NA	NA	NA	NA	NA	NA	n.516-10032N>G			ENST00000419902		NA	NA	NA	NA	NA	NA	NIFK-AS1,intron_variant,,ENST00000419902,;NIFK-AS1,intron_variant,,ENST00000654001,;NIFK-AS1,intron_variant,,ENST00000659307,;NIFK-AS1,intron_variant,,ENST00000662168,;NIFK-AS1,intron_variant,,ENST00000666647,;NIFK-AS1,intron_variant,,ENST00000667483,;	G	ENSG00000236859	ENST00000419902
3416	LINC01826	0	.	GRCh38	chr2	123070212	123070212	+	RNA	SNP	C	C	A	novel	NA	HT-29_Muc2_KO.sorted	HT-29_CTRL.sorted	C	C	NA	NA	NA	NA	NA	NA	NA	NA	NA	NA	NA	NA	NA	NA	NA	n.483N>T			ENST00000432894	2025-03-02	NA	NA	NA	NA	NA	NA	LINC01826,non_coding_transcript_exon_variant,,ENST00000432894,;AC062020.1,downstream_gene_variant,,ENST00000435441,;	A	ENSG00000232740	ENST00000432894
3417	Unknown	0	.	GRCh38	chr2	126587508	126587508	+	IGR	SNP	G	G	T	novel	NA	HT-29_Muc2_KO.sorted	HT-29_CTRL.sorted	G	G	NA	NA	NA	NA	NA	NA	NA	NA	NA	NA	NA	NA	NA	NA	NA						NA	NA	NA	NA	NA	NA		T
3418	Unknown	0	.	GRCh38	chr2	126631132	126631132	+	IGR	SNP	G	G	T	novel	NA	HT-29_Muc2_KO.sorted	HT-29_CTRL.sorted	G	G	NA	NA	NA	NA	NA	NA	NA	NA	NA	NA	NA	NA	NA	NA	NA						NA	NA	NA	NA	NA	NA		T
3419	ENSR00001037204	0	.	GRCh38	chr2	126955781	126955781	+	IGR	SNP	C	C	A	novel	NA	HT-29_Muc2_KO.sorted	HT-29_CTRL.sorted	C	C	NA	NA	NA	NA	NA	NA	NA	NA	NA	NA	NA	NA	NA	NA	NA				ENSR00001037204		NA	NA	NA	NA	NA	NA	,regulatory_region_variant,,ENSR00001037204,;	A		ENSR00001037204
3420	Unknown	0	.	GRCh38	chr2	129592015	129592015	+	IGR	SNP	G	G	A	rs1183777455	NA	HT-29_Muc2_KO.sorted	HT-29_CTRL.sorted	G	G	NA	NA	NA	NA	NA	NA	NA	NA	NA	NA	NA	NA	NA	NA	NA						NA	NA	NA	NA	NA	NA		A
3421	FAR2P1	0	.	GRCh38	chr2	130011911	130011911	+	3'Flank	SNP	T	T	A	novel	NA	HT-29_Muc2_KO.sorted	HT-29_CTRL.sorted	T	T	NA	NA	NA	NA	NA	NA	NA	NA	NA	NA	NA	NA	NA	NA	NA				ENST00000444030		NA	NA	NA	NA	NA	NA	FAR2P1,downstream_gene_variant,,ENST00000444030,;ARHGAP42P2,downstream_gene_variant,,ENST00000416089,;AC079776.4,intron_variant,,ENST00000440931,;	A	ENSG00000180178	ENST00000444030
3422	FAR2P4	0	.	GRCh38	chr2	131291129	131291129	+	Intron	SNP	C	C	T	novel	NA	HT-29_Muc2_KO.sorted	HT-29_CTRL.sorted	C	C	NA	NA	NA	NA	NA	NA	NA	NA	NA	NA	NA	NA	NA	NA	NA	n.1491-698N>T			ENST00000416266		NA	NA	NA	NA	NA	NA	PLEKHB2,intron_variant,,ENST00000404460,;FAR2P4,intron_variant,,ENST00000416266,;FAR2P4,intron_variant,,ENST00000560285,;	T	ENSG00000231431	ENST00000416266
3423	Unknown	0	.	GRCh38	chr2	132122666	132122666	+	IGR	SNP	G	G	T	rs1175778114	NA	HT-29_Muc2_KO.sorted	HT-29_CTRL.sorted	G	G	NA	NA	NA	NA	NA	NA	NA	NA	NA	NA	NA	NA	NA	NA	NA						NA	NA	NA	NA	NA	NA		T
3424	Unknown	0	.	GRCh38	chr2	134073303	134073303	+	IGR	SNP	A	A	G	novel	NA	HT-29_Muc2_KO.sorted	HT-29_CTRL.sorted	A	A	NA	NA	NA	NA	NA	NA	NA	NA	NA	NA	NA	NA	NA	NA	NA						NA	NA	NA	NA	NA	NA		G
3425	TMEM163	0	.	GRCh38	chr2	134520483	134520483	+	Intron	SNP	C	C	T	novel	NA	HT-29_Muc2_KO.sorted	HT-29_CTRL.sorted	C	C	NA	NA	NA	NA	NA	NA	NA	NA	NA	NA	NA	NA	NA	NA	NA	c.459-17486N>A			ENST00000281924		NA	NA	NA	NA	NA	NA	TMEM163,intron_variant,,ENST00000281924,NM_030923.5;	T	ENSG00000152128	ENST00000281924
3426	TMEM163	0	.	GRCh38	chr2	134588655	134588655	+	Intron	SNP	G	G	T	novel	NA	HT-29_Muc2_KO.sorted	HT-29_CTRL.sorted	G	G	NA	NA	NA	NA	NA	NA	NA	NA	NA	NA	NA	NA	NA	NA	NA	c.323-36564N>A			ENST00000281924		NA	NA	NA	NA	NA	NA	TMEM163,intron_variant,,ENST00000281924,NM_030923.5;	T	ENSG00000152128	ENST00000281924
3427	Unknown	0	.	GRCh38	chr2	139869631	139869631	+	IGR	SNP	G	G	C	novel	NA	HT-29_Muc2_KO.sorted	HT-29_CTRL.sorted	G	G	NA	NA	NA	NA	NA	NA	NA	NA	NA	NA	NA	NA	NA	NA	NA						NA	NA	NA	NA	NA	NA		C
3428	LRP1B	0	.	GRCh38	chr2	141076605	141076605	+	Intron	SNP	T	T	G	novel	NA	HT-29_Muc2_KO.sorted	HT-29_CTRL.sorted	T	T	NA	NA	NA	NA	NA	NA	NA	NA	NA	NA	NA	NA	NA	NA	NA	c.1014-14332N>C			ENST00000389484		NA	NA	NA	NA	NA	NA	LRP1B,intron_variant,,ENST00000389484,NM_018557.3;LRP1B,intron_variant,,ENST00000434794,;	G	ENSG00000168702	ENST00000389484
3429	LRP1B	0	.	GRCh38	chr2	141144524	141144524	+	Intron	SNP	C	C	G	novel	NA	HT-29_Muc2_KO.sorted	HT-29_CTRL.sorted	C	C	NA	NA	NA	NA	NA	NA	NA	NA	NA	NA	NA	NA	NA	NA	NA	c.1013+43897N>C			ENST00000389484		NA	NA	NA	NA	NA	NA	LRP1B,intron_variant,,ENST00000389484,NM_018557.3;LRP1B,intron_variant,,ENST00000434794,;	G	ENSG00000168702	ENST00000389484
3430	KYNU	0	.	GRCh38	chr2	142889905	142889905	+	Intron	SNP	C	C	A	rs1343660757	NA	HT-29_Muc2_KO.sorted	HT-29_CTRL.sorted	C	C	NA	NA	NA	NA	NA	NA	NA	NA	NA	NA	NA	NA	NA	NA	NA	c.169+4369N>A			ENST00000264170		NA	NA	NA	NA	NA	NA	KYNU,intron_variant,,ENST00000264170,NM_003937.3;KYNU,intron_variant,,ENST00000375773,NM_001032998.2;KYNU,intron_variant,,ENST00000409512,NM_001199241.2;KYNU,intron_variant,,ENST00000410015,;KYNU,intron_variant,,ENST00000621320,;KYNU,intron_variant,,ENST00000424385,;,regulatory_region_variant,,ENSR00000622311,;	A	ENSG00000115919	ENST00000264170
3431	Unknown	0	.	GRCh38	chr2	152310752	152310752	+	IGR	SNP	C	C	A	rs527818496	NA	HT-29_Muc2_KO.sorted	HT-29_CTRL.sorted	C	C	NA	NA	NA	NA	NA	NA	NA	NA	NA	NA	NA	NA	NA	NA	NA						NA	NA	NA	NA	NA	NA		A
3432	Unknown	0	.	GRCh38	chr2	152993989	152993989	+	IGR	SNP	A	A	G	novel	NA	HT-29_Muc2_KO.sorted	HT-29_CTRL.sorted	A	A	NA	NA	NA	NA	NA	NA	NA	NA	NA	NA	NA	NA	NA	NA	NA						NA	NA	NA	NA	NA	NA		G
3433	Unknown	0	.	GRCh38	chr2	154658649	154658649	+	IGR	SNP	G	G	A	novel	NA	HT-29_Muc2_KO.sorted	HT-29_CTRL.sorted	G	G	NA	NA	NA	NA	NA	NA	NA	NA	NA	NA	NA	NA	NA	NA	NA						NA	NA	NA	NA	NA	NA		A
3434	LINC01876	0	.	GRCh38	chr2	156111358	156111358	+	Intron	SNP	C	C	T	novel	NA	HT-29_Muc2_KO.sorted	HT-29_CTRL.sorted	C	C	NA	NA	NA	NA	NA	NA	NA	NA	NA	NA	NA	NA	NA	NA	NA	n.354+39127N>A			ENST00000638047		NA	NA	NA	NA	NA	NA	,regulatory_region_variant,,ENSR00000294228,;LINC01876,intron_variant,,ENST00000428651,;LINC01876,intron_variant,,ENST00000635799,;LINC01876,intron_variant,,ENST00000636956,;LINC01876,intron_variant,,ENST00000637324,;LINC01876,intron_variant,,ENST00000637476,;LINC01876,intron_variant,,ENST00000637554,;LINC01876,intron_variant,,ENST00000637665,;LINC01876,intron_variant,,ENST00000638047,;LINC01876,…	T	ENSG00000226383	ENST00000638047
3435	NR4A2	0	.	GRCh38	chr2	156330291	156330291	+	Intron	SNP	G	G	A	novel	NA	HT-29_Muc2_KO.sorted	HT-29_CTRL.sorted	G	G	NA	NA	NA	NA	NA	NA	NA	NA	NA	NA	NA	NA	NA	NA	NA	c.-2-103N>T			ENST00000339562		NA	NA	NA	NA	NA	NA	NR4A2,intron_variant,,ENST00000339562,NM_006186.4;NR4A2,intron_variant,,ENST00000409108,;NR4A2,intron_variant,,ENST00000409572,;NR4A2,intron_variant,,ENST00000421709,;NR4A2,intron_variant,,ENST00000424077,;NR4A2,intron_variant,,ENST00000426264,NM_173173.3;NR4A2,intron_variant,,ENST00000429376,;NR4A2,upstream_gene_variant,,ENST00000406048,;NR4A2,intron_variant,,ENST00000417764,;NR4A2,intron_varian…	A	ENSG00000153234	ENST00000339562
3436	Unknown	0	.	GRCh38	chr2	160078983	160078983	+	IGR	SNP	A	A	C	novel	NA	HT-29_Muc2_KO.sorted	HT-29_CTRL.sorted	A	A	NA	NA	NA	NA	NA	NA	NA	NA	NA	NA	NA	NA	NA	NA	NA						NA	NA	NA	NA	NA	NA		C
3437	Unknown	0	.	GRCh38	chr2	161031910	161031910	+	IGR	SNP	G	G	A	novel	NA	HT-29_Muc2_KO.sorted	HT-29_CTRL.sorted	G	G	NA	NA	NA	NA	NA	NA	NA	NA	NA	NA	NA	NA	NA	NA	NA						NA	NA	NA	NA	NA	NA		A
3438	SLC4A10	0	.	GRCh38	chr2	161657824	161657824	+	Intron	SNP	G	G	C	novel	NA	HT-29_Muc2_KO.sorted	HT-29_CTRL.sorted	G	G	NA	NA	NA	NA	NA	NA	NA	NA	NA	NA	NA	NA	NA	NA	NA	c.48+33258N>C			ENST00000446997		NA	NA	NA	NA	NA	NA	SLC4A10,intron_variant,,ENST00000272716,NM_001354443.2,NM_001354440.2,NM_001354446.2;SLC4A10,intron_variant,,ENST00000375514,NM_001178016.1,NM_001354447.2,NM_001354441.2,NM_001354442.2,NM_001354445.2,NM_001354448.2;SLC4A10,intron_variant,,ENST00000415876,NM_001354450.1,NM_001354455.2,NM_022058.4,NM_001354449.2,NM_001354451.2,NM_001354453.2;SLC4A10,intron_variant,,ENST00000421911,;SLC4A10,intron_v…	C	ENSG00000144290	ENST00000446997
3439	KCNH7	0	.	GRCh38	chr2	162406114	162406114	+	Intron	SNP	C	C	A	novel	NA	HT-29_Muc2_KO.sorted	HT-29_CTRL.sorted	C	C	NA	NA	NA	NA	NA	NA	NA	NA	NA	NA	NA	NA	NA	NA	NA	c.2155-5673N>T			ENST00000332142		NA	NA	NA	NA	NA	NA	KCNH7,intron_variant,,ENST00000332142,NM_033272.4;KCNH7,intron_variant,,ENST00000618399,;	A	ENSG00000184611	ENST00000332142
3440	AC016766.1	0	.	GRCh38	chr2	163840005	163840005	+	Intron	SNP	C	C	T	novel	NA	HT-29_Muc2_KO.sorted	HT-29_CTRL.sorted	C	C	NA	NA	NA	NA	NA	NA	NA	NA	NA	NA	NA	NA	NA	NA	NA	n.379+29144N>A			ENST00000429636		NA	NA	NA	NA	NA	NA	AC016766.1,intron_variant,,ENST00000429636,;AC016766.1,intron_variant,,ENST00000666867,;	T	ENSG00000237844	ENST00000429636
3441	SCN2A	0	.	GRCh38	chr2	165346801	165346801	+	Intron	SNP	C	C	A	novel	NA	HT-29_Muc2_KO.sorted	HT-29_CTRL.sorted	C	C	NA	NA	NA	NA	NA	NA	NA	NA	NA	NA	NA	NA	NA	NA	NA	c.2919+1890N>A			ENST00000636071		NA	NA	NA	NA	NA	NA	SCN2A,intron_variant,,ENST00000283256,NM_021007.3;SCN2A,intron_variant,,ENST00000375427,;SCN2A,intron_variant,,ENST00000375437,NM_001040142.2;SCN2A,intron_variant,,ENST00000631182,NM_001371246.1;SCN2A,intron_variant,,ENST00000636071,NM_001040143.2;SCN2A,intron_variant,,ENST00000636985,;SCN2A,intron_variant,,ENST00000637266,NM_001371247.1;SCN2A,intron_variant,,ENST00000480032,;SCN2A,intron_variant…	A	ENSG00000136531	ENST00000636071
3442	Unknown	0	.	GRCh38	chr2	166877505	166877505	+	IGR	SNP	G	G	T	novel	NA	HT-29_Muc2_KO.sorted	HT-29_CTRL.sorted	G	G	NA	NA	NA	NA	NA	NA	NA	NA	NA	NA	NA	NA	NA	NA	NA						NA	NA	NA	NA	NA	NA		T
3443	Unknown	0	.	GRCh38	chr2	167796289	167796289	+	IGR	SNP	T	T	A	novel	NA	HT-29_Muc2_KO.sorted	HT-29_CTRL.sorted	T	T	NA	NA	NA	NA	NA	NA	NA	NA	NA	NA	NA	NA	NA	NA	NA						NA	NA	NA	NA	NA	NA		A
3444	Unknown	0	.	GRCh38	chr2	169435983	169435983	+	IGR	SNP	C	C	A	novel	NA	HT-29_Muc2_KO.sorted	HT-29_CTRL.sorted	C	C	NA	NA	NA	NA	NA	NA	NA	NA	NA	NA	NA	NA	NA	NA	NA						NA	NA	NA	NA	NA	NA		A
3445	Unknown	0	.	GRCh38	chr2	171657208	171657208	+	IGR	SNP	G	G	A	novel	NA	HT-29_Muc2_KO.sorted	HT-29_CTRL.sorted	G	G	NA	NA	NA	NA	NA	NA	NA	NA	NA	NA	NA	NA	NA	NA	NA						NA	NA	NA	NA	NA	NA		A
3446	PDE11A	0	.	GRCh38	chr2	178016079	178016079	+	Intron	SNP	C	C	G	novel	NA	HT-29_Muc2_KO.sorted	HT-29_CTRL.sorted	C	C	NA	NA	NA	NA	NA	NA	NA	NA	NA	NA	NA	NA	NA	NA	NA	c.913-1619N>C			ENST00000286063		NA	NA	NA	NA	NA	NA	PDE11A,intron_variant,,ENST00000286063,NM_016953.4;PDE11A,intron_variant,,ENST00000358450,NM_001077197.1;AC011998.2,upstream_gene_variant,,ENST00000430884,;AC011998.3,upstream_gene_variant,,ENST00000457053,;	G	ENSG00000128655	ENST00000286063
3447	ZNF385B	0	.	GRCh38	chr2	179446460	179446460	+	Intron	SNP	T	T	C	novel	NA	HT-29_Muc2_KO.sorted	HT-29_CTRL.sorted	T	T	NA	NA	NA	NA	NA	NA	NA	NA	NA	NA	NA	NA	NA	NA	NA	c.961+65N>G			ENST00000410066		NA	NA	NA	NA	NA	NA	ZNF385B,intron_variant,,ENST00000336917,NM_001352817.1,NM_001352815.1,NM_001113398.3;ZNF385B,intron_variant,,ENST00000409343,NM_001113397.2,NM_001352813.1,NM_001352812.2,NM_001352814.2;ZNF385B,intron_variant,,ENST00000409692,NM_001282725.2;ZNF385B,intron_variant,,ENST00000410066,NM_001352816.2,NM_152520.6,NM_001352810.2,NM_001352811.2,NM_001352809.2,NM_001352808.2;ZNF385B,intron_variant,,ENST0000…	C	ENSG00000144331	ENST00000410066
3448	ENSR00001041598	0	.	GRCh38	chr2	180072245	180072245	+	IGR	SNP	A	A	T	novel	NA	HT-29_Muc2_KO.sorted	HT-29_CTRL.sorted	A	A	NA	NA	NA	NA	NA	NA	NA	NA	NA	NA	NA	NA	NA	NA	NA				ENSR00001041598		NA	NA	NA	NA	NA	NA	,regulatory_region_variant,,ENSR00001041598,;	T		ENSR00001041598
3449	AC021851.2	0	.	GRCh38	chr2	183439093	183439093	+	Intron	SNP	G	G	T	novel	NA	HT-29_Muc2_KO.sorted	HT-29_CTRL.sorted	G	G	NA	NA	NA	NA	NA	NA	NA	NA	NA	NA	NA	NA	NA	NA	NA	n.366-53838N>T			ENST00000653710		NA	NA	NA	NA	NA	NA	AC021851.2,intron_variant,,ENST00000653710,;	T	ENSG00000287621	ENST00000653710
3450	Unknown	0	.	GRCh38	chr2	183988226	183988226	+	IGR	SNP	G	G	T	novel	NA	HT-29_Muc2_KO.sorted	HT-29_CTRL.sorted	G	G	NA	NA	NA	NA	NA	NA	NA	NA	NA	NA	NA	NA	NA	NA	NA						NA	NA	NA	NA	NA	NA		T
3451	AC020584.1	0	.	GRCh38	chr2	184289411	184289411	+	Intron	SNP	G	G	T	novel	NA	HT-29_Muc2_KO.sorted	HT-29_CTRL.sorted	G	G	NA	NA	NA	NA	NA	NA	NA	NA	NA	NA	NA	NA	NA	NA	NA	n.295-43383N>T			ENST00000671393		NA	NA	NA	NA	NA	NA	AC020584.1,intron_variant,,ENST00000671393,;	T	ENSG00000286980	ENST00000671393
3452	LINC01473	0	.	GRCh38	chr2	186247199	186247199	+	Intron	SNP	G	G	T	novel	NA	HT-29_Muc2_KO.sorted	HT-29_CTRL.sorted	G	G	NA	NA	NA	NA	NA	NA	NA	NA	NA	NA	NA	NA	NA	NA	NA	n.87-32109N>A			ENST00000419719		NA	NA	NA	NA	NA	NA	LINC01473,intron_variant,,ENST00000419719,;LINC01473,intron_variant,,ENST00000655126,;LINC01473,intron_variant,,ENST00000658984,;LINC01473,intron_variant,,ENST00000658990,;LINC01473,intron_variant,,ENST00000661574,;LINC01473,intron_variant,,ENST00000665629,;LINC01473,intron_variant,,ENST00000667056,;LINC01473,intron_variant,,ENST00000671599,;	T	ENSG00000237877	ENST00000419719
3453	LINC01473	0	.	GRCh38	chr2	186249879	186249879	+	Intron	SNP	C	C	G	novel	NA	HT-29_Muc2_KO.sorted	HT-29_CTRL.sorted	C	C	NA	NA	NA	NA	NA	NA	NA	NA	NA	NA	NA	NA	NA	NA	NA	n.87-34789N>C			ENST00000419719		NA	NA	NA	NA	NA	NA	LINC01473,intron_variant,,ENST00000419719,;LINC01473,intron_variant,,ENST00000655126,;LINC01473,intron_variant,,ENST00000658984,;LINC01473,intron_variant,,ENST00000658990,;LINC01473,intron_variant,,ENST00000661574,;LINC01473,intron_variant,,ENST00000665629,;LINC01473,intron_variant,,ENST00000667056,;LINC01473,intron_variant,,ENST00000671599,;	G	ENSG00000237877	ENST00000419719
3454	AC007319.1	0	.	GRCh38	chr2	187197960	187197960	+	Intron	SNP	C	C	A	novel	NA	HT-29_Muc2_KO.sorted	HT-29_CTRL.sorted	C	C	NA	NA	NA	NA	NA	NA	NA	NA	NA	NA	NA	NA	NA	NA	NA	n.189+6029N>A			ENST00000412276		NA	NA	NA	NA	NA	NA	,regulatory_region_variant,,ENSR00001042049,;AC007319.1,intron_variant,,ENST00000412276,;AC007319.1,intron_variant,,ENST00000453517,;	A	ENSG00000224063	ENST00000412276
3455	STAT4	0	.	GRCh38	chr2	191140700	191140700	+	Intron	SNP	G	G	A	novel	NA	HT-29_Muc2_KO.sorted	HT-29_CTRL.sorted	G	G	NA	NA	NA	NA	NA	NA	NA	NA	NA	NA	NA	NA	NA	NA	NA	c.273+5913N>T			ENST00000358470		NA	NA	NA	NA	NA	NA	STAT4,intron_variant,,ENST00000358470,NM_001243835.2;STAT4,intron_variant,,ENST00000392320,NM_003151.4;STAT4,intron_variant,,ENST00000409995,;STAT4,intron_variant,,ENST00000413064,;STAT4,intron_variant,,ENST00000495326,;STAT4,intron_variant,,ENST00000495849,;STAT4,intron_variant,,ENST00000647167,;,regulatory_region_variant,,ENSR00000631820,;	A	ENSG00000138378	ENST00000358470
3456	Unknown	0	.	GRCh38	chr2	193640576	193640576	+	IGR	SNP	T	T	G	novel	NA	HT-29_Muc2_KO.sorted	HT-29_CTRL.sorted	T	T	NA	NA	NA	NA	NA	NA	NA	NA	NA	NA	NA	NA	NA	NA	NA						NA	NA	NA	NA	NA	NA		G
3457	Unknown	0	.	GRCh38	chr2	194267974	194267974	+	IGR	SNP	A	A	G	novel	NA	HT-29_Muc2_KO.sorted	HT-29_CTRL.sorted	A	A	NA	NA	NA	NA	NA	NA	NA	NA	NA	NA	NA	NA	NA	NA	NA						NA	NA	NA	NA	NA	NA		G
3458	DNAH7	0	.	GRCh38	chr2	196061411	196061411	+	Intron	SNP	T	T	C	novel	NA	HT-29_Muc2_KO.sorted	HT-29_CTRL.sorted	T	T	NA	NA	NA	NA	NA	NA	NA	NA	NA	NA	NA	NA	NA	NA	NA	c.16-3295N>G			ENST00000312428		NA	NA	NA	NA	NA	NA	DNAH7,intron_variant,,ENST00000312428,NM_018897.3;DNAH7,intron_variant,,ENST00000410072,;DNAH7,intron_variant,,ENST00000427816,;AC114760.1,downstream_gene_variant,,ENST00000420310,;	C	ENSG00000118997	ENST00000312428
3459	ANKRD44	0	.	GRCh38	chr2	197008335	197008335	+	Intron	SNP	G	G	A	novel	NA	HT-29_Muc2_KO.sorted	HT-29_CTRL.sorted	G	G	NA	NA	NA	NA	NA	NA	NA	NA	NA	NA	NA	NA	NA	NA	NA	c.2013-412N>T			ENST00000282272		NA	NA	NA	NA	NA	NA	ANKRD44,intron_variant,,ENST00000282272,NM_001195144.2,NM_001367496.1;ANKRD44,intron_variant,,ENST00000328737,;ANKRD44,intron_variant,,ENST00000424317,;ANKRD44,intron_variant,,ENST00000647377,NM_001367497.1,NM_001367495.1;,regulatory_region_variant,,ENSR00001042814,;	A	ENSG00000065413	ENST00000282272
3460	ANKRD44	0	.	GRCh38	chr2	197067367	197067367	+	Intron	SNP	G	G	T	novel	NA	HT-29_Muc2_KO.sorted	HT-29_CTRL.sorted	G	G	NA	NA	NA	NA	NA	NA	NA	NA	NA	NA	NA	NA	NA	NA	NA	c.1650+11336N>A			ENST00000282272		NA	NA	NA	NA	NA	NA	ANKRD44,intron_variant,,ENST00000282272,NM_001195144.2,NM_001367496.1;ANKRD44,intron_variant,,ENST00000328737,;ANKRD44,intron_variant,,ENST00000422886,;ANKRD44,intron_variant,,ENST00000424317,;ANKRD44,intron_variant,,ENST00000647377,NM_001367497.1,NM_001367495.1;	T	ENSG00000065413	ENST00000282272
3461	SATB2	0	.	GRCh38	chr2	199427750	199427750	+	Intron	SNP	G	G	A	novel	NA	HT-29_Muc2_KO.sorted	HT-29_CTRL.sorted	G	G	NA	NA	NA	NA	NA	NA	NA	NA	NA	NA	NA	NA	NA	NA	NA	c.346+5588N>T			ENST00000417098		NA	NA	NA	NA	NA	NA	SATB2,intron_variant,,ENST00000260926,NM_001172517.1;SATB2,intron_variant,,ENST00000417098,NM_001172509.2;SATB2,intron_variant,,ENST00000428695,;SATB2,intron_variant,,ENST00000443023,;SATB2,intron_variant,,ENST00000457245,NM_015265.4;SATB2,intron_variant,,ENST00000614512,;SATB2,upstream_gene_variant,,ENST00000484124,;SATB2,intron_variant,,ENST00000440919,;	A	ENSG00000119042	ENST00000417098
3462	AC009965.1	0	.	GRCh38	chr2	204112925	204112925	+	3'Flank	SNP	T	T	C	novel	NA	HT-29_Muc2_KO.sorted	HT-29_CTRL.sorted	T	T	NA	NA	NA	NA	NA	NA	NA	NA	NA	NA	NA	NA	NA	NA	NA				ENST00000411436		NA	NA	NA	NA	NA	NA	,regulatory_region_variant,,ENSR00000634079,;AC009965.1,downstream_gene_variant,,ENST00000411436,;	C	ENSG00000234714	ENST00000411436
3463	Unknown	0	.	GRCh38	chr2	205876924	205876924	+	IGR	SNP	C	C	A	novel	NA	HT-29_Muc2_KO.sorted	HT-29_CTRL.sorted	C	C	NA	NA	NA	NA	NA	NA	NA	NA	NA	NA	NA	NA	NA	NA	NA						NA	NA	NA	NA	NA	NA		A
3464	AC008269.1	0	.	GRCh38	chr2	206923563	206923563	+	Intron	SNP	G	G	A	novel	NA	HT-29_Muc2_KO.sorted	HT-29_CTRL.sorted	G	G	NA	NA	NA	NA	NA	NA	NA	NA	NA	NA	NA	NA	NA	NA	NA	n.3154-2359N>A			ENST00000658889		NA	NA	NA	NA	NA	NA	AC008269.1,intron_variant,,ENST00000658889,;	A	ENSG00000229321	ENST00000658889
3465	Unknown	0	.	GRCh38	chr2	208092017	208092017	+	IGR	SNP	C	C	T	novel	NA	HT-29_Muc2_KO.sorted	HT-29_CTRL.sorted	C	C	NA	NA	NA	NA	NA	NA	NA	NA	NA	NA	NA	NA	NA	NA	NA						NA	NA	NA	NA	NA	NA		T
3466	Unknown	0	.	GRCh38	chr2	209206777	209206777	+	IGR	SNP	C	C	G	novel	NA	HT-29_Muc2_KO.sorted	HT-29_CTRL.sorted	C	C	NA	NA	NA	NA	NA	NA	NA	NA	NA	NA	NA	NA	NA	NA	NA						NA	NA	NA	NA	NA	NA		G
3467	UNC80	0	.	GRCh38	chr2	209979200	209979200	+	Intron	SNP	G	G	T	novel	NA	HT-29_Muc2_KO.sorted	HT-29_CTRL.sorted	G	G	NA	NA	NA	NA	NA	NA	NA	NA	NA	NA	NA	NA	NA	NA	NA	c.8920+492N>T			ENST00000439458		NA	NA	NA	NA	NA	NA	UNC80,intron_variant,,ENST00000272845,NM_182587.4;UNC80,intron_variant,,ENST00000333907,;UNC80,intron_variant,,ENST00000439458,NM_032504.1;UNC80,intron_variant,,ENST00000673920,NM_001371986.1;UNC80,intron_variant,,ENST00000673951,;UNC80,intron_variant,,ENST00000477924,;	T	ENSG00000144406	ENST00000439458
3468	ERBB4	0	.	GRCh38	chr2	211391799	211391799	+	Intron	SNP	A	A	G	novel	NA	HT-29_Muc2_KO.sorted	HT-29_CTRL.sorted	A	A	NA	NA	NA	NA	NA	NA	NA	NA	NA	NA	NA	NA	NA	NA	NA	c.3136-3807N>C			ENST00000342788		NA	NA	NA	NA	NA	NA	ERBB4,intron_variant,,ENST00000342788,NM_005235.3;ERBB4,intron_variant,,ENST00000402597,;ERBB4,intron_variant,,ENST00000436443,NM_001042599.1;	G	ENSG00000178568	ENST00000342788
3469	ERBB4	0	.	GRCh38	chr2	212151689	212151689	+	Intron	SNP	G	G	T	novel	NA	HT-29_Muc2_KO.sorted	HT-29_CTRL.sorted	G	G	NA	NA	NA	NA	NA	NA	NA	NA	NA	NA	NA	NA	NA	NA	NA	c.83-26786N>A			ENST00000342788		NA	NA	NA	NA	NA	NA	ERBB4,intron_variant,,ENST00000260943,;ERBB4,intron_variant,,ENST00000342788,NM_005235.3;ERBB4,intron_variant,,ENST00000435846,;ERBB4,intron_variant,,ENST00000436443,NM_001042599.1;ERBB4,intron_variant,,ENST00000484594,;	T	ENSG00000178568	ENST00000342788
3470	SPAG16	0	.	GRCh38	chr2	213921876	213921876	+	Intron	SNP	A	A	C	novel	NA	HT-29_Muc2_KO.sorted	HT-29_CTRL.sorted	A	A	NA	NA	NA	NA	NA	NA	NA	NA	NA	NA	NA	NA	NA	NA	NA	c.1215-8084N>C			ENST00000331683		NA	NA	NA	NA	NA	NA	SPAG16,intron_variant,,ENST00000331683,NM_024532.5;SPAG16,intron_variant,,ENST00000451561,;SPAG16,upstream_gene_variant,,ENST00000480494,;SPAG16,intron_variant,,ENST00000406979,;SPAG16,intron_variant,,ENST00000452556,;	C	ENSG00000144451	ENST00000331683
3471	SNHG31	0	.	GRCh38	chr2	214905618	214905618	+	Intron	SNP	G	G	T	novel	NA	HT-29_Muc2_KO.sorted	HT-29_CTRL.sorted	G	G	NA	NA	NA	NA	NA	NA	NA	NA	NA	NA	NA	NA	NA	NA	NA	n.438-56192N>T			ENST00000670391		NA	NA	NA	NA	NA	NA	SNHG31,intron_variant,,ENST00000607412,;SNHG31,intron_variant,,ENST00000655899,;SNHG31,intron_variant,,ENST00000664818,;SNHG31,intron_variant,,ENST00000670391,;	T	ENSG00000229267	ENST00000670391
3472	IGFBP5	0	.	GRCh38	chr2	216698145	216698145	+	5'Flank	SNP	C	C	A	novel	NA	HT-29_Muc2_KO.sorted	HT-29_CTRL.sorted	C	C	NA	NA	NA	NA	NA	NA	NA	NA	NA	NA	NA	NA	NA	NA	NA				ENST00000233813		NA	NA	NA	NA	NA	NA	IGFBP5,upstream_gene_variant,,ENST00000233813,NM_000599.4;IGFBP5,upstream_gene_variant,,ENST00000449583,;IGFBP5,upstream_gene_variant,,ENST00000486341,;AC007563.2,intron_variant,,ENST00000447289,;	A	ENSG00000115461	ENST00000233813
3473	Unknown	0	.	GRCh38	chr2	217782733	217782733	+	IGR	SNP	C	C	A	novel	NA	HT-29_Muc2_KO.sorted	HT-29_CTRL.sorted	C	C	NA	NA	NA	NA	NA	NA	NA	NA	NA	NA	NA	NA	NA	NA	NA						NA	NA	NA	NA	NA	NA		A
3474	Unknown	0	.	GRCh38	chr2	221127693	221127693	+	IGR	SNP	G	G	T	novel	NA	HT-29_Muc2_KO.sorted	HT-29_CTRL.sorted	G	G	NA	NA	NA	NA	NA	NA	NA	NA	NA	NA	NA	NA	NA	NA	NA						NA	NA	NA	NA	NA	NA		T
3475	Unknown	0	.	GRCh38	chr2	223387390	223387390	+	IGR	SNP	T	T	G	novel	NA	HT-29_Muc2_KO.sorted	HT-29_CTRL.sorted	T	T	NA	NA	NA	NA	NA	NA	NA	NA	NA	NA	NA	NA	NA	NA	NA						NA	NA	NA	NA	NA	NA		G
3476	AP1S3	0	.	GRCh38	chr2	223791371	223791371	+	Intron	SNP	G	G	A	novel	NA	HT-29_Muc2_KO.sorted	HT-29_CTRL.sorted	G	G	NA	NA	NA	NA	NA	NA	NA	NA	NA	NA	NA	NA	NA	NA	NA	c.4-13502N>T			ENST00000396654		NA	NA	NA	NA	NA	NA	AP1S3,intron_variant,,ENST00000396653,;AP1S3,intron_variant,,ENST00000396654,NM_001039569.2;AP1S3,intron_variant,,ENST00000409375,;AP1S3,intron_variant,,ENST00000443700,;AP1S3,intron_variant,,ENST00000444408,;AP1S3,intron_variant,,ENST00000446015,;AP1S3,intron_variant,,ENST00000334271,;AP1S3,intron_variant,,ENST00000415298,;AC093884.1,intron_variant,,ENST00000650969,;	A	ENSG00000152056	ENST00000396654
3477	Unknown	0	.	GRCh38	chr2	224181111	224181111	+	IGR	SNP	T	T	C	novel	NA	HT-29_Muc2_KO.sorted	HT-29_CTRL.sorted	T	T	NA	NA	NA	NA	NA	NA	NA	NA	NA	NA	NA	NA	NA	NA	NA						NA	NA	NA	NA	NA	NA		C
3478	Unknown	0	.	GRCh38	chr2	225108589	225108589	+	IGR	SNP	C	C	T	novel	NA	HT-29_Muc2_KO.sorted	HT-29_CTRL.sorted	C	C	NA	NA	NA	NA	NA	NA	NA	NA	NA	NA	NA	NA	NA	NA	NA						NA	NA	NA	NA	NA	NA		T
3479	Unknown	0	.	GRCh38	chr2	225364129	225364129	+	IGR	SNP	A	A	G	novel	NA	HT-29_Muc2_KO.sorted	HT-29_CTRL.sorted	A	A	NA	NA	NA	NA	NA	NA	NA	NA	NA	NA	NA	NA	NA	NA	NA						NA	NA	NA	NA	NA	NA		G
3480	Unknown	0	.	GRCh38	chr2	225780272	225780272	+	IGR	SNP	C	C	T	novel	NA	HT-29_Muc2_KO.sorted	HT-29_CTRL.sorted	C	C	NA	NA	NA	NA	NA	NA	NA	NA	NA	NA	NA	NA	NA	NA	NA						NA	NA	NA	NA	NA	NA		T
3481	ENSR00000296554	0	.	GRCh38	chr2	234288973	234288973	+	IGR	SNP	G	G	T	novel	NA	HT-29_Muc2_KO.sorted	HT-29_CTRL.sorted	G	G	NA	NA	NA	NA	NA	NA	NA	NA	NA	NA	NA	NA	NA	NA	NA				ENSR00000296554		NA	NA	NA	NA	NA	NA	,regulatory_region_variant,,ENSR00000296554,;	T		ENSR00000296554
3482	Unknown	0	.	GRCh38	chr2	236637670	236637670	+	IGR	SNP	T	T	A	novel	NA	HT-29_Muc2_KO.sorted	HT-29_CTRL.sorted	T	T	NA	NA	NA	NA	NA	NA	NA	NA	NA	NA	NA	NA	NA	NA	NA						NA	NA	NA	NA	NA	NA		A
3483	AC023787.2	0	.	GRCh38	chr2	239514332	239514332	+	Intron	SNP	T	T	G	novel	NA	HT-29_Muc2_KO.sorted	HT-29_CTRL.sorted	T	T	NA	NA	NA	NA	NA	NA	NA	NA	NA	NA	NA	NA	NA	NA	NA	n.318-15294N>G			ENST00000659636		NA	NA	NA	NA	NA	NA	AC023787.2,intron_variant,,ENST00000659636,;	G	ENSG00000286525	ENST00000659636
3484	Unknown	0	.	GRCh38	chr2	240061689	240061689	+	IGR	SNP	A	A	C	novel	NA	HT-29_Muc2_KO.sorted	HT-29_CTRL.sorted	A	A	NA	NA	NA	NA	NA	NA	NA	NA	NA	NA	NA	NA	NA	NA	NA						NA	NA	NA	NA	NA	NA		C
3485	CNTN4	0	.	GRCh38	chr3	2899237	2899237	+	Intron	SNP	G	G	T	novel	NA	HT-29_Muc2_KO.sorted	HT-29_CTRL.sorted	G	G	NA	NA	NA	NA	NA	NA	NA	NA	NA	NA	NA	NA	NA	NA	NA	c.941-1448N>T			ENST00000397461		NA	NA	NA	NA	NA	NA	CNTN4,intron_variant,,ENST00000397459,NM_175613.2,NM_001206956.1;CNTN4,intron_variant,,ENST00000397461,NM_001206955.1;CNTN4,intron_variant,,ENST00000418658,NM_001350095.1,NM_175607.3;CNTN4,intron_variant,,ENST00000427331,;CNTN4,upstream_gene_variant,,ENST00000473845,;CNTN4,upstream_gene_variant,,ENST00000475817,;CNTN4,intron_variant,,ENST00000427741,;CNTN4,intron_variant,,ENST00000430505,;CNTN4,i…	T	ENSG00000144619	ENST00000397461
3486	AC034195.1	0	.	GRCh38	chr3	3506022	3506022	+	Intron	SNP	G	G	T	rs1416985144	NA	HT-29_Muc2_KO.sorted	HT-29_CTRL.sorted	G	G	NA	NA	NA	NA	NA	NA	NA	NA	NA	NA	NA	NA	NA	NA	NA	n.200+120722N>A			ENST00000420000		NA	NA	NA	NA	NA	NA	AC034195.1,intron_variant,,ENST00000420000,;	T	ENSG00000223727	ENST00000420000
3487	Unknown	0	.	GRCh38	chr3	5676379	5676379	+	IGR	SNP	G	G	T	novel	NA	HT-29_Muc2_KO.sorted	HT-29_CTRL.sorted	G	G	NA	NA	NA	NA	NA	NA	NA	NA	NA	NA	NA	NA	NA	NA	NA						NA	NA	NA	NA	NA	NA		T
3488	AC026167.1	0	.	GRCh38	chr3	6160564	6160564	+	Intron	SNP	G	G	T	novel	NA	HT-29_Muc2_KO.sorted	HT-29_CTRL.sorted	G	G	NA	NA	NA	NA	NA	NA	NA	NA	NA	NA	NA	NA	NA	NA	NA	n.95+11986N>T			ENST00000435651		NA	NA	NA	NA	NA	NA	AC026167.1,intron_variant,,ENST00000435651,;	T	ENSG00000226022	ENST00000435651
3489	GRM7	0	.	GRCh38	chr3	6882549	6882549	+	Intron	SNP	A	A	C	rs59430480	NA	HT-29_Muc2_KO.sorted	HT-29_CTRL.sorted	A	A	NA	NA	NA	NA	NA	NA	NA	NA	NA	NA	NA	NA	NA	NA	NA	c.519+20642N>C			ENST00000357716		NA	NA	NA	NA	NA	NA	GRM7,intron_variant,,ENST00000357716,NM_000844.4;GRM7,intron_variant,,ENST00000389336,;GRM7,intron_variant,,ENST00000448328,;GRM7,intron_variant,,ENST00000486284,NM_181874.2;GRM7,intron_variant,,ENST00000389335,;GRM7,intron_variant,,ENST00000435689,;GRM7,intron_variant,,ENST00000440923,;GRM7,intron_variant,,ENST00000443259,;GRM7,intron_variant,,ENST00000467425,;	C	ENSG00000196277	ENST00000357716
3490	IQSEC1	0	.	GRCh38	chr3	13195031	13195031	+	Intron	SNP	G	G	T	novel	NA	HT-29_Muc2_KO.sorted	HT-29_CTRL.sorted	G	G	NA	NA	NA	NA	NA	NA	NA	NA	NA	NA	NA	NA	NA	NA	NA	c.273-30898N>A			ENST00000648114		NA	NA	NA	NA	NA	NA	IQSEC1,intron_variant,,ENST00000648114,;,regulatory_region_variant,,ENSR00000677790,;	T	ENSG00000144711	ENST00000648114
3491	DAZL	0	.	GRCh38	chr3	16583790	16583790	+	3'Flank	SNP	A	A	C	novel	NA	HT-29_Muc2_KO.sorted	HT-29_CTRL.sorted	A	A	NA	NA	NA	NA	NA	NA	NA	NA	NA	NA	NA	NA	NA	NA	NA				ENST00000250863		NA	NA	NA	NA	NA	NA	DAZL,downstream_gene_variant,,ENST00000250863,NM_001190811.1;DAZL,downstream_gene_variant,,ENST00000399444,NM_001351.4;	C	ENSG00000092345	ENST00000250863
3492	PLCL2	0	.	GRCh38	chr3	16949638	16949638	+	Intron	SNP	C	C	A	novel	NA	HT-29_Muc2_KO.sorted	HT-29_CTRL.sorted	C	C	NA	NA	NA	NA	NA	NA	NA	NA	NA	NA	NA	NA	NA	NA	NA	c.328-60036N>A			ENST00000615277		NA	NA	NA	NA	NA	NA	PLCL2,intron_variant,,ENST00000432376,NM_015184.5;PLCL2,intron_variant,,ENST00000615277,NM_001144382.2;PLCL2,intron_variant,,ENST00000460467,;,regulatory_region_variant,,ENSR00001063054,;	A	ENSG00000154822	ENST00000615277
3493	SGO1-AS1	0	.	GRCh38	chr3	20469209	20469209	+	Intron	SNP	A	A	T	novel	NA	HT-29_Muc2_KO.sorted	HT-29_CTRL.sorted	A	A	NA	NA	NA	NA	NA	NA	NA	NA	NA	NA	NA	NA	NA	NA	NA	n.1377+87909N>T			ENST00000634618		NA	NA	NA	NA	NA	NA	SGO1-AS1,intron_variant,,ENST00000634618,;	T	ENSG00000231304	ENST00000634618
3494	SGO1-AS1	0	.	GRCh38	chr3	20920430	20920430	+	Intron	SNP	G	G	T	novel	NA	HT-29_Muc2_KO.sorted	HT-29_CTRL.sorted	G	G	NA	NA	NA	NA	NA	NA	NA	NA	NA	NA	NA	NA	NA	NA	NA	n.261+14823N>T			ENST00000634837		NA	NA	NA	NA	NA	NA	SGO1-AS1,intron_variant,,ENST00000634837,;	T	ENSG00000231304	ENST00000634837
3495	AC099753.1	0	.	GRCh38	chr3	21220282	21220282	+	Intron	SNP	C	C	T	rs1394757996	NA	HT-29_Muc2_KO.sorted	HT-29_CTRL.sorted	C	C	NA	NA	NA	NA	NA	NA	NA	NA	NA	NA	NA	NA	NA	NA	NA	n.370+4406N>A			ENST00000634947		NA	NA	NA	NA	NA	NA	AC099753.1,intron_variant,,ENST00000634947,;	T	ENSG00000282987	ENST00000634947
3496	Unknown	0	.	GRCh38	chr3	31022876	31022876	+	IGR	SNP	C	C	G	novel	NA	HT-29_Muc2_KO.sorted	HT-29_CTRL.sorted	C	C	NA	NA	NA	NA	NA	NA	NA	NA	NA	NA	NA	NA	NA	NA	NA						NA	NA	NA	NA	NA	NA		G
3497	Unknown	0	.	GRCh38	chr3	36559128	36559128	+	IGR	SNP	G	G	T	novel	NA	HT-29_Muc2_KO.sorted	HT-29_CTRL.sorted	G	G	NA	NA	NA	NA	NA	NA	NA	NA	NA	NA	NA	NA	NA	NA	NA						NA	NA	NA	NA	NA	NA		T
3498	MYL3	0	.	GRCh38	chr3	46861866	46861866	+	Intron	SNP	C	C	T	novel	NA	HT-29_Muc2_KO.sorted	HT-29_CTRL.sorted	C	C	NA	NA	NA	NA	NA	NA	NA	NA	NA	NA	NA	NA	NA	NA	NA	c.130-879N>A			ENST00000654597		NA	NA	NA	NA	NA	NA	MYL3,intron_variant,,ENST00000292327,NM_000258.3;MYL3,intron_variant,,ENST00000395869,;MYL3,intron_variant,,ENST00000431168,;MYL3,intron_variant,,ENST00000653454,;MYL3,intron_variant,,ENST00000654597,;MYL3,intron_variant,,ENST00000662933,;MYL3,upstream_gene_variant,,ENST00000655244,;MYL3,upstream_gene_variant,,ENST00000664891,;	T	ENSG00000160808	ENST00000654597
3499	DOCK3	0	.	GRCh38	chr3	51339108	51339108	+	Intron	SNP	C	C	G	novel	NA	HT-29_Muc2_KO.sorted	HT-29_CTRL.sorted	C	C	NA	NA	NA	NA	NA	NA	NA	NA	NA	NA	NA	NA	NA	NA	NA	c.3766+80N>G			ENST00000266037		NA	NA	NA	NA	NA	NA	DOCK3,intron_variant,,ENST00000266037,NM_004947.5;	G	ENSG00000088538	ENST00000266037
3500	ITIH4	0	.	GRCh38	chr3	52823173	52823173	+	Intron	SNP	G	G	C	novel	NA	HT-29_Muc2_KO.sorted	HT-29_CTRL.sorted	G	G	NA	NA	NA	NA	NA	NA	NA	NA	NA	NA	NA	NA	NA	NA	NA	c.1539+383N>G			ENST00000266041		NA	NA	NA	NA	NA	NA	ITIH4,intron_variant,,ENST00000266041,NM_002218.5;ITIH4,intron_variant,,ENST00000406595,NM_001166449.1;ITIH4,intron_variant,,ENST00000441637,;ITIH4,intron_variant,,ENST00000485816,;ITIH4,intron_variant,,ENST00000467462,;ITIH4,intron_variant,,ENST00000484632,;ITIH4,upstream_gene_variant,,ENST00000471505,;AC006254.1,intron_variant,,ENST00000468472,;ITIH4,intron_variant,,ENST00000485894,;ITIH4,intro…	C	ENSG00000055955	ENST00000266041
3501	FHIT	0	.	GRCh38	chr3	59875932	59875932	+	Intron	SNP	G	G	T	rs1465828890	NA	HT-29_Muc2_KO.sorted	HT-29_CTRL.sorted	G	G	NA	NA	NA	NA	NA	NA	NA	NA	NA	NA	NA	NA	NA	NA	NA	c.348+46414N>A			ENST00000492590		NA	NA	NA	NA	NA	NA	FHIT,intron_variant,,ENST00000468189,;FHIT,intron_variant,,ENST00000476844,;FHIT,intron_variant,,ENST00000492590,NM_001354589.2,NM_001354590.2,NM_001166243.3,NM_002012.4,NM_001320899.2,NM_001320900.2;FHIT,intron_variant,,ENST00000466788,;	T	ENSG00000189283	ENST00000492590
3502	FHIT	0	.	GRCh38	chr3	60091291	60091291	+	Intron	SNP	C	C	T	rs991132793	NA	HT-29_Muc2_KO.sorted	HT-29_CTRL.sorted	C	C	NA	NA	NA	NA	NA	NA	NA	NA	NA	NA	NA	NA	NA	NA	NA	c.104-77139N>A			ENST00000492590		NA	NA	NA	NA	NA	NA	FHIT,intron_variant,,ENST00000468189,;FHIT,intron_variant,,ENST00000476844,;FHIT,intron_variant,,ENST00000488467,;FHIT,intron_variant,,ENST00000492590,NM_001354589.2,NM_001354590.2,NM_001166243.3,NM_002012.4,NM_001320899.2,NM_001320900.2;	T	ENSG00000189283	ENST00000492590
3503	Unknown	0	.	GRCh38	chr3	61302671	61302671	+	IGR	SNP	G	G	T	novel	NA	HT-29_Muc2_KO.sorted	HT-29_CTRL.sorted	G	G	NA	NA	NA	NA	NA	NA	NA	NA	NA	NA	NA	NA	NA	NA	NA						NA	NA	NA	NA	NA	NA		T
3504	PTPRG	0	.	GRCh38	chr3	61614215	61614215	+	Intron	SNP	C	C	T	novel	NA	HT-29_Muc2_KO.sorted	HT-29_CTRL.sorted	C	C	NA	NA	NA	NA	NA	NA	NA	NA	NA	NA	NA	NA	NA	NA	NA	c.85+51843N>T			ENST00000474889		NA	NA	NA	NA	NA	NA	PTPRG,intron_variant,,ENST00000295874,;PTPRG,intron_variant,,ENST00000474889,NM_002841.4;PTPRG,intron_variant,,ENST00000475527,;PTPRG,intron_variant,,ENST00000495879,;	T	ENSG00000144724	ENST00000474889
3505	SYNPR	0	.	GRCh38	chr3	63364335	63364335	+	Intron	SNP	C	C	A	novel	NA	HT-29_Muc2_KO.sorted	HT-29_CTRL.sorted	C	C	NA	NA	NA	NA	NA	NA	NA	NA	NA	NA	NA	NA	NA	NA	NA	c.84+85593N>A			ENST00000478300		NA	NA	NA	NA	NA	NA	SYNPR,intron_variant,,ENST00000450542,;SYNPR,intron_variant,,ENST00000478300,NM_001130003.2;SYNPR,intron_variant,,ENST00000460142,;SYNPR,intron_variant,,ENST00000478456,;SYNPR,intron_variant,,ENST00000493532,;SYNPR,intron_variant,,ENST00000496889,;SYNPR,intron_variant,,ENST00000468110,;	A	ENSG00000163630	ENST00000478300
3506	PRICKLE2	0	.	GRCh38	chr3	64368682	64368682	+	Intron	SNP	G	G	C	novel	NA	HT-29_Muc2_KO.sorted	HT-29_CTRL.sorted	G	G	NA	NA	NA	NA	NA	NA	NA	NA	NA	NA	NA	NA	NA	NA	NA	c.128+75801N>G			ENST00000295902		NA	NA	NA	NA	NA	NA	PRICKLE2,intron_variant,,ENST00000295902,;PRICKLE2,intron_variant,,ENST00000498162,;PRICKLE2,intron_variant,,ENST00000485770,;,regulatory_region_variant,,ENSR00000689071,;	C	ENSG00000163637	ENST00000295902
3507	Unknown	0	.	GRCh38	chr3	65284788	65284788	+	IGR	SNP	T	T	G	novel	NA	HT-29_Muc2_KO.sorted	HT-29_CTRL.sorted	T	T	NA	NA	NA	NA	NA	NA	NA	NA	NA	NA	NA	NA	NA	NA	NA						NA	NA	NA	NA	NA	NA		G
3508	TAFA1	0	.	GRCh38	chr3	68012742	68012742	+	Intron	SNP	C	C	A	novel	NA	HT-29_Muc2_KO.sorted	HT-29_CTRL.sorted	C	C	NA	NA	NA	NA	NA	NA	NA	NA	NA	NA	NA	NA	NA	NA	NA	c.118+5998N>A			ENST00000478136		NA	NA	NA	NA	NA	NA	TAFA1,intron_variant,,ENST00000478136,NM_213609.4;TAFA1,intron_variant,,ENST00000496687,NM_001252216.1;	A	ENSG00000183662	ENST00000478136
3509	TAFA1	0	.	GRCh38	chr3	68535690	68535690	+	Intron	SNP	G	G	A	novel	NA	HT-29_Muc2_KO.sorted	HT-29_CTRL.sorted	G	G	NA	NA	NA	NA	NA	NA	NA	NA	NA	NA	NA	NA	NA	NA	NA	c.260-3066N>A			ENST00000478136		NA	NA	NA	NA	NA	NA	TAFA1,intron_variant,,ENST00000478136,NM_213609.4;TAFA1,intron_variant,,ENST00000496687,NM_001252216.1;,regulatory_region_variant,,ENSR00000690029,;	A	ENSG00000183662	ENST00000478136
3510	Unknown	0	.	GRCh38	chr3	70790789	70790789	+	IGR	SNP	A	A	C	novel	NA	HT-29_Muc2_KO.sorted	HT-29_CTRL.sorted	A	A	NA	NA	NA	NA	NA	NA	NA	NA	NA	NA	NA	NA	NA	NA	NA						NA	NA	NA	NA	NA	NA		C
3511	Unknown	0	.	GRCh38	chr3	74578952	74578952	+	IGR	SNP	G	G	T	rs1030983798	NA	HT-29_Muc2_KO.sorted	HT-29_CTRL.sorted	G	G	NA	NA	NA	NA	NA	NA	NA	NA	NA	NA	NA	NA	NA	NA	NA						NA	NA	NA	NA	NA	NA		T
3512	ENPP7P2	0	.	GRCh38	chr3	75482411	75482411	+	Intron	SNP	C	C	A	novel	NA	HT-29_Muc2_KO.sorted	HT-29_CTRL.sorted	C	C	NA	NA	NA	NA	NA	NA	NA	NA	NA	NA	NA	NA	NA	NA	NA	n.165+8627N>T			ENST00000462675		NA	NA	NA	NA	NA	NA	ENPP7P2,intron_variant,,ENST00000462675,;LINC02018,intron_variant,,ENST00000652894,;	A	ENSG00000239959	ENST00000462675
3513	ROBO2	0	.	GRCh38	chr3	75946390	75946390	+	Intron	SNP	G	G	T	novel	NA	HT-29_Muc2_KO.sorted	HT-29_CTRL.sorted	G	G	NA	NA	NA	NA	NA	NA	NA	NA	NA	NA	NA	NA	NA	NA	NA	c.109+8788N>T			ENST00000487694		NA	NA	NA	NA	NA	NA	ROBO2,intron_variant,,ENST00000487694,NM_001128929.3;ROBO2,intron_variant,,ENST00000602589,;	T	ENSG00000185008	ENST00000487694
3514	ROBO2	0	.	GRCh38	chr3	76369547	76369547	+	Intron	SNP	C	C	G	novel	NA	HT-29_Muc2_KO.sorted	HT-29_CTRL.sorted	C	C	NA	NA	NA	NA	NA	NA	NA	NA	NA	NA	NA	NA	NA	NA	NA	c.109+431945N>G			ENST00000487694		NA	NA	NA	NA	NA	NA	ROBO2,intron_variant,,ENST00000487694,NM_001128929.3;ROBO2,intron_variant,,ENST00000602589,;ROBO2,intron_variant,,ENST00000475034,;,regulatory_region_variant,,ENSR00000304748,;,regulatory_region_variant,,ENSR00001068607,;	G	ENSG00000185008	ENST00000487694
3515	ROBO2	0	.	GRCh38	chr3	77624892	77624892	+	Intron	SNP	C	C	A	novel	NA	HT-29_Muc2_KO.sorted	HT-29_CTRL.sorted	C	C	NA	NA	NA	NA	NA	NA	NA	NA	NA	NA	NA	NA	NA	NA	NA	c.3808+2460N>A			ENST00000487694		NA	NA	NA	NA	NA	NA	ROBO2,intron_variant,,ENST00000332191,NM_001290040.2;ROBO2,intron_variant,,ENST00000461745,NM_001290039.2,NM_002942.5;ROBO2,intron_variant,,ENST00000475334,;ROBO2,intron_variant,,ENST00000487694,NM_001128929.3;ROBO2,intron_variant,,ENST00000614793,NM_001290065.2;ROBO2,intron_variant,,ENST00000473767,;ROBO2,upstream_gene_variant,,ENST00000470802,;	A	ENSG00000185008	ENST00000487694
3516	Unknown	0	.	GRCh38	chr3	89864792	89864792	+	IGR	SNP	G	G	T	novel	NA	HT-29_Muc2_KO.sorted	HT-29_CTRL.sorted	G	G	NA	NA	NA	NA	NA	NA	NA	NA	NA	NA	NA	NA	NA	NA	NA						NA	NA	NA	NA	NA	NA		T
3517	Unknown	0	.	GRCh38	chr3	94172566	94172566	+	IGR	SNP	T	T	G	novel	NA	HT-29_Muc2_KO.sorted	HT-29_CTRL.sorted	T	T	NA	NA	NA	NA	NA	NA	NA	NA	NA	NA	NA	NA	NA	NA	NA						NA	NA	NA	NA	NA	NA		G
3518	OR5K3	0	.	GRCh38	chr3	98392204	98392204	+	3'Flank	SNP	C	C	T	novel	NA	HT-29_Muc2_KO.sorted	HT-29_CTRL.sorted	C	C	NA	NA	NA	NA	NA	NA	NA	NA	NA	NA	NA	NA	NA	NA	NA				ENST00000383695		NA	NA	NA	NA	NA	NA	OR5K3,downstream_gene_variant,,ENST00000383695,NM_001005516.1;AC117473.1,intron_variant,,ENST00000508616,;	T	ENSG00000206536	ENST00000383695
3519	ABI3BP	0	.	GRCh38	chr3	100875807	100875807	+	Intron	SNP	C	C	G	rs532334978	NA	HT-29_Muc2_KO.sorted	HT-29_CTRL.sorted	C	C	NA	NA	NA	NA	NA	NA	NA	NA	NA	NA	NA	NA	NA	NA	NA	c.767-228N>C			ENST00000284322		NA	NA	NA	NA	NA	NA	ABI3BP,intron_variant,,ENST00000284322,NM_015429.3,NM_001349332.1;ABI3BP,intron_variant,,ENST00000471714,NM_001349329.1,NM_001349330.1;ABI3BP,intron_variant,,ENST00000483129,;ABI3BP,intron_variant,,ENST00000486770,NM_001349331.1,NM_001365642.1;ABI3BP,intron_variant,,ENST00000495063,NM_001365643.1;ABI3BP,intron_variant,,ENST00000527258,;ABI3BP,intron_variant,,ENST00000475896,;,regulatory_region_va…	G	ENSG00000154175	ENST00000284322
3520	SENP7	0	.	GRCh38	chr3	101408555	101408555	+	Intron	SNP	C	C	A	novel	NA	HT-29_Muc2_KO.sorted	HT-29_CTRL.sorted	C	C	NA	NA	NA	NA	NA	NA	NA	NA	NA	NA	NA	NA	NA	NA	NA	c.482+9038N>T			ENST00000394095		NA	NA	NA	NA	NA	NA	SENP7,intron_variant,,ENST00000314261,NM_001282801.2;SENP7,intron_variant,,ENST00000348610,NM_001282802.2;SENP7,intron_variant,,ENST00000394091,NM_001282803.2;SENP7,intron_variant,,ENST00000394094,NM_001077203.3;SENP7,intron_variant,,ENST00000394095,NM_020654.5;	A	ENSG00000138468	ENST00000394095
3521	Unknown	0	.	GRCh38	chr3	104348582	104348582	+	IGR	SNP	T	T	C	novel	NA	HT-29_Muc2_KO.sorted	HT-29_CTRL.sorted	T	T	NA	NA	NA	NA	NA	NA	NA	NA	NA	NA	NA	NA	NA	NA	NA						NA	NA	NA	NA	NA	NA		C
3522	Unknown	0	.	GRCh38	chr3	104491798	104491798	+	IGR	SNP	G	G	A	novel	NA	HT-29_Muc2_KO.sorted	HT-29_CTRL.sorted	G	G	NA	NA	NA	NA	NA	NA	NA	NA	NA	NA	NA	NA	NA	NA	NA						NA	NA	NA	NA	NA	NA		A
3523	AC080097.1	0	.	GRCh38	chr3	106687508	106687508	+	5'Flank	SNP	G	G	T	novel	NA	HT-29_Muc2_KO.sorted	HT-29_CTRL.sorted	G	G	NA	NA	NA	NA	NA	NA	NA	NA	NA	NA	NA	NA	NA	NA	NA				ENST00000363491		NA	NA	NA	NA	NA	NA	AC080097.1,upstream_gene_variant,,ENST00000363491,;LINC00882,intron_variant,,ENST00000660862,;AC080097.2,intron_variant,,ENST00000664978,;	T	ENSG00000200361	ENST00000363491
3524	MTND2P14	0	.	GRCh38	chr3	106907056	106907056	+	3'Flank	SNP	G	G	T	novel	NA	HT-29_Muc2_KO.sorted	HT-29_CTRL.sorted	G	G	NA	NA	NA	NA	NA	NA	NA	NA	NA	NA	NA	NA	NA	NA	NA				ENST00000482139		NA	NA	NA	NA	NA	NA	MTND2P14,downstream_gene_variant,,ENST00000482139,;LINC00882,intron_variant,,ENST00000484698,;LINC00882,intron_variant,,ENST00000655451,;LINC00882,intron_variant,,ENST00000656342,;LINC00882,intron_variant,,ENST00000656555,;LINC00882,intron_variant,,ENST00000657806,;LINC00882,intron_variant,,ENST00000658929,;LINC00882,intron_variant,,ENST00000659129,;LINC00882,intron_variant,,ENST00000659605,;LINC…	T	ENSG00000240796	ENST00000482139
3525	ENSR00000305388	0	.	GRCh38	chr3	107271429	107271429	+	IGR	SNP	C	C	T	novel	NA	HT-29_Muc2_KO.sorted	HT-29_CTRL.sorted	C	C	NA	NA	NA	NA	NA	NA	NA	NA	NA	NA	NA	NA	NA	NA	NA				ENSR00000305388		NA	NA	NA	NA	NA	NA	,regulatory_region_variant,,ENSR00000305388,;DUBR,intron_variant,,ENST00000463143,;DUBR,intron_variant,,ENST00000490441,;DUBR,intron_variant,,ENST00000495228,;DUBR,intron_variant,,ENST00000653298,;DUBR,intron_variant,,ENST00000653509,;DUBR,intron_variant,,ENST00000655772,;DUBR,intron_variant,,ENST00000657581,;DUBR,intron_variant,,ENST00000659830,;DUBR,intron_variant,,ENST00000659955,;DUBR,intron_…	T		ENSR00000305388
3526	AC063944.1	0	.	GRCh38	chr3	107422167	107422167	+	5'Flank	SNP	C	C	T	novel	NA	HT-29_Muc2_KO.sorted	HT-29_CTRL.sorted	C	C	NA	NA	NA	NA	NA	NA	NA	NA	NA	NA	NA	NA	NA	NA	NA				ENST00000658011		NA	NA	NA	NA	NA	NA	,regulatory_region_variant,,ENSR00000695560,;AC063944.1,upstream_gene_variant,,ENST00000595232,;AC063944.1,upstream_gene_variant,,ENST00000599431,;AC063944.1,upstream_gene_variant,,ENST00000658011,;	T	ENSG00000239828	ENST00000658011
3527	PHLDB2	0	.	GRCh38	chr3	111856638	111856638	+	5'Flank	SNP	G	G	T	novel	NA	HT-29_Muc2_KO.sorted	HT-29_CTRL.sorted	G	G	NA	NA	NA	NA	NA	NA	NA	NA	NA	NA	NA	NA	NA	NA	NA				ENST00000431670		NA	NA	NA	NA	NA	NA	PHLDB2,intron_variant,,ENST00000393923,NM_001134437.2;PHLDB2,upstream_gene_variant,,ENST00000393925,NM_001134439.2;PHLDB2,upstream_gene_variant,,ENST00000412622,NM_145753.2;PHLDB2,upstream_gene_variant,,ENST00000431670,NM_001134438.2;PHLDB2,upstream_gene_variant,,ENST00000477695,;PHLDB2,upstream_gene_variant,,ENST00000478922,;PHLDB2,upstream_gene_variant,,ENST00000498699,;,regulatory_region_varia…	T	ENSG00000144824	ENST00000431670
3528	LSAMP	0	.	GRCh38	chr3	116982368	116982368	+	Intron	SNP	C	C	A	novel	NA	HT-29_Muc2_KO.sorted	HT-29_CTRL.sorted	C	C	NA	NA	NA	NA	NA	NA	NA	NA	NA	NA	NA	NA	NA	NA	NA	c.178+26862N>T			ENST00000474851		NA	NA	NA	NA	NA	NA	LSAMP,intron_variant,,ENST00000474851,;	A	ENSG00000185565	ENST00000474851
3529	LSAMP	0	.	GRCh38	chr3	117101662	117101662	+	Intron	SNP	C	C	A	novel	NA	HT-29_Muc2_KO.sorted	HT-29_CTRL.sorted	C	C	NA	NA	NA	NA	NA	NA	NA	NA	NA	NA	NA	NA	NA	NA	NA	c.33+37539N>T			ENST00000474851		NA	NA	NA	NA	NA	NA	LSAMP,intron_variant,,ENST00000474851,;	A	ENSG00000185565	ENST00000474851
3530	AC068633.1	0	.	GRCh38	chr3	118152044	118152044	+	Intron	SNP	A	A	G	rs1462166211	NA	HT-29_Muc2_KO.sorted	HT-29_CTRL.sorted	A	A	NA	NA	NA	NA	NA	NA	NA	NA	NA	NA	NA	NA	NA	NA	NA	n.233-64544N>C			ENST00000482142		NA	NA	NA	NA	NA	NA	AC068633.1,intron_variant,,ENST00000482142,;	G	ENSG00000243276	ENST00000482142
3531	AC068633.1	0	.	GRCh38	chr3	118329643	118329643	+	Intron	SNP	C	C	A	novel	NA	HT-29_Muc2_KO.sorted	HT-29_CTRL.sorted	C	C	NA	NA	NA	NA	NA	NA	NA	NA	NA	NA	NA	NA	NA	NA	NA	n.232+166980N>T			ENST00000482142		NA	NA	NA	NA	NA	NA	AC068633.1,intron_variant,,ENST00000482142,;	A	ENSG00000243276	ENST00000482142
3532	AC068633.1	0	.	GRCh38	chr3	118572502	118572502	+	Intron	SNP	C	C	A	novel	NA	HT-29_Muc2_KO.sorted	HT-29_CTRL.sorted	C	C	NA	NA	NA	NA	NA	NA	NA	NA	NA	NA	NA	NA	NA	NA	NA	n.404-63810N>T			ENST00000656350		NA	NA	NA	NA	NA	NA	AC068633.1,intron_variant,,ENST00000656350,;AC068633.1,intron_variant,,ENST00000657445,;	A	ENSG00000243276	ENST00000656350
3533	ENSR00000305701	0	.	GRCh38	chr3	118883654	118883654	+	IGR	SNP	C	C	A	novel	NA	HT-29_Muc2_KO.sorted	HT-29_CTRL.sorted	C	C	NA	NA	NA	NA	NA	NA	NA	NA	NA	NA	NA	NA	NA	NA	NA				ENSR00000305701		NA	NA	NA	NA	NA	NA	,regulatory_region_variant,,ENSR00000305701,;	A		ENSR00000305701
3534	MAATS1	0	.	GRCh38	chr3	119731919	119731919	+	Intron	SNP	G	G	A	novel	NA	HT-29_Muc2_KO.sorted	HT-29_CTRL.sorted	G	G	NA	NA	NA	NA	NA	NA	NA	NA	NA	NA	NA	NA	NA	NA	NA	c.1019-375N>A			ENST00000273390		NA	NA	NA	NA	NA	NA	MAATS1,intron_variant,,ENST00000273390,NM_001320316.1,NM_033364.4,NM_001320317.1,NM_001320318.1;AC069444.2,intron_variant,,ENST00000648112,;MAATS1,intron_variant,,ENST00000468630,;MAATS1,intron_variant,,ENST00000475093,;MAATS1,intron_variant,,ENST00000482573,;MAATS1,intron_variant,,ENST00000482927,;MAATS1,intron_variant,,ENST00000483134,;MAATS1,upstream_gene_variant,,ENST00000461322,;,regulatory_…	A	ENSG00000183833	ENST00000273390
3535	LRRC58	0	.	GRCh38	chr3	120353654	120353654	+	5'Flank	SNP	C	C	G	novel	NA	HT-29_Muc2_KO.sorted	HT-29_CTRL.sorted	C	C	NA	NA	NA	NA	NA	NA	NA	NA	NA	NA	NA	NA	NA	NA	NA				ENST00000295628		NA	NA	NA	NA	NA	NA	LRRC58,upstream_gene_variant,,ENST00000295628,NM_001099678.2;AC063952.1,intron_variant,,ENST00000494869,;AC063952.1,intron_variant,,ENST00000637360,;AC063952.1,upstream_gene_variant,,ENST00000634410,;	G	ENSG00000163428	ENST00000295628
3536	HCLS1	0	.	GRCh38	chr3	121660721	121660721	+	Intron	SNP	G	G	A	novel	NA	HT-29_Muc2_KO.sorted	HT-29_CTRL.sorted	G	G	NA	NA	NA	NA	NA	NA	NA	NA	NA	NA	NA	NA	NA	NA	NA	c.-1+99N>T			ENST00000314583		NA	NA	NA	NA	NA	NA	HCLS1,intron_variant,,ENST00000314583,NM_005335.6;HCLS1,intron_variant,,ENST00000428394,NM_001292041.2;GOLGB1,downstream_gene_variant,,ENST00000340645,NM_001366283.2,NM_004487.5;GOLGB1,downstream_gene_variant,,ENST00000393667,NM_001366282.2,NM_001256486.2;GOLGB1,downstream_gene_variant,,ENST00000614479,NM_001256488.1,NM_001366284.2,NM_001256487.2;HCLS1,intron_variant,,ENST00000468693,;HCLS1,intro…	A	ENSG00000180353	ENST00000314583
3537	Unknown	0	.	GRCh38	chr3	126982635	126982635	+	IGR	SNP	C	C	A	novel	NA	HT-29_Muc2_KO.sorted	HT-29_CTRL.sorted	C	C	NA	NA	NA	NA	NA	NA	NA	NA	NA	NA	NA	NA	NA	NA	NA						NA	NA	NA	NA	NA	NA		A
3538	RNU6-1047P	0	.	GRCh38	chr3	127241843	127241843	+	5'Flank	SNP	C	C	A	novel	NA	HT-29_Muc2_KO.sorted	HT-29_CTRL.sorted	C	C	NA	NA	NA	NA	NA	NA	NA	NA	NA	NA	NA	NA	NA	NA	NA				ENST00000364418		NA	NA	NA	NA	NA	NA	RNU6-1047P,upstream_gene_variant,,ENST00000364418,;	A	ENSG00000201288	ENST00000364418
3539	Unknown	0	.	GRCh38	chr3	128604155	128604155	+	IGR	SNP	G	G	A	rs1047464399	NA	HT-29_Muc2_KO.sorted	HT-29_CTRL.sorted	G	G	NA	NA	NA	NA	NA	NA	NA	NA	NA	NA	NA	NA	NA	NA	NA						NA	NA	NA	NA	NA	NA		A
3540	TMCC1	0	.	GRCh38	chr3	129771855	129771855	+	Intron	SNP	G	G	T	novel	NA	HT-29_Muc2_KO.sorted	HT-29_CTRL.sorted	G	G	NA	NA	NA	NA	NA	NA	NA	NA	NA	NA	NA	NA	NA	NA	NA	c.576+55948N>A			ENST00000393238		NA	NA	NA	NA	NA	NA	TMCC1,intron_variant,,ENST00000393238,NM_001349268.2,NM_001349265.2,NM_001017395.5,NM_001349266.2,NM_001349263.2,NM_001349264.2;TMCC1,intron_variant,,ENST00000426664,NM_001349270.2,NM_001128224.2;TMCC1,intron_variant,,ENST00000505616,;TMCC1,intron_variant,,ENST00000648771,NM_001349269.2;	T	ENSG00000172765	ENST00000393238
3541	TMEM108	0	.	GRCh38	chr3	133282112	133282112	+	Intron	SNP	A	A	G	rs1454795424	NA	HT-29_Muc2_KO.sorted	HT-29_CTRL.sorted	A	A	NA	NA	NA	NA	NA	NA	NA	NA	NA	NA	NA	NA	NA	NA	NA	c.40+52761N>G			ENST00000321871		NA	NA	NA	NA	NA	NA	TMEM108,intron_variant,,ENST00000321871,NM_001136469.2,NM_023943.4;TMEM108,intron_variant,,ENST00000393130,;TMEM108,intron_variant,,ENST00000508711,NM_001282865.1;TMEM108,intron_variant,,ENST00000510183,;TMEM108,intron_variant,,ENST00000511555,;TMEM108,intron_variant,,ENST00000512137,;TMEM108,intron_variant,,ENST00000512662,;TMEM108,intron_variant,,ENST00000514894,;TMEM108,intron_variant,,ENST000…	G	ENSG00000144868	ENST00000321871
3542	TMEM108	0	.	GRCh38	chr3	133374565	133374565	+	Intron	SNP	C	C	T	rs79556193	NA	HT-29_Muc2_KO.sorted	HT-29_CTRL.sorted	C	C	NA	NA	NA	NA	NA	NA	NA	NA	NA	NA	NA	NA	NA	NA	NA	c.41-5187N>T			ENST00000321871		NA	NA	NA	NA	NA	NA	TMEM108,intron_variant,,ENST00000321871,NM_001136469.2,NM_023943.4;TMEM108,intron_variant,,ENST00000393130,;TMEM108,intron_variant,,ENST00000508711,NM_001282865.1;TMEM108,intron_variant,,ENST00000510183,;TMEM108,intron_variant,,ENST00000511555,;TMEM108,intron_variant,,ENST00000512137,;TMEM108,intron_variant,,ENST00000512662,;TMEM108,intron_variant,,ENST00000514894,;TMEM108,intron_variant,,ENST000…	T	ENSG00000144868	ENST00000321871
3543	BFSP2	0	.	GRCh38	chr3	133397953	133397953	+	5'Flank	SNP	T	T	C	novel	NA	HT-29_Muc2_KO.sorted	HT-29_CTRL.sorted	T	T	NA	NA	NA	NA	NA	NA	NA	NA	NA	NA	NA	NA	NA	NA	NA				ENST00000302334		NA	NA	NA	NA	NA	NA	BFSP2,upstream_gene_variant,,ENST00000302334,NM_003571.4;TMEM108,downstream_gene_variant,,ENST00000321871,NM_001136469.2,NM_023943.4;TMEM108,downstream_gene_variant,,ENST00000393130,;TMEM108,downstream_gene_variant,,ENST00000508711,NM_001282865.1;BFSP2,upstream_gene_variant,,ENST00000511140,;BFSP2,upstream_gene_variant,,ENST00000513441,;TMEM108,downstream_gene_variant,,ENST00000511388,;	C	ENSG00000170819	ENST00000302334
3544	EPHB1	0	.	GRCh38	chr3	134888214	134888214	+	Intron	SNP	G	G	A	novel	NA	HT-29_Muc2_KO.sorted	HT-29_CTRL.sorted	G	G	NA	NA	NA	NA	NA	NA	NA	NA	NA	NA	NA	NA	NA	NA	NA	c.59-37602N>A			ENST00000398015		NA	NA	NA	NA	NA	NA	EPHB1,intron_variant,,ENST00000398015,NM_004441.5;EPHB1,intron_variant,,ENST00000460895,;EPHB1,intron_variant,,ENST00000473867,;EPHB1,intron_variant,,ENST00000474732,;EPHB1,intron_variant,,ENST00000497173,;EPHB1,intron_variant,,ENST00000647596,;EPHB1,intron_variant,,ENST00000488154,;EPHB1,intron_variant,,ENST00000482618,;	A	ENSG00000154928	ENST00000398015
3545	Unknown	0	.	GRCh38	chr3	143188885	143188885	+	IGR	SNP	G	G	A	novel	NA	HT-29_Muc2_KO.sorted	HT-29_CTRL.sorted	G	G	NA	NA	NA	NA	NA	NA	NA	NA	NA	NA	NA	NA	NA	NA	NA						NA	NA	NA	NA	NA	NA		A
3546	Unknown	0	.	GRCh38	chr3	143205377	143205377	+	IGR	SNP	C	C	A	novel	NA	HT-29_Muc2_KO.sorted	HT-29_CTRL.sorted	C	C	NA	NA	NA	NA	NA	NA	NA	NA	NA	NA	NA	NA	NA	NA	NA						NA	NA	NA	NA	NA	NA		A
3547	Unknown	0	.	GRCh38	chr3	143948681	143948681	+	IGR	SNP	G	G	A	novel	NA	HT-29_Muc2_KO.sorted	HT-29_CTRL.sorted	G	G	NA	NA	NA	NA	NA	NA	NA	NA	NA	NA	NA	NA	NA	NA	NA						NA	NA	NA	NA	NA	NA		A
3548	Unknown	0	.	GRCh38	chr3	145547024	145547024	+	IGR	SNP	T	T	C	novel	NA	HT-29_Muc2_KO.sorted	HT-29_CTRL.sorted	T	T	NA	NA	NA	NA	NA	NA	NA	NA	NA	NA	NA	NA	NA	NA	NA						NA	NA	NA	NA	NA	NA		C
3549	Unknown	0	.	GRCh38	chr3	145549911	145549911	+	IGR	SNP	G	G	T	novel	NA	HT-29_Muc2_KO.sorted	HT-29_CTRL.sorted	G	G	NA	NA	NA	NA	NA	NA	NA	NA	NA	NA	NA	NA	NA	NA	NA						NA	NA	NA	NA	NA	NA		T
3550	PLSCR2	0	.	GRCh38	chr3	146490388	146490388	+	Intron	SNP	C	C	T	rs1166833799	NA	HT-29_Muc2_KO.sorted	HT-29_CTRL.sorted	C	C	NA	NA	NA	NA	NA	NA	NA	NA	NA	NA	NA	NA	NA	NA	NA	c.-293+5507N>A			ENST00000336685		NA	NA	NA	NA	NA	NA	PLSCR2,intron_variant,,ENST00000336685,NM_020359.2;PLSCR2,intron_variant,,ENST00000489015,;PLSCR2,intron_variant,,ENST00000613069,NM_001199979.1;PLSCR2,downstream_gene_variant,,ENST00000474418,;	T	ENSG00000163746	ENST00000336685
3551	CP	0	.	GRCh38	chr3	149207693	149207693	+	Intron	SNP	G	G	A	novel	NA	HT-29_Muc2_KO.sorted	HT-29_CTRL.sorted	G	G	NA	NA	NA	NA	NA	NA	NA	NA	NA	NA	NA	NA	NA	NA	NA	c.782-76N>T			ENST00000264613		NA	NA	NA	NA	NA	NA	CP,intron_variant,,ENST00000264613,NM_000096.4;CP,intron_variant,,ENST00000494544,;CP,downstream_gene_variant,,ENST00000455472,;CP,intron_variant,,ENST00000481169,;CP,intron_variant,,ENST00000490639,;CP,upstream_gene_variant,,ENST00000489736,;	A	ENSG00000047457	ENST00000264613
3552	RNF13	0	.	GRCh38	chr3	149824943	149824943	+	Intron	SNP	T	T	C	novel	NA	HT-29_Muc2_KO.sorted	HT-29_CTRL.sorted	T	T	NA	NA	NA	NA	NA	NA	NA	NA	NA	NA	NA	NA	NA	NA	NA	c.-17+10917N>C			ENST00000344229		NA	NA	NA	NA	NA	NA	RNF13,intron_variant,,ENST00000344229,NM_007282.4;RNF13,intron_variant,,ENST00000392894,NM_183381.2;RNF13,intron_variant,,ENST00000459632,;RNF13,intron_variant,,ENST00000466478,;RNF13,intron_variant,,ENST00000466795,;RNF13,intron_variant,,ENST00000467977,;RNF13,intron_variant,,ENST00000468648,;RNF13,intron_variant,,ENST00000470151,;RNF13,intron_variant,,ENST00000491086,;ANKUB1,intron_variant,,ENS…	C	ENSG00000082996	ENST00000344229
3553	Unknown	0	.	GRCh38	chr3	154439313	154439313	+	IGR	SNP	G	G	T	novel	NA	HT-29_Muc2_KO.sorted	HT-29_CTRL.sorted	G	G	NA	NA	NA	NA	NA	NA	NA	NA	NA	NA	NA	NA	NA	NA	NA						NA	NA	NA	NA	NA	NA		T
3554	LEKR1	0	.	GRCh38	chr3	157006951	157006951	+	Intron	SNP	C	C	A	novel	NA	HT-29_Muc2_KO.sorted	HT-29_CTRL.sorted	C	C	NA	NA	NA	NA	NA	NA	NA	NA	NA	NA	NA	NA	NA	NA	NA	c.1110-4462N>A			ENST00000356539		NA	NA	NA	NA	NA	NA	LEKR1,intron_variant,,ENST00000356539,NM_001004316.2;LEKR1,intron_variant,,ENST00000470811,;	A	ENSG00000197980	ENST00000356539
3555	LEKR1	0	.	GRCh38	chr3	157007224	157007224	+	Intron	SNP	A	A	G	novel	NA	HT-29_Muc2_KO.sorted	HT-29_CTRL.sorted	A	A	NA	NA	NA	NA	NA	NA	NA	NA	NA	NA	NA	NA	NA	NA	NA	c.1110-4189N>G			ENST00000356539		NA	NA	NA	NA	NA	NA	LEKR1,intron_variant,,ENST00000356539,NM_001004316.2;LEKR1,intron_variant,,ENST00000470811,;	G	ENSG00000197980	ENST00000356539
3556	IQCJ-SCHIP1	0	.	GRCh38	chr3	159642285	159642285	+	Intron	SNP	G	G	T	novel	NA	HT-29_Muc2_KO.sorted	HT-29_CTRL.sorted	G	G	NA	NA	NA	NA	NA	NA	NA	NA	NA	NA	NA	NA	NA	NA	NA	c.292-122158N>T			ENST00000485419		NA	NA	NA	NA	NA	NA	IQCJ-SCHIP1,intron_variant,,ENST00000412423,NM_001197107.1;IQCJ-SCHIP1,intron_variant,,ENST00000476809,NM_001197114.1;IQCJ-SCHIP1,intron_variant,,ENST00000485419,NM_001197113.1;IQCJ-SCHIP1,intron_variant,,ENST00000527095,NM_001197108.1;IQCJ-SCHIP1,intron_variant,,ENST00000638749,NM_014575.3;IQCJ-SCHIP1,intron_variant,,ENST00000639298,;IQCJ-SCHIP1,intron_variant,,ENST00000639631,;IQCJ-SCHIP1,intro…	T	ENSG00000283154	ENST00000485419
3557	KPNA4	0	.	GRCh38	chr3	160498401	160498401	+	3'UTR	SNP	T	T	G	novel	NA	HT-29_Muc2_KO.sorted	HT-29_CTRL.sorted	T	T	NA	NA	NA	NA	NA	NA	NA	NA	NA	NA	NA	NA	NA	NA	NA	c.*3703N>C			ENST00000334256	17/17	NA	NA	NA	NA	NA	NA	KPNA4,3_prime_UTR_variant,,ENST00000334256,NM_002268.5;	G	ENSG00000186432	ENST00000334256
3558	Unknown	0	.	GRCh38	chr3	163504232	163504232	+	IGR	SNP	T	T	C	novel	NA	HT-29_Muc2_KO.sorted	HT-29_CTRL.sorted	T	T	NA	NA	NA	NA	NA	NA	NA	NA	NA	NA	NA	NA	NA	NA	NA						NA	NA	NA	NA	NA	NA		C
3559	Unknown	0	.	GRCh38	chr3	163544695	163544695	+	IGR	SNP	A	A	G	novel	NA	HT-29_Muc2_KO.sorted	HT-29_CTRL.sorted	A	A	NA	NA	NA	NA	NA	NA	NA	NA	NA	NA	NA	NA	NA	NA	NA						NA	NA	NA	NA	NA	NA		G
3560	Unknown	0	.	GRCh38	chr3	164291670	164291670	+	IGR	SNP	C	C	T	novel	NA	HT-29_Muc2_KO.sorted	HT-29_CTRL.sorted	C	C	NA	NA	NA	NA	NA	NA	NA	NA	NA	NA	NA	NA	NA	NA	NA						NA	NA	NA	NA	NA	NA		T
3561	Unknown	0	.	GRCh38	chr3	164462476	164462476	+	IGR	SNP	C	C	A	novel	NA	HT-29_Muc2_KO.sorted	HT-29_CTRL.sorted	C	C	NA	NA	NA	NA	NA	NA	NA	NA	NA	NA	NA	NA	NA	NA	NA						NA	NA	NA	NA	NA	NA		A
3562	Unknown	0	.	GRCh38	chr3	164598119	164598119	+	IGR	SNP	T	T	G	novel	NA	HT-29_Muc2_KO.sorted	HT-29_CTRL.sorted	T	T	NA	NA	NA	NA	NA	NA	NA	NA	NA	NA	NA	NA	NA	NA	NA						NA	NA	NA	NA	NA	NA		G
3563	Unknown	0	.	GRCh38	chr3	164857624	164857624	+	IGR	SNP	C	C	A	novel	NA	HT-29_Muc2_KO.sorted	HT-29_CTRL.sorted	C	C	NA	NA	NA	NA	NA	NA	NA	NA	NA	NA	NA	NA	NA	NA	NA						NA	NA	NA	NA	NA	NA		A
3564	Unknown	0	.	GRCh38	chr3	164891115	164891115	+	IGR	SNP	A	A	G	novel	NA	HT-29_Muc2_KO.sorted	HT-29_CTRL.sorted	A	A	NA	NA	NA	NA	NA	NA	NA	NA	NA	NA	NA	NA	NA	NA	NA						NA	NA	NA	NA	NA	NA		G
3565	Unknown	0	.	GRCh38	chr3	164906687	164906687	+	IGR	SNP	T	T	A	novel	NA	HT-29_Muc2_KO.sorted	HT-29_CTRL.sorted	T	T	NA	NA	NA	NA	NA	NA	NA	NA	NA	NA	NA	NA	NA	NA	NA						NA	NA	NA	NA	NA	NA		A
3566	LINC01322	0	.	GRCh38	chr3	165533892	165533892	+	Intron	SNP	C	C	G	rs938926690	NA	HT-29_Muc2_KO.sorted	HT-29_CTRL.sorted	C	C	NA	NA	NA	NA	NA	NA	NA	NA	NA	NA	NA	NA	NA	NA	NA	n.408-46967N>G			ENST00000470138		NA	NA	NA	NA	NA	NA	LINC01322,intron_variant,,ENST00000470138,;LINC01322,intron_variant,,ENST00000651449,;LINC01322,intron_variant,,ENST00000655586,;LINC01322,intron_variant,,ENST00000656293,;LINC01322,intron_variant,,ENST00000659430,;LINC01322,intron_variant,,ENST00000661419,;LINC01322,intron_variant,,ENST00000664292,;LINC01322,intron_variant,,ENST00000669761,;	G	ENSG00000244128	ENST00000470138
3567	LINC01322	0	.	GRCh38	chr3	165764678	165764678	+	Intron	SNP	G	G	C	novel	NA	HT-29_Muc2_KO.sorted	HT-29_CTRL.sorted	G	G	NA	NA	NA	NA	NA	NA	NA	NA	NA	NA	NA	NA	NA	NA	NA	n.1008-81214N>C			ENST00000651449		NA	NA	NA	NA	NA	NA	LINC01322,intron_variant,,ENST00000651449,;	C	ENSG00000244128	ENST00000651449
3568	Unknown	0	.	GRCh38	chr3	166033284	166033284	+	IGR	SNP	C	C	A	novel	NA	HT-29_Muc2_KO.sorted	HT-29_CTRL.sorted	C	C	NA	NA	NA	NA	NA	NA	NA	NA	NA	NA	NA	NA	NA	NA	NA						NA	NA	NA	NA	NA	NA		A
3569	Unknown	0	.	GRCh38	chr3	166547167	166547167	+	IGR	SNP	G	G	T	rs199798585	NA	HT-29_Muc2_KO.sorted	HT-29_CTRL.sorted	G	G	NA	NA	NA	NA	NA	NA	NA	NA	NA	NA	NA	NA	NA	NA	NA						NA	NA	NA	NA	NA	NA		T
3570	Unknown	0	.	GRCh38	chr3	167228740	167228740	+	IGR	SNP	T	T	G	novel	NA	HT-29_Muc2_KO.sorted	HT-29_CTRL.sorted	T	T	NA	NA	NA	NA	NA	NA	NA	NA	NA	NA	NA	NA	NA	NA	NA						NA	NA	NA	NA	NA	NA		G
3571	EGFEM1P	0	.	GRCh38	chr3	168627289	168627289	+	Intron	SNP	T	T	A	novel	NA	HT-29_Muc2_KO.sorted	HT-29_CTRL.sorted	T	T	NA	NA	NA	NA	NA	NA	NA	NA	NA	NA	NA	NA	NA	NA	NA	n.35-17961N>A			ENST00000506760		NA	NA	NA	NA	NA	NA	EGFEM1P,intron_variant,,ENST00000506760,;EGFEM1P,intron_variant,,ENST00000431685,;	A	ENSG00000206120	ENST00000506760
3572	USP13	0	.	GRCh38	chr3	179694574	179694574	+	Intron	SNP	G	G	A	rs899725813	NA	HT-29_Muc2_KO.sorted	HT-29_CTRL.sorted	G	G	NA	NA	NA	NA	NA	NA	NA	NA	NA	NA	NA	NA	NA	NA	NA	c.355+4273N>A			ENST00000263966		NA	NA	NA	NA	NA	NA	USP13,intron_variant,,ENST00000263966,NM_003940.3;USP13,intron_variant,,ENST00000496897,;USP13,intron_variant,,ENST00000482333,;USP13,intron_variant,,ENST00000497380,;,regulatory_region_variant,,ENSR00000162586,;	A	ENSG00000058056	ENST00000263966
3573	PEX5L	0	.	GRCh38	chr3	179796531	179796531	+	3'UTR	SNP	T	T	A	novel	NA	HT-29_Muc2_KO.sorted	HT-29_CTRL.sorted	T	T	NA	NA	NA	NA	NA	NA	NA	NA	NA	NA	NA	NA	NA	NA	NA	c.*5297N>T			ENST00000467460	15/15	NA	NA	NA	NA	NA	NA	PEX5L,3_prime_UTR_variant,,ENST00000467460,NM_016559.3,NM_001349389.2,NM_001349387.2,NM_001349386.2,NM_001349388.2;PEX5L,3_prime_UTR_variant,,ENST00000392649,;PEX5L,downstream_gene_variant,,ENST00000263962,NM_001349396.2,NM_001256750.2;PEX5L,downstream_gene_variant,,ENST00000468741,NM_001349404.2,NM_001349401.2,NM_001349399.2,NM_001349410.2,NM_001256756.2,NM_001349409.2,NM_001349406.2,NM_00134940…	A	ENSG00000114757	ENST00000467460
3574	AC125618.2	0	.	GRCh38	chr3	180563714	180563714	+	3'Flank	SNP	C	C	T	rs929344529	NA	HT-29_Muc2_KO.sorted	HT-29_CTRL.sorted	C	C	NA	NA	NA	NA	NA	NA	NA	NA	NA	NA	NA	NA	NA	NA	NA				ENST00000472596		NA	NA	NA	NA	NA	NA	AC125618.2,downstream_gene_variant,,ENST00000472596,;	T	ENSG00000239774	ENST00000472596
3575	SOX2-OT	0	.	GRCh38	chr3	181100330	181100330	+	Intron	SNP	G	G	A	novel	NA	HT-29_Muc2_KO.sorted	HT-29_CTRL.sorted	G	G	NA	NA	NA	NA	NA	NA	NA	NA	NA	NA	NA	NA	NA	NA	NA	n.103+11413N>A			ENST00000656613		NA	NA	NA	NA	NA	NA	SOX2-OT,intron_variant,,ENST00000460739,;SOX2-OT,intron_variant,,ENST00000461063,;SOX2-OT,intron_variant,,ENST00000493116,;SOX2-OT,intron_variant,,ENST00000493521,;SOX2-OT,intron_variant,,ENST00000626948,;SOX2-OT,intron_variant,,ENST00000630482,;SOX2-OT,intron_variant,,ENST00000643131,;SOX2-OT,intron_variant,,ENST00000643236,;SOX2-OT,intron_variant,,ENST00000645423,;SOX2-OT,intron_variant,,ENST00…	A	ENSG00000242808	ENST00000656613
3576	MCCC1	0	.	GRCh38	chr3	183062469	183062469	+	Intron	SNP	C	C	A	novel	NA	HT-29_Muc2_KO.sorted	HT-29_CTRL.sorted	C	C	NA	NA	NA	NA	NA	NA	NA	NA	NA	NA	NA	NA	NA	NA	NA	c.762-5047N>T			ENST00000265594		NA	NA	NA	NA	NA	NA	MCCC1,intron_variant,,ENST00000265594,NM_020166.5;MCCC1,intron_variant,,ENST00000476176,;MCCC1,intron_variant,,ENST00000492597,NM_001363880.1;MCCC1,intron_variant,,ENST00000610757,NM_001293273.1;MCCC1,intron_variant,,ENST00000629669,;MCCC1,intron_variant,,ENST00000495767,;MCCC1,intron_variant,,ENST00000497830,;MCCC1,intron_variant,,ENST00000497959,;	A	ENSG00000078070	ENST00000265594
3577	MCF2L2	0	.	GRCh38	chr3	183419310	183419310	+	Intron	SNP	G	G	T	novel	NA	HT-29_Muc2_KO.sorted	HT-29_CTRL.sorted	G	G	NA	NA	NA	NA	NA	NA	NA	NA	NA	NA	NA	NA	NA	NA	NA	c.76+8592N>A			ENST00000328913		NA	NA	NA	NA	NA	NA	MCF2L2,intron_variant,,ENST00000328913,NM_015078.3;MCF2L2,intron_variant,,ENST00000414362,;MCF2L2,intron_variant,,ENST00000447025,;MCF2L2,intron_variant,,ENST00000473233,;MCF2L2,intron_variant,,ENST00000482017,;	T	ENSG00000053524	ENST00000328913
3578	Unknown	0	.	GRCh38	chr3	186010069	186010069	+	IGR	SNP	G	G	A	rs1255399666	NA	HT-29_Muc2_KO.sorted	HT-29_CTRL.sorted	G	G	NA	NA	NA	NA	NA	NA	NA	NA	NA	NA	NA	NA	NA	NA	NA						NA	NA	NA	NA	NA	NA		A
3579	ATP13A3	0	.	GRCh38	chr3	194407899	194407899	+	Intron	SNP	C	C	A	novel	NA	HT-29_Muc2_KO.sorted	HT-29_CTRL.sorted	C	C	NA	NA	NA	NA	NA	NA	NA	NA	NA	NA	NA	NA	NA	NA	NA	c.3484-1783N>T			ENST00000439040		NA	NA	NA	NA	NA	NA	ATP13A3,intron_variant,,ENST00000256031,NM_024524.3;ATP13A3,intron_variant,,ENST00000429136,;ATP13A3,intron_variant,,ENST00000439040,;ATP13A3,intron_variant,,ENST00000619199,;ATP13A3,intron_variant,,ENST00000642744,;ATP13A3,intron_variant,,ENST00000645319,;ATP13A3,intron_variant,,ENST00000645538,NM_001367549.1;ATP13A3,intron_variant,,ENST00000461660,;ATP13A3,intron_variant,,ENST00000645621,;,regu…	A	ENSG00000133657	ENST00000439040
3580	Unknown	0	.	GRCh38	chr3	195457377	195457377	+	IGR	SNP	C	C	T	rs1386461970	NA	HT-29_Muc2_KO.sorted	HT-29_CTRL.sorted	C	C	NA	NA	NA	NA	NA	NA	NA	NA	NA	NA	NA	NA	NA	NA	NA						NA	NA	NA	NA	NA	NA		T
3581	DLG1-AS1	0	.	GRCh38	chr3	197306274	197306274	+	3'Flank	SNP	C	C	T	novel	NA	HT-29_Muc2_KO.sorted	HT-29_CTRL.sorted	C	C	NA	NA	NA	NA	NA	NA	NA	NA	NA	NA	NA	NA	NA	NA	NA				ENST00000430666		NA	NA	NA	NA	NA	NA	DLG1-AS1,downstream_gene_variant,,ENST00000414529,;DLG1-AS1,downstream_gene_variant,,ENST00000430666,;DLG1-AS1,downstream_gene_variant,,ENST00000653937,;DLG1-AS1,downstream_gene_variant,,ENST00000656096,;DLG1-AS1,downstream_gene_variant,,ENST00000657499,;	T	ENSG00000227375	ENST00000430666
3582	LYAR	0	.	GRCh38	chr4	4281999	4281999	+	Intron	SNP	T	T	C	novel	NA	HT-29_Muc2_KO.sorted	HT-29_CTRL.sorted	T	T	NA	NA	NA	NA	NA	NA	NA	NA	NA	NA	NA	NA	NA	NA	NA	c.123-102N>G			ENST00000343470		NA	NA	NA	NA	NA	NA	LYAR,intron_variant,,ENST00000343470,NM_017816.3;LYAR,intron_variant,,ENST00000452476,NM_001145725.1;LYAR,intron_variant,,ENST00000513174,;	C	ENSG00000145220	ENST00000343470
3583	Unknown	0	.	GRCh38	chr4	4910548	4910548	+	IGR	SNP	C	C	A	novel	NA	HT-29_Muc2_KO.sorted	HT-29_CTRL.sorted	C	C	NA	NA	NA	NA	NA	NA	NA	NA	NA	NA	NA	NA	NA	NA	NA						NA	NA	NA	NA	NA	NA		A
3584	EVC2	0	.	GRCh38	chr4	5614684	5614684	+	Intron	SNP	G	G	T	novel	NA	HT-29_Muc2_KO.sorted	HT-29_CTRL.sorted	G	G	NA	NA	NA	NA	NA	NA	NA	NA	NA	NA	NA	NA	NA	NA	NA	c.2829+738N>A			ENST00000344408		NA	NA	NA	NA	NA	NA	EVC2,intron_variant,,ENST00000310917,NM_001166136.1;EVC2,intron_variant,,ENST00000344408,NM_147127.5;EVC2,intron_variant,,ENST00000475313,;EVC2,intron_variant,,ENST00000509670,;	T	ENSG00000173040	ENST00000344408
3585	GRPEL1	0	.	GRCh38	chr4	7072314	7072314	+	5'Flank	SNP	A	A	G	novel	NA	HT-29_Muc2_KO.sorted	HT-29_CTRL.sorted	A	A	NA	NA	NA	NA	NA	NA	NA	NA	NA	NA	NA	NA	NA	NA	NA				ENST00000264954		NA	NA	NA	NA	NA	NA	GRPEL1,upstream_gene_variant,,ENST00000264954,NM_025196.4;GRPEL1,upstream_gene_variant,,ENST00000514056,;GRPEL1,upstream_gene_variant,,ENST00000504920,;	G	ENSG00000109519	ENST00000264954
3586	ABLIM2	0	.	GRCh38	chr4	8063577	8063577	+	Intron	SNP	G	G	T	novel	NA	HT-29_Muc2_KO.sorted	HT-29_CTRL.sorted	G	G	NA	NA	NA	NA	NA	NA	NA	NA	NA	NA	NA	NA	NA	NA	NA	c.676-2523N>A			ENST00000447017		NA	NA	NA	NA	NA	NA	ABLIM2,intron_variant,,ENST00000341937,NM_001130084.2;ABLIM2,intron_variant,,ENST00000361581,NM_001130085.2;ABLIM2,intron_variant,,ENST00000361737,NM_001130087.2;ABLIM2,intron_variant,,ENST00000407564,NM_032432.5;ABLIM2,intron_variant,,ENST00000428004,NM_001130088.2;ABLIM2,intron_variant,,ENST00000447017,NM_001130083.2;ABLIM2,intron_variant,,ENST00000505872,NM_001130086.2;ABLIM2,intron_variant,,E…	T	ENSG00000163995	ENST00000447017
3587	Unknown	0	.	GRCh38	chr4	12064535	12064535	+	IGR	SNP	G	G	C	novel	NA	HT-29_Muc2_KO.sorted	HT-29_CTRL.sorted	G	G	NA	NA	NA	NA	NA	NA	NA	NA	NA	NA	NA	NA	NA	NA	NA						NA	NA	NA	NA	NA	NA		C
3588	Unknown	0	.	GRCh38	chr4	12492210	12492210	+	IGR	SNP	G	G	A	novel	NA	HT-29_Muc2_KO.sorted	HT-29_CTRL.sorted	G	G	NA	NA	NA	NA	NA	NA	NA	NA	NA	NA	NA	NA	NA	NA	NA						NA	NA	NA	NA	NA	NA		A
3589	C1QTNF7-AS1	0	.	GRCh38	chr4	15300789	15300789	+	Intron	SNP	C	C	A	novel	NA	HT-29_Muc2_KO.sorted	HT-29_CTRL.sorted	C	C	NA	NA	NA	NA	NA	NA	NA	NA	NA	NA	NA	NA	NA	NA	NA	n.87-37325N>T			ENST00000502344		NA	NA	NA	NA	NA	NA	C1QTNF7-AS1,intron_variant,,ENST00000502344,;	A	ENSG00000249252	ENST00000502344
3590	LDB2	0	.	GRCh38	chr4	16895780	16895780	+	Intron	SNP	C	C	G	novel	NA	HT-29_Muc2_KO.sorted	HT-29_CTRL.sorted	C	C	NA	NA	NA	NA	NA	NA	NA	NA	NA	NA	NA	NA	NA	NA	NA	c.132+2574N>C			ENST00000304523		NA	NA	NA	NA	NA	NA	LDB2,intron_variant,,ENST00000304523,NM_001290.5;LDB2,intron_variant,,ENST00000441778,NM_001130834.3;LDB2,intron_variant,,ENST00000502640,NM_001304435.1;LDB2,intron_variant,,ENST00000506732,;LDB2,intron_variant,,ENST00000515064,NM_001304434.2;LDB2,intron_variant,,ENST00000504189,;LDB2,intron_variant,,ENST00000510825,;LDB2,intron_variant,,ENST00000508918,;LDB2,intron_variant,,ENST00000512345,;,reg…	G	ENSG00000169744	ENST00000304523
3591	Unknown	0	.	GRCh38	chr4	17260062	17260062	+	IGR	SNP	G	G	A	novel	NA	HT-29_Muc2_KO.sorted	HT-29_CTRL.sorted	G	G	NA	NA	NA	NA	NA	NA	NA	NA	NA	NA	NA	NA	NA	NA	NA						NA	NA	NA	NA	NA	NA		A
3592	Unknown	0	.	GRCh38	chr4	18130312	18130312	+	IGR	SNP	C	C	A	novel	NA	HT-29_Muc2_KO.sorted	HT-29_CTRL.sorted	C	C	NA	NA	NA	NA	NA	NA	NA	NA	NA	NA	NA	NA	NA	NA	NA						NA	NA	NA	NA	NA	NA		A
3593	AC024595.1	0	.	GRCh38	chr4	19257623	19257623	+	3'Flank	SNP	G	G	T	novel	NA	HT-29_Muc2_KO.sorted	HT-29_CTRL.sorted	G	G	NA	NA	NA	NA	NA	NA	NA	NA	NA	NA	NA	NA	NA	NA	NA				ENST00000623088		NA	NA	NA	NA	NA	NA	AC024595.1,downstream_gene_variant,,ENST00000623088,;LINC02438,intron_variant,,ENST00000505347,;LINC02438,intron_variant,,ENST00000669321,;	T	ENSG00000279379	ENST00000623088
3594	LINC02438	0	.	GRCh38	chr4	19440780	19440780	+	Intron	SNP	C	C	T	novel	NA	HT-29_Muc2_KO.sorted	HT-29_CTRL.sorted	C	C	NA	NA	NA	NA	NA	NA	NA	NA	NA	NA	NA	NA	NA	NA	NA	n.299+13829N>A			ENST00000669321		NA	NA	NA	NA	NA	NA	LINC02438,intron_variant,,ENST00000505347,;LINC02438,intron_variant,,ENST00000669321,;	T	ENSG00000248238	ENST00000669321
3595	AC096719.1	0	.	GRCh38	chr4	22153704	22153704	+	Intron	SNP	G	G	T	novel	NA	HT-29_Muc2_KO.sorted	HT-29_CTRL.sorted	G	G	NA	NA	NA	NA	NA	NA	NA	NA	NA	NA	NA	NA	NA	NA	NA	n.859+52074N>T			ENST00000510705		NA	NA	NA	NA	NA	NA	AC096719.1,intron_variant,,ENST00000510705,;	T	ENSG00000250039	ENST00000510705
3596	AC096719.1	0	.	GRCh38	chr4	22240312	22240312	+	Intron	SNP	G	G	T	novel	NA	HT-29_Muc2_KO.sorted	HT-29_CTRL.sorted	G	G	NA	NA	NA	NA	NA	NA	NA	NA	NA	NA	NA	NA	NA	NA	NA	n.860-89004N>T			ENST00000510705		NA	NA	NA	NA	NA	NA	AC096719.1,intron_variant,,ENST00000510705,;	T	ENSG00000250039	ENST00000510705
3597	AC098583.2	0	.	GRCh38	chr4	22609303	22609303	+	Intron	SNP	A	A	C	rs953473790	NA	HT-29_Muc2_KO.sorted	HT-29_CTRL.sorted	A	A	NA	NA	NA	NA	NA	NA	NA	NA	NA	NA	NA	NA	NA	NA	NA	n.47-418N>C			ENST00000504151		NA	NA	NA	NA	NA	NA	AC098583.2,intron_variant,,ENST00000504151,;	C	ENSG00000251516	ENST00000504151
3598	AC092440.1	0	.	GRCh38	chr4	23257059	23257059	+	Intron	SNP	C	C	A	novel	NA	HT-29_Muc2_KO.sorted	HT-29_CTRL.sorted	C	C	NA	NA	NA	NA	NA	NA	NA	NA	NA	NA	NA	NA	NA	NA	NA	n.138-22001N>T			ENST00000512563		NA	NA	NA	NA	NA	NA	AC092440.1,intron_variant,,ENST00000512563,;	A	ENSG00000249547	ENST00000512563
3599	Unknown	0	.	GRCh38	chr4	24400923	24400923	+	IGR	SNP	C	C	A	novel	NA	HT-29_Muc2_KO.sorted	HT-29_CTRL.sorted	C	C	NA	NA	NA	NA	NA	NA	NA	NA	NA	NA	NA	NA	NA	NA	NA						NA	NA	NA	NA	NA	NA		A
3600	SMIM20	0	.	GRCh38	chr4	25912036	25912036	+	5'Flank	SNP	C	C	T	novel	NA	HT-29_Muc2_KO.sorted	HT-29_CTRL.sorted	C	C	NA	NA	NA	NA	NA	NA	NA	NA	NA	NA	NA	NA	NA	NA	NA				ENST00000506197		NA	NA	NA	NA	NA	NA	SMIM20,upstream_gene_variant,,ENST00000506197,NM_001145432.1;SMIM20,upstream_gene_variant,,ENST00000514384,;SMIM20,upstream_gene_variant,,ENST00000614775,;SMIM20,intron_variant,,ENST00000515764,;	T	ENSG00000250317	ENST00000506197
3601	AC024132.1	0	.	GRCh38	chr4	27212305	27212305	+	Intron	SNP	T	T	C	novel	NA	HT-29_Muc2_KO.sorted	HT-29_CTRL.sorted	T	T	NA	NA	NA	NA	NA	NA	NA	NA	NA	NA	NA	NA	NA	NA	NA	n.264-2555N>G			ENST00000382007		NA	NA	NA	NA	NA	NA	AC024132.1,intron_variant,,ENST00000382007,;	C	ENSG00000205830	ENST00000382007
3602	LINC02506	0	.	GRCh38	chr4	32120503	32120503	+	Intron	SNP	G	G	T	novel	NA	HT-29_Muc2_KO.sorted	HT-29_CTRL.sorted	G	G	NA	NA	NA	NA	NA	NA	NA	NA	NA	NA	NA	NA	NA	NA	NA	n.439-25550N>T			ENST00000665582		NA	NA	NA	NA	NA	NA	LINC02506,intron_variant,,ENST00000513211,;LINC02506,intron_variant,,ENST00000655951,;LINC02506,intron_variant,,ENST00000657576,;LINC02506,intron_variant,,ENST00000659613,;LINC02506,intron_variant,,ENST00000660373,;LINC02506,intron_variant,,ENST00000662669,;LINC02506,intron_variant,,ENST00000665582,;LINC02506,intron_variant,,ENST00000667252,;	T	ENSG00000251129	ENST00000665582
3603	LINC02484	0	.	GRCh38	chr4	34123208	34123208	+	Intron	SNP	T	T	G	novel	NA	HT-29_Muc2_KO.sorted	HT-29_CTRL.sorted	T	T	NA	NA	NA	NA	NA	NA	NA	NA	NA	NA	NA	NA	NA	NA	NA	n.319-1753N>C			ENST00000513843		NA	NA	NA	NA	NA	NA	LINC02484,non_coding_transcript_exon_variant,,ENST00000514877,;LINC02484,intron_variant,,ENST00000513843,;LINC02484,intron_variant,,ENST00000658479,;LINC02484,downstream_gene_variant,,ENST00000656859,;	G	ENSG00000248685	ENST00000513843
3604	Unknown	0	.	GRCh38	chr4	36981604	36981604	+	IGR	SNP	A	A	C	novel	NA	HT-29_Muc2_KO.sorted	HT-29_CTRL.sorted	A	A	NA	NA	NA	NA	NA	NA	NA	NA	NA	NA	NA	NA	NA	NA	NA						NA	NA	NA	NA	NA	NA		C
3605	AC024022.1	0	.	GRCh38	chr4	42278353	42278353	+	3'Flank	SNP	T	T	C	novel	NA	HT-29_Muc2_KO.sorted	HT-29_CTRL.sorted	T	T	NA	NA	NA	NA	NA	NA	NA	NA	NA	NA	NA	NA	NA	NA	NA				ENST00000503321		NA	NA	NA	NA	NA	NA	AC024022.1,downstream_gene_variant,,ENST00000503321,;	C	ENSG00000250781	ENST00000503321
3606	KCTD8	0	.	GRCh38	chr4	44185660	44185660	+	Intron	SNP	G	G	T	novel	NA	HT-29_Muc2_KO.sorted	HT-29_CTRL.sorted	G	G	NA	NA	NA	NA	NA	NA	NA	NA	NA	NA	NA	NA	NA	NA	NA	c.962-10410N>A			ENST00000360029		NA	NA	NA	NA	NA	NA	KCTD8,intron_variant,,ENST00000360029,NM_198353.3;KCTD8,intron_variant,,ENST00000515268,;	T	ENSG00000183783	ENST00000360029
3607	KCTD8	0	.	GRCh38	chr4	44358426	44358426	+	Intron	SNP	G	G	C	rs1376327599	NA	HT-29_Muc2_KO.sorted	HT-29_CTRL.sorted	G	G	NA	NA	NA	NA	NA	NA	NA	NA	NA	NA	NA	NA	NA	NA	NA	c.961+89137N>G			ENST00000360029		NA	NA	NA	NA	NA	NA	KCTD8,intron_variant,,ENST00000360029,NM_198353.3;KCTD8,intron_variant,,ENST00000515268,;	C	ENSG00000183783	ENST00000360029
3608	Unknown	0	.	GRCh38	chr4	45168692	45168692	+	IGR	SNP	T	T	C	novel	NA	HT-29_Muc2_KO.sorted	HT-29_CTRL.sorted	T	T	NA	NA	NA	NA	NA	NA	NA	NA	NA	NA	NA	NA	NA	NA	NA						NA	NA	NA	NA	NA	NA		C
3609	Unknown	0	.	GRCh38	chr4	45174861	45174861	+	IGR	SNP	A	A	T	novel	NA	HT-29_Muc2_KO.sorted	HT-29_CTRL.sorted	A	A	NA	NA	NA	NA	NA	NA	NA	NA	NA	NA	NA	NA	NA	NA	NA						NA	NA	NA	NA	NA	NA		T
3610	Unknown	0	.	GRCh38	chr4	56784202	56784202	+	IGR	SNP	C	C	A	novel	NA	HT-29_Muc2_KO.sorted	HT-29_CTRL.sorted	C	C	NA	NA	NA	NA	NA	NA	NA	NA	NA	NA	NA	NA	NA	NA	NA						NA	NA	NA	NA	NA	NA		A
3611	Unknown	0	.	GRCh38	chr4	57998721	57998721	+	IGR	SNP	T	T	G	novel	NA	HT-29_Muc2_KO.sorted	HT-29_CTRL.sorted	T	T	NA	NA	NA	NA	NA	NA	NA	NA	NA	NA	NA	NA	NA	NA	NA						NA	NA	NA	NA	NA	NA		G
3612	Unknown	0	.	GRCh38	chr4	58499762	58499762	+	IGR	SNP	G	G	T	novel	NA	HT-29_Muc2_KO.sorted	HT-29_CTRL.sorted	G	G	NA	NA	NA	NA	NA	NA	NA	NA	NA	NA	NA	NA	NA	NA	NA						NA	NA	NA	NA	NA	NA		T
3613	AC097501.1	0	.	GRCh38	chr4	59060397	59060397	+	Intron	SNP	G	G	T	novel	NA	HT-29_Muc2_KO.sorted	HT-29_CTRL.sorted	G	G	NA	NA	NA	NA	NA	NA	NA	NA	NA	NA	NA	NA	NA	NA	NA	n.78-12262N>A			ENST00000502668		NA	NA	NA	NA	NA	NA	AC097501.1,intron_variant,,ENST00000502668,;	T	ENSG00000250375	ENST00000502668
3614	MIR548AG1	0	.	GRCh38	chr4	60920476	60920476	+	5'Flank	SNP	G	G	A	novel	NA	HT-29_Muc2_KO.sorted	HT-29_CTRL.sorted	G	G	NA	NA	NA	NA	NA	NA	NA	NA	NA	NA	NA	NA	NA	NA	NA				ENST00000579932		NA	NA	NA	NA	NA	NA	MIR548AG1,upstream_gene_variant,,ENST00000579932,;	A	ENSG00000265829	ENST00000579932
3615	ADGRL3-AS1	0	.	GRCh38	chr4	62158343	62158343	+	Intron	SNP	C	C	A	novel	NA	HT-29_Muc2_KO.sorted	HT-29_CTRL.sorted	C	C	NA	NA	NA	NA	NA	NA	NA	NA	NA	NA	NA	NA	NA	NA	NA	n.159-958N>T			ENST00000506704		NA	NA	NA	NA	NA	NA	ADGRL3-AS1,intron_variant,,ENST00000504135,;ADGRL3-AS1,intron_variant,,ENST00000506704,;ADGRL3-AS1,intron_variant,,ENST00000509461,;	A	ENSG00000248692	ENST00000506704
3616	LARP1BP1	0	.	GRCh38	chr4	63346522	63346522	+	5'Flank	SNP	C	C	A	novel	NA	HT-29_Muc2_KO.sorted	HT-29_CTRL.sorted	C	C	NA	NA	NA	NA	NA	NA	NA	NA	NA	NA	NA	NA	NA	NA	NA				ENST00000506036		NA	NA	NA	NA	NA	NA	LARP1BP1,upstream_gene_variant,,ENST00000506036,;	A	ENSG00000231442	ENST00000506036
3617	Unknown	0	.	GRCh38	chr4	63957579	63957579	+	IGR	SNP	T	T	C	rs1349180	NA	HT-29_Muc2_KO.sorted	HT-29_CTRL.sorted	T	T	NA	NA	NA	NA	NA	NA	NA	NA	NA	NA	NA	NA	NA	NA	NA						NA	NA	NA	NA	NA	NA		C
3618	Unknown	0	.	GRCh38	chr4	64639793	64639793	+	IGR	SNP	C	C	A	novel	NA	HT-29_Muc2_KO.sorted	HT-29_CTRL.sorted	C	C	NA	NA	NA	NA	NA	NA	NA	NA	NA	NA	NA	NA	NA	NA	NA						NA	NA	NA	NA	NA	NA		A
3619	Unknown	0	.	GRCh38	chr4	65171099	65171099	+	IGR	SNP	G	G	T	novel	NA	HT-29_Muc2_KO.sorted	HT-29_CTRL.sorted	G	G	NA	NA	NA	NA	NA	NA	NA	NA	NA	NA	NA	NA	NA	NA	NA						NA	NA	NA	NA	NA	NA		T
3620	Unknown	0	.	GRCh38	chr4	66945903	66945903	+	IGR	SNP	C	C	A	novel	NA	HT-29_Muc2_KO.sorted	HT-29_CTRL.sorted	C	C	NA	NA	NA	NA	NA	NA	NA	NA	NA	NA	NA	NA	NA	NA	NA						NA	NA	NA	NA	NA	NA		A
3621	Unknown	0	.	GRCh38	chr4	68425856	68425856	+	IGR	SNP	T	T	C	novel	NA	HT-29_Muc2_KO.sorted	HT-29_CTRL.sorted	T	T	NA	NA	NA	NA	NA	NA	NA	NA	NA	NA	NA	NA	NA	NA	NA						NA	NA	NA	NA	NA	NA		C
3622	SLC4A4	0	.	GRCh38	chr4	71484201	71484201	+	Intron	SNP	G	G	T	novel	NA	HT-29_Muc2_KO.sorted	HT-29_CTRL.sorted	G	G	NA	NA	NA	NA	NA	NA	NA	NA	NA	NA	NA	NA	NA	NA	NA	c.1904-2747N>T			ENST00000425175		NA	NA	NA	NA	NA	NA	SLC4A4,intron_variant,,ENST00000264485,NM_001098484.3;SLC4A4,intron_variant,,ENST00000340595,NM_003759.3;SLC4A4,intron_variant,,ENST00000351898,;SLC4A4,intron_variant,,ENST00000425175,NM_001134742.1;SLC4A4,intron_variant,,ENST00000649996,;	T	ENSG00000080493	ENST00000425175
3623	GC	0	.	GRCh38	chr4	71787148	71787148	+	Intron	SNP	C	C	A	novel	NA	HT-29_Muc2_KO.sorted	HT-29_CTRL.sorted	C	C	NA	NA	NA	NA	NA	NA	NA	NA	NA	NA	NA	NA	NA	NA	NA	c.22-3094N>T			ENST00000504199		NA	NA	NA	NA	NA	NA	GC,intron_variant,,ENST00000504199,NM_001204307.1;GC,upstream_gene_variant,,ENST00000273951,NM_001204306.1,NM_000583.4;GC,upstream_gene_variant,,ENST00000506245,;GC,upstream_gene_variant,,ENST00000513476,;GC,upstream_gene_variant,,ENST00000509740,;	A	ENSG00000145321	ENST00000504199
3624	Unknown	0	.	GRCh38	chr4	72574864	72574864	+	IGR	SNP	G	G	T	novel	NA	HT-29_Muc2_KO.sorted	HT-29_CTRL.sorted	G	G	NA	NA	NA	NA	NA	NA	NA	NA	NA	NA	NA	NA	NA	NA	NA						NA	NA	NA	NA	NA	NA		T
3625	Unknown	0	.	GRCh38	chr4	72762538	72762538	+	IGR	SNP	A	A	G	novel	NA	HT-29_Muc2_KO.sorted	HT-29_CTRL.sorted	A	A	NA	NA	NA	NA	NA	NA	NA	NA	NA	NA	NA	NA	NA	NA	NA						NA	NA	NA	NA	NA	NA		G
3626	Unknown	0	.	GRCh38	chr4	72873171	72873171	+	IGR	SNP	C	C	G	novel	NA	HT-29_Muc2_KO.sorted	HT-29_CTRL.sorted	C	C	NA	NA	NA	NA	NA	NA	NA	NA	NA	NA	NA	NA	NA	NA	NA						NA	NA	NA	NA	NA	NA		G
3627	AC021180.1	0	.	GRCh38	chr4	74434217	74434217	+	Intron	SNP	G	G	T	rs921732888	NA	HT-29_Muc2_KO.sorted	HT-29_CTRL.sorted	G	G	NA	NA	NA	NA	NA	NA	NA	NA	NA	NA	NA	NA	NA	NA	NA	n.179+6062N>A			ENST00000508581		NA	NA	NA	NA	NA	NA	AC021180.1,intron_variant,,ENST00000508581,;	T	ENSG00000250532	ENST00000508581
3628	NAAA	0	.	GRCh38	chr4	75943298	75943298	+	5'Flank	SNP	G	G	A	rs191644206	NA	HT-29_Muc2_KO.sorted	HT-29_CTRL.sorted	G	G	NA	NA	NA	NA	NA	NA	NA	NA	NA	NA	NA	NA	NA	NA	NA				ENST00000286733		NA	NA	NA	NA	NA	NA	NAAA,upstream_gene_variant,,ENST00000286733,NM_014435.4;NAAA,upstream_gene_variant,,ENST00000505594,;NAAA,upstream_gene_variant,,ENST00000507187,;NAAA,upstream_gene_variant,,ENST00000507956,NM_001042402.2,NM_001363719.2;SDAD1,intron_variant,,ENST00000502543,;NAAA,upstream_gene_variant,,ENST00000503636,;NAAA,upstream_gene_variant,,ENST00000507940,;	A	ENSG00000138744	ENST00000286733
3629	ANXA3	0	.	GRCh38	chr4	78574341	78574341	+	Intron	SNP	G	G	C	novel	NA	HT-29_Muc2_KO.sorted	HT-29_CTRL.sorted	G	G	NA	NA	NA	NA	NA	NA	NA	NA	NA	NA	NA	NA	NA	NA	NA	c.103+1074N>C			ENST00000264908		NA	NA	NA	NA	NA	NA	ANXA3,intron_variant,,ENST00000264908,NM_005139.3;ANXA3,intron_variant,,ENST00000503570,;ANXA3,intron_variant,,ENST00000508214,;ANXA3,intron_variant,,ENST00000512373,;ANXA3,intron_variant,,ENST00000512542,;ANXA3,intron_variant,,ENST00000512884,;ANXA3,intron_variant,,ENST00000514171,;ANXA3,intron_variant,,ENST00000510502,;	C	ENSG00000138772	ENST00000264908
3630	Unknown	0	.	GRCh38	chr4	79641485	79641485	+	IGR	SNP	C	C	A	novel	NA	HT-29_Muc2_KO.sorted	HT-29_CTRL.sorted	C	C	NA	NA	NA	NA	NA	NA	NA	NA	NA	NA	NA	NA	NA	NA	NA						NA	NA	NA	NA	NA	NA		A
3631	RASGEF1B	0	.	GRCh38	chr4	81693137	81693137	+	Intron	SNP	C	C	T	novel	NA	HT-29_Muc2_KO.sorted	HT-29_CTRL.sorted	C	C	NA	NA	NA	NA	NA	NA	NA	NA	NA	NA	NA	NA	NA	NA	NA	c.172-90215N>A			ENST00000514050		NA	NA	NA	NA	NA	NA	RASGEF1B,intron_variant,,ENST00000514050,;RASGEF1B,intron_variant,,ENST00000638048,;RASGEF1B,intron_variant,,ENST00000508294,;RASGEF1B,intron_variant,,ENST00000510780,;RASGEF1B,intron_variant,,ENST00000512343,;RASGEF1B,intron_variant,,ENST00000512716,;	T	ENSG00000138670	ENST00000514050
3632	AC067942.3	0	.	GRCh38	chr4	82573588	82573588	+	3'Flank	SNP	G	G	A	novel	NA	HT-29_Muc2_KO.sorted	HT-29_CTRL.sorted	G	G	NA	NA	NA	NA	NA	NA	NA	NA	NA	NA	NA	NA	NA	NA	NA				ENST00000512025		NA	NA	NA	NA	NA	NA	AC067942.3,downstream_gene_variant,,ENST00000512025,;	A	ENSG00000249960	ENST00000512025
3633	AC097520.2	0	.	GRCh38	chr4	92248909	92248909	+	Intron	SNP	T	T	C	novel	NA	HT-29_Muc2_KO.sorted	HT-29_CTRL.sorted	T	T	NA	NA	NA	NA	NA	NA	NA	NA	NA	NA	NA	NA	NA	NA	NA	n.1038-16275N>C			ENST00000662528		NA	NA	NA	NA	NA	NA	AC097520.2,intron_variant,,ENST00000662528,;	C	ENSG00000287392	ENST00000662528
3634	GRID2	0	.	GRCh38	chr4	93276233	93276233	+	Intron	SNP	G	G	T	novel	NA	HT-29_Muc2_KO.sorted	HT-29_CTRL.sorted	G	G	NA	NA	NA	NA	NA	NA	NA	NA	NA	NA	NA	NA	NA	NA	NA	c.1245+37743N>T			ENST00000282020		NA	NA	NA	NA	NA	NA	GRID2,intron_variant,,ENST00000282020,NM_001510.4;GRID2,intron_variant,,ENST00000510992,NM_001286838.1;GRID2,intron_variant,,ENST00000611049,;GRID2,intron_variant,,ENST00000513976,;	T	ENSG00000152208	ENST00000282020
3635	GRID2	0	.	GRCh38	chr4	93722584	93722584	+	Intron	SNP	T	T	C	novel	NA	HT-29_Muc2_KO.sorted	HT-29_CTRL.sorted	T	T	NA	NA	NA	NA	NA	NA	NA	NA	NA	NA	NA	NA	NA	NA	NA	c.2361-46626N>C			ENST00000282020		NA	NA	NA	NA	NA	NA	GRID2,intron_variant,,ENST00000282020,NM_001510.4;GRID2,intron_variant,,ENST00000510992,NM_001286838.1;GRID2,intron_variant,,ENST00000611049,;	C	ENSG00000152208	ENST00000282020
3636	LINC02267	0	.	GRCh38	chr4	96443708	96443708	+	Intron	SNP	T	T	C	novel	NA	HT-29_Muc2_KO.sorted	HT-29_CTRL.sorted	T	T	NA	NA	NA	NA	NA	NA	NA	NA	NA	NA	NA	NA	NA	NA	NA	n.64-7784N>C			ENST00000522173		NA	NA	NA	NA	NA	NA	LINC02267,intron_variant,,ENST00000522173,;	C	ENSG00000248510	ENST00000522173
3637	Unknown	0	.	GRCh38	chr4	97082125	97082125	+	IGR	SNP	G	G	C	novel	NA	HT-29_Muc2_KO.sorted	HT-29_CTRL.sorted	G	G	NA	NA	NA	NA	NA	NA	NA	NA	NA	NA	NA	NA	NA	NA	NA						NA	NA	NA	NA	NA	NA		C
3638	DAPP1	0	.	GRCh38	chr4	99850426	99850426	+	Intron	SNP	C	C	A	novel	NA	HT-29_Muc2_KO.sorted	HT-29_CTRL.sorted	C	C	NA	NA	NA	NA	NA	NA	NA	NA	NA	NA	NA	NA	NA	NA	NA	c.359-2792N>A			ENST00000512369		NA	NA	NA	NA	NA	NA	DAPP1,intron_variant,,ENST00000296414,NM_001306151.2;DAPP1,intron_variant,,ENST00000512369,NM_014395.3;DAPP1,intron_variant,,ENST00000507994,;	A	ENSG00000070190	ENST00000512369
3639	ENSR00000731408	0	.	GRCh38	chr4	100115639	100115639	+	IGR	SNP	G	G	A	novel	NA	HT-29_Muc2_KO.sorted	HT-29_CTRL.sorted	G	G	NA	NA	NA	NA	NA	NA	NA	NA	NA	NA	NA	NA	NA	NA	NA				ENSR00000731408		NA	NA	NA	NA	NA	NA	,regulatory_region_variant,,ENSR00000731408,;H2AZ1-DT,intron_variant,,ENST00000515026,;	A		ENSR00000731408
3640	Unknown	0	.	GRCh38	chr4	100376687	100376687	+	IGR	SNP	G	G	A	novel	NA	HT-29_Muc2_KO.sorted	HT-29_CTRL.sorted	G	G	NA	NA	NA	NA	NA	NA	NA	NA	NA	NA	NA	NA	NA	NA	NA						NA	NA	NA	NA	NA	NA		A
3641	EMCN	0	.	GRCh38	chr4	100447767	100447767	+	Intron	SNP	C	C	T	rs913663665	NA	HT-29_Muc2_KO.sorted	HT-29_CTRL.sorted	C	C	NA	NA	NA	NA	NA	NA	NA	NA	NA	NA	NA	NA	NA	NA	NA	c.377-196N>A			ENST00000296420		NA	NA	NA	NA	NA	NA	EMCN,intron_variant,,ENST00000296420,NM_016242.4;EMCN,intron_variant,,ENST00000305864,;EMCN,intron_variant,,ENST00000502569,;EMCN,intron_variant,,ENST00000506300,;EMCN,intron_variant,,ENST00000511970,NM_001159694.2;EMCN,intron_variant,,ENST00000502327,;AC097459.1,intron_variant,,ENST00000652064,;	T	ENSG00000164035	ENST00000296420
3642	RNU6-462P	0	.	GRCh38	chr4	101720373	101720373	+	5'Flank	SNP	C	C	A	novel	NA	HT-29_Muc2_KO.sorted	HT-29_CTRL.sorted	C	C	NA	NA	NA	NA	NA	NA	NA	NA	NA	NA	NA	NA	NA	NA	NA				ENST00000362659		NA	NA	NA	NA	NA	NA	BANK1,intron_variant,,ENST00000504592,;RNU6-462P,upstream_gene_variant,,ENST00000362659,;	A	ENSG00000199529	ENST00000362659
3643	AC092445.1	0	.	GRCh38	chr4	106785460	106785460	+	Intron	SNP	T	T	G	novel	NA	HT-29_Muc2_KO.sorted	HT-29_CTRL.sorted	T	T	NA	NA	NA	NA	NA	NA	NA	NA	NA	NA	NA	NA	NA	NA	NA	n.420-3776N>G			ENST00000650850		NA	NA	NA	NA	NA	NA	AC092445.1,intron_variant,,ENST00000650850,;	G	ENSG00000286147	ENST00000650850
3644	COL25A1	0	.	GRCh38	chr4	108962333	108962333	+	Intron	SNP	G	G	A	rs75585531	NA	HT-29_Muc2_KO.sorted	HT-29_CTRL.sorted	G	G	NA	NA	NA	NA	NA	NA	NA	NA	NA	NA	NA	NA	NA	NA	NA	c.492+12034N>T			ENST00000399132		NA	NA	NA	NA	NA	NA	COL25A1,intron_variant,,ENST00000399126,NM_032518.3;COL25A1,intron_variant,,ENST00000399127,NM_001256074.2;COL25A1,intron_variant,,ENST00000399132,NM_198721.4;COL25A1,intron_variant,,ENST00000610288,;COL25A1,intron_variant,,ENST00000622134,;COL25A1,intron_variant,,ENST00000642955,;COL25A1,intron_variant,,ENST00000494183,;	A	ENSG00000188517	ENST00000399132
3645	COL25A1	0	.	GRCh38	chr4	109147532	109147532	+	Intron	SNP	T	T	C	rs1560770336	NA	HT-29_Muc2_KO.sorted	HT-29_CTRL.sorted	T	T	NA	NA	NA	NA	NA	NA	NA	NA	NA	NA	NA	NA	NA	NA	NA	c.368-97353N>G			ENST00000399132		NA	NA	NA	NA	NA	NA	COL25A1,intron_variant,,ENST00000399126,NM_032518.3;COL25A1,intron_variant,,ENST00000399127,NM_001256074.2;COL25A1,intron_variant,,ENST00000399132,NM_198721.4;COL25A1,intron_variant,,ENST00000642955,;COL25A1,intron_variant,,ENST00000494183,;	C	ENSG00000188517	ENST00000399132
3646	Unknown	0	.	GRCh38	chr4	111484351	111484351	+	IGR	SNP	T	T	A	rs1425012588	NA	HT-29_Muc2_KO.sorted	HT-29_CTRL.sorted	T	T	NA	NA	NA	NA	NA	NA	NA	NA	NA	NA	NA	NA	NA	NA	NA						NA	NA	NA	NA	NA	NA		A
3647	ZGRF1	0	.	GRCh38	chr4	112541020	112541020	+	Intron	SNP	C	C	A	novel	NA	HT-29_Muc2_KO.sorted	HT-29_CTRL.sorted	C	C	NA	NA	NA	NA	NA	NA	NA	NA	NA	NA	NA	NA	NA	NA	NA	c.5776-65N>T			ENST00000505019		NA	NA	NA	NA	NA	NA	ZGRF1,intron_variant,,ENST00000445203,;ZGRF1,intron_variant,,ENST00000505019,NM_001350397.1,NM_018392.4;ZGRF1,intron_variant,,ENST00000612287,;ZGRF1,intron_variant,,ENST00000445413,;ZGRF1,intron_variant,,ENST00000506675,;NEUROG2-AS1,intron_variant,,ENST00000504009,;	A	ENSG00000138658	ENST00000505019
3648	Unknown	0	.	GRCh38	chr4	114305677	114305677	+	IGR	SNP	G	G	T	novel	NA	HT-29_Muc2_KO.sorted	HT-29_CTRL.sorted	G	G	NA	NA	NA	NA	NA	NA	NA	NA	NA	NA	NA	NA	NA	NA	NA						NA	NA	NA	NA	NA	NA		T
3649	ENSR00000733979	0	.	GRCh38	chr4	114417492	114417492	+	IGR	SNP	T	T	G	novel	NA	HT-29_Muc2_KO.sorted	HT-29_CTRL.sorted	T	T	NA	NA	NA	NA	NA	NA	NA	NA	NA	NA	NA	NA	NA	NA	NA				ENSR00000733979		NA	NA	NA	NA	NA	NA	,regulatory_region_variant,,ENSR00000733979,;	G		ENSR00000733979
3650	AC027613.1	0	.	GRCh38	chr4	116059337	116059337	+	Intron	SNP	C	C	T	novel	NA	HT-29_Muc2_KO.sorted	HT-29_CTRL.sorted	C	C	NA	NA	NA	NA	NA	NA	NA	NA	NA	NA	NA	NA	NA	NA	NA	n.337-137202N>A			ENST00000508414		NA	NA	NA	NA	NA	NA	AC027613.1,intron_variant,,ENST00000508414,;	T	ENSG00000249259	ENST00000508414
3651	Unknown	0	.	GRCh38	chr4	117707873	117707873	+	IGR	SNP	T	T	A	novel	NA	HT-29_Muc2_KO.sorted	HT-29_CTRL.sorted	T	T	NA	NA	NA	NA	NA	NA	NA	NA	NA	NA	NA	NA	NA	NA	NA						NA	NA	NA	NA	NA	NA		A
3652	NDST3	0	.	GRCh38	chr4	118107971	118107971	+	Intron	SNP	C	C	A	novel	NA	HT-29_Muc2_KO.sorted	HT-29_CTRL.sorted	C	C	NA	NA	NA	NA	NA	NA	NA	NA	NA	NA	NA	NA	NA	NA	NA	c.1069+2866N>A			ENST00000296499		NA	NA	NA	NA	NA	NA	NDST3,intron_variant,,ENST00000296499,NM_004784.3;	A	ENSG00000164100	ENST00000296499
3653	METTL14	0	.	GRCh38	chr4	118690517	118690517	+	Intron	SNP	A	A	G	rs1224814294	NA	HT-29_Muc2_KO.sorted	HT-29_CTRL.sorted	A	A	NA	NA	NA	NA	NA	NA	NA	NA	NA	NA	NA	NA	NA	NA	NA	c.244-1015N>G			ENST00000388822		NA	NA	NA	NA	NA	NA	METTL14,intron_variant,,ENST00000388822,NM_020961.4;METTL14,downstream_gene_variant,,ENST00000508801,;METTL14,intron_variant,,ENST00000626212,;METTL14,intron_variant,,ENST00000628452,;METTL14,upstream_gene_variant,,ENST00000502564,;	G	ENSG00000145388	ENST00000388822
3654	Unknown	0	.	GRCh38	chr4	120962963	120962963	+	IGR	SNP	G	G	T	novel	NA	HT-29_Muc2_KO.sorted	HT-29_CTRL.sorted	G	G	NA	NA	NA	NA	NA	NA	NA	NA	NA	NA	NA	NA	NA	NA	NA						NA	NA	NA	NA	NA	NA		T
3655	Unknown	0	.	GRCh38	chr4	121588927	121588927	+	IGR	SNP	C	C	A	rs1286892969	NA	HT-29_Muc2_KO.sorted	HT-29_CTRL.sorted	C	C	NA	NA	NA	NA	NA	NA	NA	NA	NA	NA	NA	NA	NA	NA	NA						NA	NA	NA	NA	NA	NA		A
3656	AC121154.1	0	.	GRCh38	chr4	124209808	124209808	+	Intron	SNP	C	C	A	novel	NA	HT-29_Muc2_KO.sorted	HT-29_CTRL.sorted	C	C	NA	NA	NA	NA	NA	NA	NA	NA	NA	NA	NA	NA	NA	NA	NA	n.138+369N>T			ENST00000507299		NA	NA	NA	NA	NA	NA	,regulatory_region_variant,,ENSR00000735587,;AC121154.1,intron_variant,,ENST00000507299,;	A	ENSG00000249837	ENST00000507299
3657	FAT4	0	.	GRCh38	chr4	125440265	125440265	+	Intron	SNP	C	C	T	novel	NA	HT-29_Muc2_KO.sorted	HT-29_CTRL.sorted	C	C	NA	NA	NA	NA	NA	NA	NA	NA	NA	NA	NA	NA	NA	NA	NA	c.7199+5840N>T			ENST00000394329		NA	NA	NA	NA	NA	NA	FAT4,intron_variant,,ENST00000335110,;FAT4,intron_variant,,ENST00000394329,NM_001291303.1,NM_001291285.1,NM_024582.4;	T	ENSG00000196159	ENST00000394329
3658	Unknown	0	.	GRCh38	chr4	126115443	126115443	+	IGR	SNP	G	G	A	rs915729846	NA	HT-29_Muc2_KO.sorted	HT-29_CTRL.sorted	G	G	NA	NA	NA	NA	NA	NA	NA	NA	NA	NA	NA	NA	NA	NA	NA						NA	NA	NA	NA	NA	NA		A
3659	Unknown	0	.	GRCh38	chr4	126745250	126745250	+	IGR	SNP	G	G	T	novel	NA	HT-29_Muc2_KO.sorted	HT-29_CTRL.sorted	G	G	NA	NA	NA	NA	NA	NA	NA	NA	NA	NA	NA	NA	NA	NA	NA						NA	NA	NA	NA	NA	NA		T
3660	INTU	0	.	GRCh38	chr4	127693439	127693439	+	Intron	SNP	C	C	A	novel	NA	HT-29_Muc2_KO.sorted	HT-29_CTRL.sorted	C	C	NA	NA	NA	NA	NA	NA	NA	NA	NA	NA	NA	NA	NA	NA	NA	c.1449+5572N>A			ENST00000335251		NA	NA	NA	NA	NA	NA	INTU,intron_variant,,ENST00000335251,NM_015693.4;INTU,intron_variant,,ENST00000506283,;INTU,intron_variant,,ENST00000503626,;INTU,intron_variant,,ENST00000503952,;	A	ENSG00000164066	ENST00000335251
3661	LINC02466	0	.	GRCh38	chr4	129631411	129631411	+	Intron	SNP	C	C	T	novel	NA	HT-29_Muc2_KO.sorted	HT-29_CTRL.sorted	C	C	NA	NA	NA	NA	NA	NA	NA	NA	NA	NA	NA	NA	NA	NA	NA	n.355-18456N>A			ENST00000653915		NA	NA	NA	NA	NA	NA	LINC02466,intron_variant,,ENST00000653915,;	T	ENSG00000246876	ENST00000653915
3662	LINC02466	0	.	GRCh38	chr4	129656634	129656634	+	Intron	SNP	T	T	A	novel	NA	HT-29_Muc2_KO.sorted	HT-29_CTRL.sorted	T	T	NA	NA	NA	NA	NA	NA	NA	NA	NA	NA	NA	NA	NA	NA	NA	n.355-43679N>T			ENST00000653915		NA	NA	NA	NA	NA	NA	LINC02466,intron_variant,,ENST00000653915,;LINC02466,intron_variant,,ENST00000654715,;LINC02466,intron_variant,,ENST00000665329,;LINC02466,intron_variant,,ENST00000669328,;	A	ENSG00000246876	ENST00000653915
3663	Unknown	0	.	GRCh38	chr4	131233759	131233759	+	IGR	SNP	C	C	A	rs1038035671	NA	HT-29_Muc2_KO.sorted	HT-29_CTRL.sorted	C	C	NA	NA	NA	NA	NA	NA	NA	NA	NA	NA	NA	NA	NA	NA	NA						NA	NA	NA	NA	NA	NA		A
3664	AC105424.1	0	.	GRCh38	chr4	131543636	131543636	+	3'Flank	SNP	T	T	A	novel	NA	HT-29_Muc2_KO.sorted	HT-29_CTRL.sorted	T	T	NA	NA	NA	NA	NA	NA	NA	NA	NA	NA	NA	NA	NA	NA	NA				ENST00000514583		NA	NA	NA	NA	NA	NA	AC105424.1,downstream_gene_variant,,ENST00000514583,;LINC02377,intron_variant,,ENST00000654488,;LINC02377,intron_variant,,ENST00000654697,;LINC02377,downstream_gene_variant,,ENST00000505436,;	A	ENSG00000248715	ENST00000514583
3665	AC096711.2	0	.	GRCh38	chr4	131955996	131955996	+	Intron	SNP	T	T	G	novel	NA	HT-29_Muc2_KO.sorted	HT-29_CTRL.sorted	T	T	NA	NA	NA	NA	NA	NA	NA	NA	NA	NA	NA	NA	NA	NA	NA	n.30+19927N>C			ENST00000510592		NA	NA	NA	NA	NA	NA	AC096711.2,intron_variant,,ENST00000510592,;	G	ENSG00000251555	ENST00000510592
3666	AC093916.1	0	.	GRCh38	chr4	132057277	132057277	+	Intron	SNP	G	G	T	novel	NA	HT-29_Muc2_KO.sorted	HT-29_CTRL.sorted	G	G	NA	NA	NA	NA	NA	NA	NA	NA	NA	NA	NA	NA	NA	NA	NA	n.178-28796N>A			ENST00000652009		NA	NA	NA	NA	NA	NA	AC093916.1,intron_variant,,ENST00000420721,;AC093916.1,intron_variant,,ENST00000652009,;	T	ENSG00000251598	ENST00000652009
3667	AC093916.1	0	.	GRCh38	chr4	132269653	132269653	+	Intron	SNP	G	G	T	novel	NA	HT-29_Muc2_KO.sorted	HT-29_CTRL.sorted	G	G	NA	NA	NA	NA	NA	NA	NA	NA	NA	NA	NA	NA	NA	NA	NA	n.177+66068N>A			ENST00000652009		NA	NA	NA	NA	NA	NA	AC093916.1,intron_variant,,ENST00000652009,;	T	ENSG00000251598	ENST00000652009
3668	LINC02462	0	.	GRCh38	chr4	134479861	134479861	+	Intron	SNP	A	A	G	novel	NA	HT-29_Muc2_KO.sorted	HT-29_CTRL.sorted	A	A	NA	NA	NA	NA	NA	NA	NA	NA	NA	NA	NA	NA	NA	NA	NA	n.323+22009N>G			ENST00000670860		NA	NA	NA	NA	NA	NA	LINC02462,intron_variant,,ENST00000666281,;LINC02462,intron_variant,,ENST00000666371,;LINC02462,intron_variant,,ENST00000670860,;	G	ENSG00000251291	ENST00000670860
3669	AC018680.1	0	.	GRCh38	chr4	136223213	136223213	+	Intron	SNP	C	C	A	novel	NA	HT-29_Muc2_KO.sorted	HT-29_CTRL.sorted	C	C	NA	NA	NA	NA	NA	NA	NA	NA	NA	NA	NA	NA	NA	NA	NA	n.279+38196N>T			ENST00000513332		NA	NA	NA	NA	NA	NA	AC018680.1,intron_variant,,ENST00000500324,;AC018680.1,intron_variant,,ENST00000513332,;	A	ENSG00000251567	ENST00000513332
3670	LINC02511	0	.	GRCh38	chr4	137082758	137082758	+	Intron	SNP	C	C	A	novel	NA	HT-29_Muc2_KO.sorted	HT-29_CTRL.sorted	C	C	NA	NA	NA	NA	NA	NA	NA	NA	NA	NA	NA	NA	NA	NA	NA	n.77+6803N>T			ENST00000656956		NA	NA	NA	NA	NA	NA	LINC02511,intron_variant,,ENST00000505736,;LINC02511,intron_variant,,ENST00000652184,;LINC02511,intron_variant,,ENST00000656187,;LINC02511,intron_variant,,ENST00000656956,;LINC02511,intron_variant,,ENST00000669794,;	A	ENSG00000248869	ENST00000656956
3671	LINC00616	0	.	GRCh38	chr4	138046797	138046797	+	Intron	SNP	C	C	A	novel	NA	HT-29_Muc2_KO.sorted	HT-29_CTRL.sorted	C	C	NA	NA	NA	NA	NA	NA	NA	NA	NA	NA	NA	NA	NA	NA	NA	n.1097+1583N>T			ENST00000514600		NA	NA	NA	NA	NA	NA	LINC00616,intron_variant,,ENST00000503208,;LINC00616,intron_variant,,ENST00000505874,;LINC00616,intron_variant,,ENST00000514600,;LINC00616,intron_variant,,ENST00000653774,;LINC00616,intron_variant,,ENST00000654802,;AC097511.1,intron_variant,,ENST00000655176,;LINC00616,intron_variant,,ENST00000656520,;LINC00616,intron_variant,,ENST00000656980,;LINC00616,intron_variant,,ENST00000658598,;LINC00616,i…	A	ENSG00000248307	ENST00000514600
3672	INPP4B	0	.	GRCh38	chr4	142398127	142398127	+	Intron	SNP	G	G	A	novel	NA	HT-29_Muc2_KO.sorted	HT-29_CTRL.sorted	G	G	NA	NA	NA	NA	NA	NA	NA	NA	NA	NA	NA	NA	NA	NA	NA	c.372+4811N>T			ENST00000509777		NA	NA	NA	NA	NA	NA	INPP4B,intron_variant,,ENST00000262992,;INPP4B,intron_variant,,ENST00000506217,;INPP4B,intron_variant,,ENST00000508116,;INPP4B,intron_variant,,ENST00000509777,NM_001331040.1;INPP4B,intron_variant,,ENST00000510812,;INPP4B,intron_variant,,ENST00000513000,NM_001101669.2,NM_003866.3;INPP4B,intron_variant,,ENST00000506297,;INPP4B,intron_variant,,ENST00000507462,;INPP4B,intron_variant,,ENST00000512630,;	A	ENSG00000109452	ENST00000509777
3673	ENSR00000738800	0	.	GRCh38	chr4	145282186	145282186	+	IGR	SNP	C	C	A	novel	NA	HT-29_Muc2_KO.sorted	HT-29_CTRL.sorted	C	C	NA	NA	NA	NA	NA	NA	NA	NA	NA	NA	NA	NA	NA	NA	NA				ENSR00000738800		NA	NA	NA	NA	NA	NA	,regulatory_region_variant,,ENSR00000738800,;	A		ENSR00000738800
3674	AC002460.2	0	.	GRCh38	chr4	149019187	149019187	+	Intron	SNP	T	T	C	novel	NA	HT-29_Muc2_KO.sorted	HT-29_CTRL.sorted	T	T	NA	NA	NA	NA	NA	NA	NA	NA	NA	NA	NA	NA	NA	NA	NA	n.348-4117N>C			ENST00000661928		NA	NA	NA	NA	NA	NA	AC002460.2,intron_variant,,ENST00000661928,;	C	ENSG00000287292	ENST00000661928
3675	FAM160A1	0	.	GRCh38	chr4	151562971	151562971	+	Intron	SNP	T	T	G	novel	NA	HT-29_Muc2_KO.sorted	HT-29_CTRL.sorted	T	T	NA	NA	NA	NA	NA	NA	NA	NA	NA	NA	NA	NA	NA	NA	NA	c.-122-3167N>G			ENST00000435205		NA	NA	NA	NA	NA	NA	FAM160A1,intron_variant,,ENST00000435205,NM_001109977.3,NM_001348694.2;FAM160A1,intron_variant,,ENST00000503146,;FAM160A1,intron_variant,,ENST00000505231,;FAM160A1,intron_variant,,ENST00000512597,;FAM160A1,intron_variant,,ENST00000513086,;FAM160A1,intron_variant,,ENST00000513962,;FAM160A1,intron_variant,,ENST00000508198,;	G	ENSG00000164142	ENST00000435205
3676	MND1	0	.	GRCh38	chr4	153365270	153365270	+	Intron	SNP	A	A	T	novel	NA	HT-29_Muc2_KO.sorted	HT-29_CTRL.sorted	A	A	NA	NA	NA	NA	NA	NA	NA	NA	NA	NA	NA	NA	NA	NA	NA	c.276+6648N>T			ENST00000240488		NA	NA	NA	NA	NA	NA	MND1,intron_variant,,ENST00000240488,NM_032117.4;MND1,intron_variant,,ENST00000504860,;MND1,intron_variant,,ENST00000508731,;MND1,intron_variant,,ENST00000622785,NM_001253861.1;MND1,intron_variant,,ENST00000509752,;,regulatory_region_variant,,ENSR00000740488,;	T	ENSG00000121211	ENST00000240488
3677	LRAT	0	.	GRCh38	chr4	154747123	154747123	+	Intron	SNP	G	G	A	novel	NA	HT-29_Muc2_KO.sorted	HT-29_CTRL.sorted	G	G	NA	NA	NA	NA	NA	NA	NA	NA	NA	NA	NA	NA	NA	NA	NA	c.541-1861N>A			ENST00000336356		NA	NA	NA	NA	NA	NA	LRAT,intron_variant,,ENST00000336356,NM_004744.5;LRAT,intron_variant,,ENST00000507827,NM_001301645.1;LRAT,downstream_gene_variant,,ENST00000502525,;LRAT,intron_variant,,ENST00000499392,;LRAT,intron_variant,,ENST00000502474,;LRAT,intron_variant,,ENST00000510919,;LRAT,intron_variant,,ENST00000510733,;,regulatory_region_variant,,ENSR00000740740,;	A	ENSG00000121207	ENST00000336356
3678	ENSR00000740877	0	.	GRCh38	chr4	155659557	155659557	+	IGR	SNP	G	G	T	novel	NA	HT-29_Muc2_KO.sorted	HT-29_CTRL.sorted	G	G	NA	NA	NA	NA	NA	NA	NA	NA	NA	NA	NA	NA	NA	NA	NA				ENSR00000740877		NA	NA	NA	NA	NA	NA	,regulatory_region_variant,,ENSR00000740877,;	T		ENSR00000740877
3679	AC112240.1	0	.	GRCh38	chr4	157207041	157207041	+	5'Flank	SNP	G	G	T	novel	NA	HT-29_Muc2_KO.sorted	HT-29_CTRL.sorted	G	G	NA	NA	NA	NA	NA	NA	NA	NA	NA	NA	NA	NA	NA	NA	NA				ENST00000511007		NA	NA	NA	NA	NA	NA	GRIA2,intron_variant,,ENST00000504801,;AC112240.1,upstream_gene_variant,,ENST00000511007,;	T	ENSG00000249819	ENST00000511007
3680	FSTL5	0	.	GRCh38	chr4	161895899	161895899	+	Intron	SNP	C	C	A	novel	NA	HT-29_Muc2_KO.sorted	HT-29_CTRL.sorted	C	C	NA	NA	NA	NA	NA	NA	NA	NA	NA	NA	NA	NA	NA	NA	NA	c.409+24505N>T			ENST00000306100		NA	NA	NA	NA	NA	NA	FSTL5,intron_variant,,ENST00000306100,NM_020116.5;FSTL5,intron_variant,,ENST00000379164,NM_001128427.2;FSTL5,intron_variant,,ENST00000427802,NM_001128428.2;	A	ENSG00000168843	ENST00000306100
3681	Unknown	0	.	GRCh38	chr4	162340260	162340260	+	IGR	SNP	G	G	T	novel	NA	HT-29_Muc2_KO.sorted	HT-29_CTRL.sorted	G	G	NA	NA	NA	NA	NA	NA	NA	NA	NA	NA	NA	NA	NA	NA	NA						NA	NA	NA	NA	NA	NA		T
3682	AC021134.2	0	.	GRCh38	chr4	162807041	162807041	+	RNA	SNP	A	A	G	rs1430719076	NA	HT-29_Muc2_KO.sorted	HT-29_CTRL.sorted	A	A	NA	NA	NA	NA	NA	NA	NA	NA	NA	NA	NA	NA	NA	NA	NA	n.933N>C			ENST00000662873	2025-04-04	NA	NA	NA	NA	NA	NA	AC021134.2,non_coding_transcript_exon_variant,,ENST00000662873,;AC021134.1,intron_variant,,ENST00000661387,;	G	ENSG00000287072	ENST00000662873
3683	MARCHF1	0	.	GRCh38	chr4	163957043	163957043	+	Intron	SNP	T	T	C	rs1261145791	NA	HT-29_Muc2_KO.sorted	HT-29_CTRL.sorted	T	T	NA	NA	NA	NA	NA	NA	NA	NA	NA	NA	NA	NA	NA	NA	NA	c.-38-102874N>G			ENST00000503008		NA	NA	NA	NA	NA	NA	MARCHF1,intron_variant,,ENST00000503008,NM_001166373.1;MARCHF1,intron_variant,,ENST00000507270,;MARCHF1,intron_variant,,ENST00000514618,;MARCHF1,intron_variant,,ENST00000503104,;MARCHF1,intron_variant,,ENST00000510696,;	C	ENSG00000145416	ENST00000503008
3684	Unknown	0	.	GRCh38	chr4	170458318	170458318	+	IGR	SNP	G	G	A	novel	NA	HT-29_Muc2_KO.sorted	HT-29_CTRL.sorted	G	G	NA	NA	NA	NA	NA	NA	NA	NA	NA	NA	NA	NA	NA	NA	NA						NA	NA	NA	NA	NA	NA		A
3685	HSP90AA6P	0	.	GRCh38	chr4	170595784	170595784	+	Intron	SNP	A	A	G	novel	NA	HT-29_Muc2_KO.sorted	HT-29_CTRL.sorted	A	A	NA	NA	NA	NA	NA	NA	NA	NA	NA	NA	NA	NA	NA	NA	NA	n.188+9013N>C			ENST00000325407		NA	NA	NA	NA	NA	NA	HSP90AA6P,intron_variant,,ENST00000325407,;	G	ENSG00000181359	ENST00000325407
3686	Unknown	0	.	GRCh38	chr4	171073406	171073406	+	IGR	SNP	G	G	T	novel	NA	HT-29_Muc2_KO.sorted	HT-29_CTRL.sorted	G	G	NA	NA	NA	NA	NA	NA	NA	NA	NA	NA	NA	NA	NA	NA	NA						NA	NA	NA	NA	NA	NA		T
3687	GALNTL6	0	.	GRCh38	chr4	171980817	171980817	+	Intron	SNP	G	G	A	novel	NA	HT-29_Muc2_KO.sorted	HT-29_CTRL.sorted	G	G	NA	NA	NA	NA	NA	NA	NA	NA	NA	NA	NA	NA	NA	NA	NA	c.138+166099N>A			ENST00000506823		NA	NA	NA	NA	NA	NA	GALNTL6,intron_variant,,ENST00000506823,NM_001034845.3;	A	ENSG00000174473	ENST00000506823
3688	GALNTL6	0	.	GRCh38	chr4	172494782	172494782	+	Intron	SNP	G	G	T	novel	NA	HT-29_Muc2_KO.sorted	HT-29_CTRL.sorted	G	G	NA	NA	NA	NA	NA	NA	NA	NA	NA	NA	NA	NA	NA	NA	NA	c.553+146093N>T			ENST00000506823		NA	NA	NA	NA	NA	NA	GALNTL6,intron_variant,,ENST00000506823,NM_001034845.3;GALNTL6,intron_variant,,ENST00000508122,;GALNTL6,intron_variant,,ENST00000457021,;	T	ENSG00000174473	ENST00000506823
3689	Unknown	0	.	GRCh38	chr4	174552889	174552889	+	IGR	SNP	A	A	C	novel	NA	HT-29_Muc2_KO.sorted	HT-29_CTRL.sorted	A	A	NA	NA	NA	NA	NA	NA	NA	NA	NA	NA	NA	NA	NA	NA	NA						NA	NA	NA	NA	NA	NA		C
3690	Unknown	0	.	GRCh38	chr4	175266813	175266813	+	IGR	SNP	A	A	T	novel	NA	HT-29_Muc2_KO.sorted	HT-29_CTRL.sorted	A	A	NA	NA	NA	NA	NA	NA	NA	NA	NA	NA	NA	NA	NA	NA	NA						NA	NA	NA	NA	NA	NA		T
3691	ENSR00001090412	0	.	GRCh38	chr4	176295818	176295818	+	IGR	SNP	G	G	T	novel	NA	HT-29_Muc2_KO.sorted	HT-29_CTRL.sorted	G	G	NA	NA	NA	NA	NA	NA	NA	NA	NA	NA	NA	NA	NA	NA	NA				ENSR00001090412		NA	NA	NA	NA	NA	NA	,regulatory_region_variant,,ENSR00001090412,;	T		ENSR00001090412
3692	LINC01098	0	.	GRCh38	chr4	177729871	177729871	+	Intron	SNP	G	G	A	rs1189659997	NA	HT-29_Muc2_KO.sorted	HT-29_CTRL.sorted	G	G	NA	NA	NA	NA	NA	NA	NA	NA	NA	NA	NA	NA	NA	NA	NA	n.261+854N>A			ENST00000507870		NA	NA	NA	NA	NA	NA	LINC01099,intron_variant,,ENST00000507011,;LINC01098,intron_variant,,ENST00000507870,;LINC01098,intron_variant,,ENST00000666825,;	A	ENSG00000231171	ENST00000507870
3693	TENM3	0	.	GRCh38	chr4	182222343	182222343	+	Intron	SNP	C	C	A	novel	NA	HT-29_Muc2_KO.sorted	HT-29_CTRL.sorted	C	C	NA	NA	NA	NA	NA	NA	NA	NA	NA	NA	NA	NA	NA	NA	NA	c.-76+77589N>A			ENST00000512480		NA	NA	NA	NA	NA	NA	TENM3,intron_variant,,ENST00000512480,;TENM3,intron_variant,,ENST00000513201,;	A	ENSG00000218336	ENST00000512480
3694	STOX2	0	.	GRCh38	chr4	183807476	183807476	+	Intron	SNP	G	G	T	novel	NA	HT-29_Muc2_KO.sorted	HT-29_CTRL.sorted	G	G	NA	NA	NA	NA	NA	NA	NA	NA	NA	NA	NA	NA	NA	NA	NA	c.364+9421N>T			ENST00000513034		NA	NA	NA	NA	NA	NA	STOX2,intron_variant,,ENST00000513034,;	T	ENSG00000173320	ENST00000513034
3695	RNU6-173P	0	.	GRCh38	chr4	188121589	188121589	+	RNA	SNP	C	C	A	novel	NA	HT-29_Muc2_KO.sorted	HT-29_CTRL.sorted	C	C	NA	NA	NA	NA	NA	NA	NA	NA	NA	NA	NA	NA	NA	NA	NA	n.46N>T			ENST00000364215	2025-01-01	NA	NA	NA	NA	NA	NA	RNU6-173P,non_coding_transcript_exon_variant,,ENST00000364215,;,regulatory_region_variant,,ENSR00001091280,;	A	ENSG00000201085	ENST00000364215
3696	Unknown	0	.	GRCh38	chr4	188256482	188256482	+	IGR	SNP	G	G	T	novel	NA	HT-29_Muc2_KO.sorted	HT-29_CTRL.sorted	G	G	NA	NA	NA	NA	NA	NA	NA	NA	NA	NA	NA	NA	NA	NA	NA						NA	NA	NA	NA	NA	NA		T
3697	Unknown	0	.	GRCh38	chr4	188692891	188692891	+	IGR	SNP	C	C	G	novel	NA	HT-29_Muc2_KO.sorted	HT-29_CTRL.sorted	C	C	NA	NA	NA	NA	NA	NA	NA	NA	NA	NA	NA	NA	NA	NA	NA						NA	NA	NA	NA	NA	NA		G
3698	Unknown	0	.	GRCh38	chr4	188692914	188692914	+	IGR	SNP	A	A	C	novel	NA	HT-29_Muc2_KO.sorted	HT-29_CTRL.sorted	A	A	NA	NA	NA	NA	NA	NA	NA	NA	NA	NA	NA	NA	NA	NA	NA						NA	NA	NA	NA	NA	NA		C
3699	ENSR00001091307	0	.	GRCh38	chr4	188822660	188822660	+	IGR	SNP	T	T	C	novel	NA	HT-29_Muc2_KO.sorted	HT-29_CTRL.sorted	T	T	NA	NA	NA	NA	NA	NA	NA	NA	NA	NA	NA	NA	NA	NA	NA				ENSR00001091307		NA	NA	NA	NA	NA	NA	,regulatory_region_variant,,ENSR00001091307,;AC093909.4,upstream_gene_variant,,ENST00000659127,;	C		ENSR00001091307
3700	SLC9A3	0	.	GRCh38	chr5	512708	512708	+	Intron	SNP	G	G	C	novel	NA	HT-29_Muc2_KO.sorted	HT-29_CTRL.sorted	G	G	NA	NA	NA	NA	NA	NA	NA	NA	NA	NA	NA	NA	NA	NA	NA	c.211+11404N>G			ENST00000264938		NA	NA	NA	NA	NA	NA	SLC9A3,intron_variant,,ENST00000264938,NM_004174.4;SLC9A3,intron_variant,,ENST00000514375,NM_001284351.3;SLC9A3,intron_variant,,ENST00000644203,;	C	ENSG00000066230	ENST00000264938
3701	Unknown	0	.	GRCh38	chr5	2390516	2390516	+	IGR	SNP	C	C	T	novel	NA	HT-29_Muc2_KO.sorted	HT-29_CTRL.sorted	C	C	NA	NA	NA	NA	NA	NA	NA	NA	NA	NA	NA	NA	NA	NA	NA						NA	NA	NA	NA	NA	NA		T
3702	AC094105.2	0	.	GRCh38	chr5	2940011	2940011	+	Intron	SNP	C	C	A	rs1195247212	NA	HT-29_Muc2_KO.sorted	HT-29_CTRL.sorted	C	C	NA	NA	NA	NA	NA	NA	NA	NA	NA	NA	NA	NA	NA	NA	NA	n.1229+8606N>A			ENST00000652017		NA	NA	NA	NA	NA	NA	AC094105.2,intron_variant,,ENST00000515086,;AC094105.2,intron_variant,,ENST00000652017,;AC094105.2,intron_variant,,ENST00000664294,;	A	ENSG00000248736	ENST00000652017
3703	AC106799.2	0	.	GRCh38	chr5	4597699	4597699	+	Intron	SNP	G	G	T	novel	NA	HT-29_Muc2_KO.sorted	HT-29_CTRL.sorted	G	G	NA	NA	NA	NA	NA	NA	NA	NA	NA	NA	NA	NA	NA	NA	NA	n.430-75332N>A			ENST00000507435		NA	NA	NA	NA	NA	NA	AC106799.2,intron_variant,,ENST00000507435,;	T	ENSG00000248973	ENST00000507435
3704	AC106799.2	0	.	GRCh38	chr5	4751187	4751187	+	Intron	SNP	T	T	C	novel	NA	HT-29_Muc2_KO.sorted	HT-29_CTRL.sorted	T	T	NA	NA	NA	NA	NA	NA	NA	NA	NA	NA	NA	NA	NA	NA	NA	n.429+33684N>G			ENST00000507435		NA	NA	NA	NA	NA	NA	AC106799.2,intron_variant,,ENST00000507435,;AC106799.2,intron_variant,,ENST00000651524,;	C	ENSG00000248973	ENST00000507435
3705	Unknown	0	.	GRCh38	chr5	5522032	5522032	+	IGR	SNP	G	G	T	novel	NA	HT-29_Muc2_KO.sorted	HT-29_CTRL.sorted	G	G	NA	NA	NA	NA	NA	NA	NA	NA	NA	NA	NA	NA	NA	NA	NA						NA	NA	NA	NA	NA	NA		T
3706	Unknown	0	.	GRCh38	chr5	6358809	6358809	+	IGR	SNP	G	G	T	novel	NA	HT-29_Muc2_KO.sorted	HT-29_CTRL.sorted	G	G	NA	NA	NA	NA	NA	NA	NA	NA	NA	NA	NA	NA	NA	NA	NA						NA	NA	NA	NA	NA	NA		T
3707	AC091912.3	0	.	GRCh38	chr5	8330612	8330612	+	Intron	SNP	A	A	G	novel	NA	HT-29_Muc2_KO.sorted	HT-29_CTRL.sorted	A	A	NA	NA	NA	NA	NA	NA	NA	NA	NA	NA	NA	NA	NA	NA	NA	n.261+35565N>C			ENST00000654773		NA	NA	NA	NA	NA	NA	AC091912.3,intron_variant,,ENST00000654773,;LINC02226,downstream_gene_variant,,ENST00000501071,;	G	ENSG00000288002	ENST00000654773
3708	Unknown	0	.	GRCh38	chr5	8691043	8691043	+	IGR	SNP	T	T	A	novel	NA	HT-29_Muc2_KO.sorted	HT-29_CTRL.sorted	T	T	NA	NA	NA	NA	NA	NA	NA	NA	NA	NA	NA	NA	NA	NA	NA						NA	NA	NA	NA	NA	NA		A
3709	CTNND2	0	.	GRCh38	chr5	11156063	11156063	+	Intron	SNP	C	C	T	novel	NA	HT-29_Muc2_KO.sorted	HT-29_CTRL.sorted	C	C	NA	NA	NA	NA	NA	NA	NA	NA	NA	NA	NA	NA	NA	NA	NA	c.2159+3513N>A			ENST00000304623		NA	NA	NA	NA	NA	NA	CTNND2,intron_variant,,ENST00000304623,NM_001332.4;CTNND2,intron_variant,,ENST00000503622,NM_001288717.2,NM_001288716.1,NM_001364128.1;CTNND2,intron_variant,,ENST00000511377,NM_001288715.1;CTNND2,intron_variant,,ENST00000495388,;CTNND2,intron_variant,,ENST00000504499,;CTNND2,intron_variant,,ENST00000513588,;	T	ENSG00000169862	ENST00000304623
3710	CTNND2	0	.	GRCh38	chr5	11198775	11198775	+	Intron	SNP	G	G	T	novel	NA	HT-29_Muc2_KO.sorted	HT-29_CTRL.sorted	G	G	NA	NA	NA	NA	NA	NA	NA	NA	NA	NA	NA	NA	NA	NA	NA	c.1975+673N>A			ENST00000304623		NA	NA	NA	NA	NA	NA	CTNND2,intron_variant,,ENST00000304623,NM_001332.4;CTNND2,intron_variant,,ENST00000503622,NM_001288717.2,NM_001288716.1,NM_001364128.1;CTNND2,intron_variant,,ENST00000511377,NM_001288715.1;CTNND2,intron_variant,,ENST00000495388,;CTNND2,intron_variant,,ENST00000504499,;CTNND2,intron_variant,,ENST00000513588,;	T	ENSG00000169862	ENST00000304623
3711	Unknown	0	.	GRCh38	chr5	12833431	12833431	+	IGR	SNP	G	G	A	novel	NA	HT-29_Muc2_KO.sorted	HT-29_CTRL.sorted	G	G	NA	NA	NA	NA	NA	NA	NA	NA	NA	NA	NA	NA	NA	NA	NA						NA	NA	NA	NA	NA	NA		A
3712	Unknown	0	.	GRCh38	chr5	13449566	13449566	+	IGR	SNP	G	G	A	novel	NA	HT-29_Muc2_KO.sorted	HT-29_CTRL.sorted	G	G	NA	NA	NA	NA	NA	NA	NA	NA	NA	NA	NA	NA	NA	NA	NA						NA	NA	NA	NA	NA	NA		A
3713	AC114964.2	0	.	GRCh38	chr5	15432405	15432405	+	Intron	SNP	C	C	A	novel	NA	HT-29_Muc2_KO.sorted	HT-29_CTRL.sorted	C	C	NA	NA	NA	NA	NA	NA	NA	NA	NA	NA	NA	NA	NA	NA	NA	n.257+6391N>A			ENST00000671652		NA	NA	NA	NA	NA	NA	,regulatory_region_variant,,ENSR00001092562,;AC114964.2,intron_variant,,ENST00000671652,;	A	ENSG00000286377	ENST00000671652
3714	FBXL7	0	.	GRCh38	chr5	15660173	15660173	+	Intron	SNP	C	C	A	novel	NA	HT-29_Muc2_KO.sorted	HT-29_CTRL.sorted	C	C	NA	NA	NA	NA	NA	NA	NA	NA	NA	NA	NA	NA	NA	NA	NA	c.127+44101N>A			ENST00000504595		NA	NA	NA	NA	NA	NA	FBXL7,intron_variant,,ENST00000504595,NM_012304.5;FBXL7,intron_variant,,ENST00000510662,NM_001278317.1;	A	ENSG00000183580	ENST00000504595
3715	RNA5SP178	0	.	GRCh38	chr5	16037761	16037761	+	5'Flank	SNP	G	G	T	novel	NA	HT-29_Muc2_KO.sorted	HT-29_CTRL.sorted	G	G	NA	NA	NA	NA	NA	NA	NA	NA	NA	NA	NA	NA	NA	NA	NA				ENST00000410380		NA	NA	NA	NA	NA	NA	RNA5SP178,upstream_gene_variant,,ENST00000410380,;	T	ENSG00000222312	ENST00000410380
3716	RN7SL58P	0	.	GRCh38	chr5	18544069	18544069	+	5'Flank	SNP	G	G	T	novel	NA	HT-29_Muc2_KO.sorted	HT-29_CTRL.sorted	G	G	NA	NA	NA	NA	NA	NA	NA	NA	NA	NA	NA	NA	NA	NA	NA				ENST00000473445		NA	NA	NA	NA	NA	NA	RN7SL58P,upstream_gene_variant,,ENST00000473445,;,regulatory_region_variant,,ENSR00001092833,;	T	ENSG00000241552	ENST00000473445
3717	LINC02100	0	.	GRCh38	chr5	18727017	18727017	+	Intron	SNP	G	G	T	novel	NA	HT-29_Muc2_KO.sorted	HT-29_CTRL.sorted	G	G	NA	NA	NA	NA	NA	NA	NA	NA	NA	NA	NA	NA	NA	NA	NA	n.176+18981N>A			ENST00000512978		NA	NA	NA	NA	NA	NA	LINC02100,intron_variant,,ENST00000512978,;	T	ENSG00000248693	ENST00000512978
3718	CDH18	0	.	GRCh38	chr5	19660617	19660617	+	Intron	SNP	C	C	A	novel	NA	HT-29_Muc2_KO.sorted	HT-29_CTRL.sorted	C	C	NA	NA	NA	NA	NA	NA	NA	NA	NA	NA	NA	NA	NA	NA	NA	c.644-48016N>T			ENST00000382275		NA	NA	NA	NA	NA	NA	CDH18,intron_variant,,ENST00000274170,;CDH18,intron_variant,,ENST00000382275,NM_001349559.2,NM_004934.5,NM_001349563.2;CDH18,intron_variant,,ENST00000502796,NM_001349561.2,NM_001167667.3;CDH18,intron_variant,,ENST00000506372,NM_001349560.2,NM_001291957.2;CDH18,intron_variant,,ENST00000507958,NM_001349562.2,NM_001349556.2,NM_001291956.3,NM_001349558.2;CDH18,intron_variant,,ENST00000511273,;CDH18,i…	A	ENSG00000145526	ENST00000382275
3719	CDH12	0	.	GRCh38	chr5	22280568	22280568	+	Intron	SNP	A	A	T	novel	NA	HT-29_Muc2_KO.sorted	HT-29_CTRL.sorted	A	A	NA	NA	NA	NA	NA	NA	NA	NA	NA	NA	NA	NA	NA	NA	NA	c.-332-67925N>A			ENST00000382254		NA	NA	NA	NA	NA	NA	CDH12,intron_variant,,ENST00000382254,NM_004061.5,NM_001364105.2;CDH12,intron_variant,,ENST00000504376,NM_001364104.2,NM_001364106.2,NM_001364108.1,NM_001364107.1,NM_001317227.1;CDH12,intron_variant,,ENST00000520668,;	T	ENSG00000154162	ENST00000382254
3720	Unknown	0	.	GRCh38	chr5	23818321	23818321	+	IGR	SNP	A	A	C	novel	NA	HT-29_Muc2_KO.sorted	HT-29_CTRL.sorted	A	A	NA	NA	NA	NA	NA	NA	NA	NA	NA	NA	NA	NA	NA	NA	NA						NA	NA	NA	NA	NA	NA		C
3721	Unknown	0	.	GRCh38	chr5	23834226	23834226	+	IGR	SNP	G	G	C	novel	NA	HT-29_Muc2_KO.sorted	HT-29_CTRL.sorted	G	G	NA	NA	NA	NA	NA	NA	NA	NA	NA	NA	NA	NA	NA	NA	NA						NA	NA	NA	NA	NA	NA		C
3722	AC114930.1	0	.	GRCh38	chr5	24210620	24210620	+	Intron	SNP	A	A	G	novel	NA	HT-29_Muc2_KO.sorted	HT-29_CTRL.sorted	A	A	NA	NA	NA	NA	NA	NA	NA	NA	NA	NA	NA	NA	NA	NA	NA	n.283-2312N>C			ENST00000657726		NA	NA	NA	NA	NA	NA	AC114930.1,intron_variant,,ENST00000652008,;AC114930.1,intron_variant,,ENST00000657726,;	G	ENSG00000286134	ENST00000657726
3723	AC091893.1	0	.	GRCh38	chr5	24750106	24750106	+	5'Flank	SNP	T	T	C	novel	NA	HT-29_Muc2_KO.sorted	HT-29_CTRL.sorted	T	T	NA	NA	NA	NA	NA	NA	NA	NA	NA	NA	NA	NA	NA	NA	NA				ENST00000503772		NA	NA	NA	NA	NA	NA	AC091893.1,upstream_gene_variant,,ENST00000503772,;	C	ENSG00000250099	ENST00000503772
3724	Unknown	0	.	GRCh38	chr5	25453492	25453492	+	IGR	SNP	G	G	T	novel	NA	HT-29_Muc2_KO.sorted	HT-29_CTRL.sorted	G	G	NA	NA	NA	NA	NA	NA	NA	NA	NA	NA	NA	NA	NA	NA	NA						NA	NA	NA	NA	NA	NA		T
3725	Unknown	0	.	GRCh38	chr5	26335579	26335579	+	IGR	SNP	C	C	G	novel	NA	HT-29_Muc2_KO.sorted	HT-29_CTRL.sorted	C	C	NA	NA	NA	NA	NA	NA	NA	NA	NA	NA	NA	NA	NA	NA	NA						NA	NA	NA	NA	NA	NA		G
3726	AC109472.1	0	.	GRCh38	chr5	28611374	28611374	+	5'Flank	SNP	G	G	T	novel	NA	HT-29_Muc2_KO.sorted	HT-29_CTRL.sorted	G	G	NA	NA	NA	NA	NA	NA	NA	NA	NA	NA	NA	NA	NA	NA	NA				ENST00000658670		NA	NA	NA	NA	NA	NA	AC008825.1,intron_variant,,ENST00000653909,;AC008825.1,intron_variant,,ENST00000660682,;AC109472.1,upstream_gene_variant,,ENST00000658670,;	T	ENSG00000286432	ENST00000658670
3727	AC008825.1	0	.	GRCh38	chr5	28777803	28777803	+	3'Flank	SNP	A	A	G	novel	NA	HT-29_Muc2_KO.sorted	HT-29_CTRL.sorted	A	A	NA	NA	NA	NA	NA	NA	NA	NA	NA	NA	NA	NA	NA	NA	NA				ENST00000670424		NA	NA	NA	NA	NA	NA	AC008825.1,intron_variant,,ENST00000653909,;AC008825.1,intron_variant,,ENST00000660682,;AC008825.1,downstream_gene_variant,,ENST00000504398,;AC008825.1,downstream_gene_variant,,ENST00000670424,;	G	ENSG00000250453	ENST00000670424
3728	Unknown	0	.	GRCh38	chr5	31629703	31629703	+	IGR	SNP	T	T	G	novel	NA	HT-29_Muc2_KO.sorted	HT-29_CTRL.sorted	T	T	NA	NA	NA	NA	NA	NA	NA	NA	NA	NA	NA	NA	NA	NA	NA						NA	NA	NA	NA	NA	NA		G
3729	Unknown	0	.	GRCh38	chr5	35847551	35847551	+	IGR	SNP	C	C	A	novel	NA	HT-29_Muc2_KO.sorted	HT-29_CTRL.sorted	C	C	NA	NA	NA	NA	NA	NA	NA	NA	NA	NA	NA	NA	NA	NA	NA						NA	NA	NA	NA	NA	NA		A
3730	ENSR00000314484	0	.	GRCh38	chr5	36079929	36079929	+	IGR	SNP	C	C	G	novel	NA	HT-29_Muc2_KO.sorted	HT-29_CTRL.sorted	C	C	NA	NA	NA	NA	NA	NA	NA	NA	NA	NA	NA	NA	NA	NA	NA				ENSR00000314484		NA	NA	NA	NA	NA	NA	,regulatory_region_variant,,ENSR00000314484,;,regulatory_region_variant,,ENSR00001093637,;	G		ENSR00000314484
3731	AC010631.1	0	.	GRCh38	chr5	36591188	36591188	+	3'Flank	SNP	G	G	T	novel	NA	HT-29_Muc2_KO.sorted	HT-29_CTRL.sorted	G	G	NA	NA	NA	NA	NA	NA	NA	NA	NA	NA	NA	NA	NA	NA	NA				ENST00000474150		NA	NA	NA	NA	NA	NA	,regulatory_region_variant,,ENSR00001093694,;AC010631.1,downstream_gene_variant,,ENST00000474150,;	T	ENSG00000242292	ENST00000474150
3732	Unknown	0	.	GRCh38	chr5	36750673	36750673	+	IGR	SNP	C	C	A	novel	NA	HT-29_Muc2_KO.sorted	HT-29_CTRL.sorted	C	C	NA	NA	NA	NA	NA	NA	NA	NA	NA	NA	NA	NA	NA	NA	NA						NA	NA	NA	NA	NA	NA		A
3733	ENSR00000314550	0	.	GRCh38	chr5	38023719	38023719	+	IGR	SNP	G	G	T	novel	NA	HT-29_Muc2_KO.sorted	HT-29_CTRL.sorted	G	G	NA	NA	NA	NA	NA	NA	NA	NA	NA	NA	NA	NA	NA	NA	NA				ENSR00000314550		NA	NA	NA	NA	NA	NA	,regulatory_region_variant,,ENSR00000314550,;LINC02119,upstream_gene_variant,,ENST00000513039,;LINC02119,upstream_gene_variant,,ENST00000652286,;LINC02119,upstream_gene_variant,,ENST00000662564,;LINC02119,upstream_gene_variant,,ENST00000666505,;LINC02119,upstream_gene_variant,,ENST00000669275,;LINC02119,upstream_gene_variant,,ENST00000669619,;LINC02119,upstream_gene_variant,,ENST00000671526,;	T		ENSR00000314550
3734	LINC02119	0	.	GRCh38	chr5	38157718	38157718	+	3'Flank	SNP	A	A	T	novel	NA	HT-29_Muc2_KO.sorted	HT-29_CTRL.sorted	A	A	NA	NA	NA	NA	NA	NA	NA	NA	NA	NA	NA	NA	NA	NA	NA				ENST00000508853		NA	NA	NA	NA	NA	NA	LINC02119,intron_variant,,ENST00000513039,;LINC02119,intron_variant,,ENST00000669275,;LINC02119,downstream_gene_variant,,ENST00000508853,;LINC02119,downstream_gene_variant,,ENST00000671526,;	T	ENSG00000248461	ENST00000508853
3735	AC034222.2	0	.	GRCh38	chr5	41877067	41877067	+	Intron	SNP	T	T	C	novel	NA	HT-29_Muc2_KO.sorted	HT-29_CTRL.sorted	T	T	NA	NA	NA	NA	NA	NA	NA	NA	NA	NA	NA	NA	NA	NA	NA	n.99-235N>C			ENST00000651810		NA	NA	NA	NA	NA	NA	AC034222.2,intron_variant,,ENST00000651810,;OXCT1-AS1,downstream_gene_variant,,ENST00000508458,;OXCT1-AS1,downstream_gene_variant,,ENST00000654321,;	C	ENSG00000286164	ENST00000651810
3736	GHR	0	.	GRCh38	chr5	42430310	42430310	+	Intron	SNP	G	G	T	novel	NA	HT-29_Muc2_KO.sorted	HT-29_CTRL.sorted	G	G	NA	NA	NA	NA	NA	NA	NA	NA	NA	NA	NA	NA	NA	NA	NA	c.10+5712N>T			ENST00000620156		NA	NA	NA	NA	NA	NA	GHR,intron_variant,,ENST00000230882,NM_000163.5;GHR,intron_variant,,ENST00000615111,NM_001242400.2;GHR,intron_variant,,ENST00000620156,NM_001242399.2,NM_001242401.4,NM_001242406.2;GHR,intron_variant,,ENST00000513671,;,regulatory_region_variant,,ENSR00001094160,;	T	ENSG00000112964	ENST00000620156
3737	Unknown	0	.	GRCh38	chr5	43356192	43356192	+	IGR	SNP	T	T	C	rs923889615	NA	HT-29_Muc2_KO.sorted	HT-29_CTRL.sorted	T	T	NA	NA	NA	NA	NA	NA	NA	NA	NA	NA	NA	NA	NA	NA	NA						NA	NA	NA	NA	NA	NA		C
3738	AC104119.1	0	.	GRCh38	chr5	43876649	43876649	+	Intron	SNP	A	A	T	rs77833127	NA	HT-29_Muc2_KO.sorted	HT-29_CTRL.sorted	A	A	NA	NA	NA	NA	NA	NA	NA	NA	NA	NA	NA	NA	NA	NA	NA	n.224+2059N>T			ENST00000508829		NA	NA	NA	NA	NA	NA	AC104119.1,intron_variant,,ENST00000508829,;	T	ENSG00000249276	ENST00000508829
3739	HCN1	0	.	GRCh38	chr5	45252279	45252279	+	3'Flank	SNP	T	T	A	rs563652498	NA	HT-29_Muc2_KO.sorted	HT-29_CTRL.sorted	T	T	NA	NA	NA	NA	NA	NA	NA	NA	NA	NA	NA	NA	NA	NA	NA				ENST00000303230		NA	NA	NA	NA	NA	NA	HCN1,downstream_gene_variant,,ENST00000303230,NM_021072.4;HCN1,downstream_gene_variant,,ENST00000673735,;	A	ENSG00000164588	ENST00000303230
3740	Unknown	0	.	GRCh38	chr5	45915545	45915545	+	IGR	SNP	G	G	C	novel	NA	HT-29_Muc2_KO.sorted	HT-29_CTRL.sorted	G	G	NA	NA	NA	NA	NA	NA	NA	NA	NA	NA	NA	NA	NA	NA	NA						NA	NA	NA	NA	NA	NA		C
3741	Unknown	0	.	GRCh38	chr5	45989777	45989777	+	IGR	SNP	C	C	G	novel	NA	HT-29_Muc2_KO.sorted	HT-29_CTRL.sorted	C	C	NA	NA	NA	NA	NA	NA	NA	NA	NA	NA	NA	NA	NA	NA	NA						NA	NA	NA	NA	NA	NA		G
3742	Unknown	0	.	GRCh38	chr5	46299674	46299674	+	IGR	SNP	T	T	C	rs1219696753	NA	HT-29_Muc2_KO.sorted	HT-29_CTRL.sorted	T	T	NA	NA	NA	NA	NA	NA	NA	NA	NA	NA	NA	NA	NA	NA	NA						NA	NA	NA	NA	NA	NA		C
3743	Unknown	0	.	GRCh38	chr5	51303426	51303426	+	IGR	SNP	G	G	T	novel	NA	HT-29_Muc2_KO.sorted	HT-29_CTRL.sorted	G	G	NA	NA	NA	NA	NA	NA	NA	NA	NA	NA	NA	NA	NA	NA	NA						NA	NA	NA	NA	NA	NA		T
3744	Unknown	0	.	GRCh38	chr5	51696077	51696077	+	IGR	SNP	A	A	C	novel	NA	HT-29_Muc2_KO.sorted	HT-29_CTRL.sorted	A	A	NA	NA	NA	NA	NA	NA	NA	NA	NA	NA	NA	NA	NA	NA	NA						NA	NA	NA	NA	NA	NA		C
3745	Unknown	0	.	GRCh38	chr5	51862355	51862355	+	IGR	SNP	C	C	T	novel	NA	HT-29_Muc2_KO.sorted	HT-29_CTRL.sorted	C	C	NA	NA	NA	NA	NA	NA	NA	NA	NA	NA	NA	NA	NA	NA	NA						NA	NA	NA	NA	NA	NA		T
3746	AC022126.1	0	.	GRCh38	chr5	52745325	52745325	+	Intron	SNP	C	C	A	rs2897348	NA	HT-29_Muc2_KO.sorted	HT-29_CTRL.sorted	C	C	NA	NA	NA	NA	NA	NA	NA	NA	NA	NA	NA	NA	NA	NA	NA	n.210+40210N>T			ENST00000670789		NA	NA	NA	NA	NA	NA	,regulatory_region_variant,,ENSR00000754491,;AC022126.1,intron_variant,,ENST00000502995,;AC022126.1,intron_variant,,ENST00000670789,;	A	ENSG00000248898	ENST00000670789
3747	ENSR00001094698	0	.	GRCh38	chr5	54608401	54608401	+	IGR	SNP	G	G	C	rs1163070423	NA	HT-29_Muc2_KO.sorted	HT-29_CTRL.sorted	G	G	NA	NA	NA	NA	NA	NA	NA	NA	NA	NA	NA	NA	NA	NA	NA				ENSR00001094698		NA	NA	NA	NA	NA	NA	,regulatory_region_variant,,ENSR00001094698,;	C		ENSR00001094698
3748	IL6ST	0	.	GRCh38	chr5	55943871	55943871	+	Intron	SNP	A	A	T	novel	NA	HT-29_Muc2_KO.sorted	HT-29_CTRL.sorted	A	A	NA	NA	NA	NA	NA	NA	NA	NA	NA	NA	NA	NA	NA	NA	NA	c.1938-1120N>A			ENST00000381298		NA	NA	NA	NA	NA	NA	IL6ST,intron_variant,,ENST00000336909,;IL6ST,intron_variant,,ENST00000381286,;IL6ST,intron_variant,,ENST00000381287,NM_175767.3;IL6ST,intron_variant,,ENST00000381293,;IL6ST,intron_variant,,ENST00000381294,NM_001190981.2;IL6ST,intron_variant,,ENST00000381298,NM_001364276.2,NM_001364279.2,NM_001364278.2,NM_001364277.2,NM_001364275.2,NM_002184.4;IL6ST,intron_variant,,ENST00000502326,;IL6ST,downstrea…	T	ENSG00000134352	ENST00000381298
3749	PDE4D	0	.	GRCh38	chr5	59188449	59188449	+	Intron	SNP	C	C	A	novel	NA	HT-29_Muc2_KO.sorted	HT-29_CTRL.sorted	C	C	NA	NA	NA	NA	NA	NA	NA	NA	NA	NA	NA	NA	NA	NA	NA	c.685-3187N>T			ENST00000340635		NA	NA	NA	NA	NA	NA	PDE4D,intron_variant,,ENST00000340635,NM_001104631.2;PDE4D,intron_variant,,ENST00000360047,NM_006203.4;PDE4D,intron_variant,,ENST00000405755,NM_001197219.2;PDE4D,intron_variant,,ENST00000502484,NM_001364599.1,NM_001165899.2,NM_001349241.2;PDE4D,intron_variant,,ENST00000502575,NM_001364600.2,NM_001364602.2;PDE4D,intron_variant,,ENST00000503258,NM_001197220.2;PDE4D,intron_variant,,ENST00000505453,;…	A	ENSG00000113448	ENST00000340635
3750	ENSR00000756625	0	.	GRCh38	chr5	62074573	62074573	+	IGR	SNP	G	G	T	novel	NA	HT-29_Muc2_KO.sorted	HT-29_CTRL.sorted	G	G	NA	NA	NA	NA	NA	NA	NA	NA	NA	NA	NA	NA	NA	NA	NA				ENSR00000756625		NA	NA	NA	NA	NA	NA	,regulatory_region_variant,,ENSR00000756625,;	T		ENSR00000756625
3751	Unknown	0	.	GRCh38	chr5	63912883	63912883	+	IGR	SNP	G	G	T	novel	NA	HT-29_Muc2_KO.sorted	HT-29_CTRL.sorted	G	G	NA	NA	NA	NA	NA	NA	NA	NA	NA	NA	NA	NA	NA	NA	NA						NA	NA	NA	NA	NA	NA		T
3752	Unknown	0	.	GRCh38	chr5	65883044	65883044	+	IGR	SNP	G	G	T	rs960407408	NA	HT-29_Muc2_KO.sorted	HT-29_CTRL.sorted	G	G	NA	NA	NA	NA	NA	NA	NA	NA	NA	NA	NA	NA	NA	NA	NA						NA	NA	NA	NA	NA	NA		T
3753	MAST4	0	.	GRCh38	chr5	66877168	66877168	+	Intron	SNP	G	G	T	novel	NA	HT-29_Muc2_KO.sorted	HT-29_CTRL.sorted	G	G	NA	NA	NA	NA	NA	NA	NA	NA	NA	NA	NA	NA	NA	NA	NA	c.643-22783N>T			ENST00000403625		NA	NA	NA	NA	NA	NA	MAST4,intron_variant,,ENST00000403625,NM_001164664.2;MAST4,intron_variant,,ENST00000403666,NM_015183.3;MAST4,intron_variant,,ENST00000406039,NM_001290228.2;MAST4,intron_variant,,ENST00000406374,NM_198828.3;MAST4,intron_variant,,ENST00000411628,;MAST4,intron_variant,,ENST00000432817,;MAST4,intron_variant,,ENST00000434115,;MAST4,intron_variant,,ENST00000450827,;MAST4,intron_variant,,ENST00000452953…	T	ENSG00000069020	ENST00000403625
3754	Unknown	0	.	GRCh38	chr5	69460669	69460669	+	IGR	SNP	G	G	A	novel	NA	HT-29_Muc2_KO.sorted	HT-29_CTRL.sorted	G	G	NA	NA	NA	NA	NA	NA	NA	NA	NA	NA	NA	NA	NA	NA	NA						NA	NA	NA	NA	NA	NA		A
3755	AC145146.1	0	.	GRCh38	chr5	69485720	69485720	+	5'Flank	SNP	C	C	T	novel	NA	HT-29_Muc2_KO.sorted	HT-29_CTRL.sorted	C	C	NA	NA	NA	NA	NA	NA	NA	NA	NA	NA	NA	NA	NA	NA	NA				ENST00000508118		NA	NA	NA	NA	NA	NA	,regulatory_region_variant,,ENSR00000757977,;AC145146.1,intron_variant,,ENST00000514270,;AC145146.1,upstream_gene_variant,,ENST00000508118,;	T	ENSG00000249295	ENST00000508118
3756	PDE8B	0	.	GRCh38	chr5	77313297	77313297	+	Intron	SNP	A	A	G	rs751962805	NA	HT-29_Muc2_KO.sorted	HT-29_CTRL.sorted	A	A	NA	NA	NA	NA	NA	NA	NA	NA	NA	NA	NA	NA	NA	NA	NA	c.399+1244N>G			ENST00000264917		NA	NA	NA	NA	NA	NA	PDE8B,intron_variant,,ENST00000264917,NM_001349749.2,NM_003719.4,NM_001349748.2,NM_001349751.2;PDE8B,intron_variant,,ENST00000333194,NM_001029852.3;PDE8B,intron_variant,,ENST00000340978,NM_001029854.3;PDE8B,intron_variant,,ENST00000342343,NM_001029853.3;PDE8B,intron_variant,,ENST00000346042,NM_001029851.3;PDE8B,intron_variant,,ENST00000502945,;PDE8B,intron_variant,,ENST00000505926,;AC022414.1,int…	G	ENSG00000113231	ENST00000264917
3757	ENSR00001097210	0	.	GRCh38	chr5	80100976	80100976	+	IGR	SNP	T	T	G	novel	NA	HT-29_Muc2_KO.sorted	HT-29_CTRL.sorted	T	T	NA	NA	NA	NA	NA	NA	NA	NA	NA	NA	NA	NA	NA	NA	NA				ENSR00001097210		NA	NA	NA	NA	NA	NA	,regulatory_region_variant,,ENSR00001097210,;	G		ENSR00001097210
3758	RASGRF2	0	.	GRCh38	chr5	81014400	81014400	+	Intron	SNP	C	C	A	novel	NA	HT-29_Muc2_KO.sorted	HT-29_CTRL.sorted	C	C	NA	NA	NA	NA	NA	NA	NA	NA	NA	NA	NA	NA	NA	NA	NA	c.289-28477N>A			ENST00000265080		NA	NA	NA	NA	NA	NA	RASGRF2,intron_variant,,ENST00000265080,NM_006909.3;RASGRF2,intron_variant,,ENST00000638442,;RASGRF2,intron_variant,,ENST00000503795,;	A	ENSG00000113319	ENST00000265080
3759	SSBP2	0	.	GRCh38	chr5	81657386	81657386	+	Intron	SNP	A	A	G	novel	NA	HT-29_Muc2_KO.sorted	HT-29_CTRL.sorted	A	A	NA	NA	NA	NA	NA	NA	NA	NA	NA	NA	NA	NA	NA	NA	NA	c.63-7047N>C			ENST00000615665		NA	NA	NA	NA	NA	NA	SSBP2,intron_variant,,ENST00000320672,NM_012446.4;SSBP2,intron_variant,,ENST00000505980,NM_001256733.2;SSBP2,intron_variant,,ENST00000509013,;SSBP2,intron_variant,,ENST00000509053,NM_001256736.2;SSBP2,intron_variant,,ENST00000514493,NM_001256735.2;SSBP2,intron_variant,,ENST00000515395,NM_001256734.2;SSBP2,intron_variant,,ENST00000615665,NM_001345886.1,NM_001256732.2;SSBP2,intron_variant,,ENST0000…	G	ENSG00000145687	ENST00000615665
3760	Unknown	0	.	GRCh38	chr5	83854305	83854305	+	IGR	SNP	G	G	A	rs988004579	NA	HT-29_Muc2_KO.sorted	HT-29_CTRL.sorted	G	G	NA	NA	NA	NA	NA	NA	NA	NA	NA	NA	NA	NA	NA	NA	NA						NA	NA	NA	NA	NA	NA		A
3761	AC074131.1	0	.	GRCh38	chr5	89473277	89473277	+	5'Flank	SNP	C	C	A	novel	NA	HT-29_Muc2_KO.sorted	HT-29_CTRL.sorted	C	C	NA	NA	NA	NA	NA	NA	NA	NA	NA	NA	NA	NA	NA	NA	NA				ENST00000514662		NA	NA	NA	NA	NA	NA	,regulatory_region_variant,,ENSR00001097836,;AC074131.1,upstream_gene_variant,,ENST00000514662,;	A	ENSG00000250831	ENST00000514662
3762	KIAA0825	0	.	GRCh38	chr5	94237940	94237940	+	Intron	SNP	T	T	C	rs375013376	NA	HT-29_Muc2_KO.sorted	HT-29_CTRL.sorted	T	T	NA	NA	NA	NA	NA	NA	NA	NA	NA	NA	NA	NA	NA	NA	NA	c.3711-83816N>G			ENST00000513200		NA	NA	NA	NA	NA	NA	KIAA0825,intron_variant,,ENST00000513200,NM_001145678.2;	C	ENSG00000185261	ENST00000513200
3763	CAST	0	.	GRCh38	chr5	96587691	96587691	+	Intron	SNP	A	A	G	novel	NA	HT-29_Muc2_KO.sorted	HT-29_CTRL.sorted	A	A	NA	NA	NA	NA	NA	NA	NA	NA	NA	NA	NA	NA	NA	NA	NA	c.60+57811N>G			ENST00000505143		NA	NA	NA	NA	NA	NA	CAST,intron_variant,,ENST00000505143,;,regulatory_region_variant,,ENSR00001098436,;AC104123.1,intron_variant,,ENST00000502645,;AC104123.1,intron_variant,,ENST00000513158,;	G	ENSG00000153113	ENST00000505143
3764	LINC01340	0	.	GRCh38	chr5	97610248	97610248	+	Intron	SNP	T	T	C	novel	NA	HT-29_Muc2_KO.sorted	HT-29_CTRL.sorted	T	T	NA	NA	NA	NA	NA	NA	NA	NA	NA	NA	NA	NA	NA	NA	NA	n.160-58303N>C			ENST00000504012		NA	NA	NA	NA	NA	NA	LINC01340,intron_variant,,ENST00000504012,;LINC01340,intron_variant,,ENST00000668472,;LINC01340,intron_variant,,ENST00000668863,;	C	ENSG00000250331	ENST00000504012
3765	CHD1	0	.	GRCh38	chr5	98901670	98901670	+	Intron	SNP	G	G	A	rs900152510	NA	HT-29_Muc2_KO.sorted	HT-29_CTRL.sorted	G	G	NA	NA	NA	NA	NA	NA	NA	NA	NA	NA	NA	NA	NA	NA	NA	c.438-335N>T			ENST00000614616		NA	NA	NA	NA	NA	NA	CHD1,intron_variant,,ENST00000284049,NM_001270.2,NM_001364113.1;CHD1,intron_variant,,ENST00000614616,;	A	ENSG00000153922	ENST00000614616
3766	Unknown	0	.	GRCh38	chr5	99777673	99777673	+	IGR	SNP	A	A	T	novel	NA	HT-29_Muc2_KO.sorted	HT-29_CTRL.sorted	A	A	NA	NA	NA	NA	NA	NA	NA	NA	NA	NA	NA	NA	NA	NA	NA						NA	NA	NA	NA	NA	NA		T
3767	AC021086.1	0	.	GRCh38	chr5	100504717	100504717	+	Intron	SNP	G	G	T	novel	NA	HT-29_Muc2_KO.sorted	HT-29_CTRL.sorted	G	G	NA	NA	NA	NA	NA	NA	NA	NA	NA	NA	NA	NA	NA	NA	NA	n.156+13813N>A			ENST00000669567		NA	NA	NA	NA	NA	NA	AC021086.1,intron_variant,,ENST00000499025,;AC021086.1,intron_variant,,ENST00000504833,;AC113385.1,intron_variant,,ENST00000660230,;AC021086.1,intron_variant,,ENST00000669567,;	T	ENSG00000247877	ENST00000669567
3768	SLCO4C1	0	.	GRCh38	chr5	102297459	102297459	+	5'Flank	SNP	T	T	A	novel	NA	HT-29_Muc2_KO.sorted	HT-29_CTRL.sorted	T	T	NA	NA	NA	NA	NA	NA	NA	NA	NA	NA	NA	NA	NA	NA	NA				ENST00000310954		NA	NA	NA	NA	NA	NA	SLCO4C1,upstream_gene_variant,,ENST00000310954,NM_180991.5;	A	ENSG00000173930	ENST00000310954
3769	LINC00491	0	.	GRCh38	chr5	102628565	102628565	+	Intron	SNP	C	C	A	novel	NA	HT-29_Muc2_KO.sorted	HT-29_CTRL.sorted	C	C	NA	NA	NA	NA	NA	NA	NA	NA	NA	NA	NA	NA	NA	NA	NA	n.292+7578N>T			ENST00000660106		NA	NA	NA	NA	NA	NA	,regulatory_region_variant,,ENSR00000184663,;LINC00491,intron_variant,,ENST00000505527,;LINC00491,intron_variant,,ENST00000508339,;LINC00491,intron_variant,,ENST00000510145,;LINC00491,intron_variant,,ENST00000513815,;LINC00491,intron_variant,,ENST00000658823,;LINC00491,intron_variant,,ENST00000660106,;LINC00491,intron_variant,,ENST00000662437,;LINC00491,intron_variant,,ENST00000669204,;LINC00491,…	A	ENSG00000250682	ENST00000660106
3770	ENSR00000764323	0	.	GRCh38	chr5	103919618	103919618	+	IGR	SNP	C	C	A	novel	NA	HT-29_Muc2_KO.sorted	HT-29_CTRL.sorted	C	C	NA	NA	NA	NA	NA	NA	NA	NA	NA	NA	NA	NA	NA	NA	NA				ENSR00000764323		NA	NA	NA	NA	NA	NA	,regulatory_region_variant,,ENSR00000764323,;	A		ENSR00000764323
3771	LINC02163	0	.	GRCh38	chr5	104150577	104150577	+	Intron	SNP	G	G	T	novel	NA	HT-29_Muc2_KO.sorted	HT-29_CTRL.sorted	G	G	NA	NA	NA	NA	NA	NA	NA	NA	NA	NA	NA	NA	NA	NA	NA	n.522+46290N>T			ENST00000666145		NA	NA	NA	NA	NA	NA	LINC02163,intron_variant,,ENST00000662211,;LINC02163,intron_variant,,ENST00000666145,;	T	ENSG00000251026	ENST00000666145
3772	NREP	0	.	GRCh38	chr5	111946227	111946227	+	Intron	SNP	C	C	A	novel	NA	HT-29_Muc2_KO.sorted	HT-29_CTRL.sorted	C	C	NA	NA	NA	NA	NA	NA	NA	NA	NA	NA	NA	NA	NA	NA	NA	c.135+29047N>T			ENST00000395634		NA	NA	NA	NA	NA	NA	NREP,intron_variant,,ENST00000395634,NM_001142474.2,NM_001142475.2;NREP,intron_variant,,ENST00000450761,;NREP-AS1,intron_variant,,ENST00000507222,;NREP-AS1,intron_variant,,ENST00000508389,;	A	ENSG00000134986	ENST00000395634
3773	Unknown	0	.	GRCh38	chr5	112056467	112056467	+	IGR	SNP	T	T	G	novel	NA	HT-29_Muc2_KO.sorted	HT-29_CTRL.sorted	T	T	NA	NA	NA	NA	NA	NA	NA	NA	NA	NA	NA	NA	NA	NA	NA						NA	NA	NA	NA	NA	NA		G
3774	Unknown	0	.	GRCh38	chr5	113647131	113647131	+	IGR	SNP	A	A	G	novel	NA	HT-29_Muc2_KO.sorted	HT-29_CTRL.sorted	A	A	NA	NA	NA	NA	NA	NA	NA	NA	NA	NA	NA	NA	NA	NA	NA						NA	NA	NA	NA	NA	NA		G
3775	COMMD10	0	.	GRCh38	chr5	116237245	116237245	+	Intron	SNP	C	C	G	novel	NA	HT-29_Muc2_KO.sorted	HT-29_CTRL.sorted	C	C	NA	NA	NA	NA	NA	NA	NA	NA	NA	NA	NA	NA	NA	NA	NA	c.511-54272N>G			ENST00000274458		NA	NA	NA	NA	NA	NA	COMMD10,intron_variant,,ENST00000274458,NM_016144.4;COMMD10,intron_variant,,ENST00000506589,;COMMD10,intron_variant,,ENST00000515539,NM_001308080.1;COMMD10,intron_variant,,ENST00000632434,;COMMD10,intron_variant,,ENST00000507356,;	G	ENSG00000145781	ENST00000274458
3776	Unknown	0	.	GRCh38	chr5	117089986	117089986	+	IGR	SNP	G	G	T	novel	NA	HT-29_Muc2_KO.sorted	HT-29_CTRL.sorted	G	G	NA	NA	NA	NA	NA	NA	NA	NA	NA	NA	NA	NA	NA	NA	NA						NA	NA	NA	NA	NA	NA		T
3777	LINC02208	0	.	GRCh38	chr5	118298840	118298840	+	Intron	SNP	A	A	G	novel	NA	HT-29_Muc2_KO.sorted	HT-29_CTRL.sorted	A	A	NA	NA	NA	NA	NA	NA	NA	NA	NA	NA	NA	NA	NA	NA	NA	n.1028-55572N>C			ENST00000659881		NA	NA	NA	NA	NA	NA	LINC02208,intron_variant,,ENST00000659881,;LINC02208,intron_variant,,ENST00000660173,;LINC02208,intron_variant,,ENST00000661749,;LINC02208,intron_variant,,ENST00000665746,;LINC02208,intron_variant,,ENST00000666092,;	G	ENSG00000250891	ENST00000659881
3778	AC008629.1	0	.	GRCh38	chr5	119021965	119021965	+	Intron	SNP	C	C	A	novel	NA	HT-29_Muc2_KO.sorted	HT-29_CTRL.sorted	C	C	NA	NA	NA	NA	NA	NA	NA	NA	NA	NA	NA	NA	NA	NA	NA	n.98-1725N>T			ENST00000504820		NA	NA	NA	NA	NA	NA	,regulatory_region_variant,,ENSR00000316855,;AC008629.1,intron_variant,,ENST00000504820,;AC008629.1,intron_variant,,ENST00000506486,;AC008629.1,intron_variant,,ENST00000510128,;	A	ENSG00000249494	ENST00000504820
3779	Unknown	0	.	GRCh38	chr5	119692236	119692236	+	IGR	SNP	C	C	T	rs192295101	NA	HT-29_Muc2_KO.sorted	HT-29_CTRL.sorted	C	C	NA	NA	NA	NA	NA	NA	NA	NA	NA	NA	NA	NA	NA	NA	NA						NA	NA	NA	NA	NA	NA		T
3780	Unknown	0	.	GRCh38	chr5	119805093	119805093	+	IGR	SNP	A	A	G	novel	NA	HT-29_Muc2_KO.sorted	HT-29_CTRL.sorted	A	A	NA	NA	NA	NA	NA	NA	NA	NA	NA	NA	NA	NA	NA	NA	NA						NA	NA	NA	NA	NA	NA		G
3781	Unknown	0	.	GRCh38	chr5	119871515	119871515	+	IGR	SNP	C	C	A	novel	NA	HT-29_Muc2_KO.sorted	HT-29_CTRL.sorted	C	C	NA	NA	NA	NA	NA	NA	NA	NA	NA	NA	NA	NA	NA	NA	NA						NA	NA	NA	NA	NA	NA		A
3782	PRR16	0	.	GRCh38	chr5	120626538	120626538	+	Intron	SNP	C	C	T	novel	NA	HT-29_Muc2_KO.sorted	HT-29_CTRL.sorted	C	C	NA	NA	NA	NA	NA	NA	NA	NA	NA	NA	NA	NA	NA	NA	NA	c.160-59416N>T			ENST00000407149		NA	NA	NA	NA	NA	NA	PRR16,intron_variant,,ENST00000379551,NM_016644.2;PRR16,intron_variant,,ENST00000407149,NM_001300783.2;PRR16,intron_variant,,ENST00000446965,;PRR16,intron_variant,,ENST00000505123,NM_001308087.1,NM_001308088.1;PRR16,intron_variant,,ENST00000509923,;	T	ENSG00000184838	ENST00000407149
3783	Unknown	0	.	GRCh38	chr5	122282523	122282523	+	IGR	SNP	G	G	T	novel	NA	HT-29_Muc2_KO.sorted	HT-29_CTRL.sorted	G	G	NA	NA	NA	NA	NA	NA	NA	NA	NA	NA	NA	NA	NA	NA	NA						NA	NA	NA	NA	NA	NA		T
3784	LINC02240	0	.	GRCh38	chr5	125318510	125318510	+	Intron	SNP	C	C	A	novel	NA	HT-29_Muc2_KO.sorted	HT-29_CTRL.sorted	C	C	NA	NA	NA	NA	NA	NA	NA	NA	NA	NA	NA	NA	NA	NA	NA	n.288-6842N>A			ENST00000647105		NA	NA	NA	NA	NA	NA	LINC02240,intron_variant,,ENST00000647105,;	A	ENSG00000260192	ENST00000647105
3785	AC116362.1	0	.	GRCh38	chr5	126070033	126070033	+	Intron	SNP	C	C	A	novel	NA	HT-29_Muc2_KO.sorted	HT-29_CTRL.sorted	C	C	NA	NA	NA	NA	NA	NA	NA	NA	NA	NA	NA	NA	NA	NA	NA	n.307+27974N>T			ENST00000651847		NA	NA	NA	NA	NA	NA	AC116362.1,intron_variant,,ENST00000651847,;	A	ENSG00000248752	ENST00000651847
3786	FBN2	0	.	GRCh38	chr5	128310056	128310056	+	Silent	SNP	A	A	G	novel	NA	HT-29_Muc2_KO.sorted	HT-29_CTRL.sorted	A	A	NA	NA	NA	NA	NA	NA	NA	NA	NA	NA	NA	NA	NA	NA	NA	c.5127N>C	p.Tyr1709=	p.Y1709=	ENST00000508053	46/71	NA	NA	NA	NA	NA	NA	FBN2,synonymous_variant,p.Tyr1709=,ENST00000508053,;FBN2,synonymous_variant,p.Tyr1709=,ENST00000262464,NM_001999.4;	G	ENSG00000138829	ENST00000508053
3787	FBN2	0	.	GRCh38	chr5	128398684	128398684	+	Intron	SNP	G	G	T	novel	NA	HT-29_Muc2_KO.sorted	HT-29_CTRL.sorted	G	G	NA	NA	NA	NA	NA	NA	NA	NA	NA	NA	NA	NA	NA	NA	NA	c.1079-3410N>A			ENST00000508053		NA	NA	NA	NA	NA	NA	FBN2,intron_variant,,ENST00000262464,NM_001999.4;FBN2,intron_variant,,ENST00000508053,;FBN2,intron_variant,,ENST00000508989,;	T	ENSG00000138829	ENST00000508053
3788	SLC27A6	0	.	GRCh38	chr5	128971149	128971149	+	Intron	SNP	A	A	G	rs75090442	NA	HT-29_Muc2_KO.sorted	HT-29_CTRL.sorted	A	A	NA	NA	NA	NA	NA	NA	NA	NA	NA	NA	NA	NA	NA	NA	NA	c.481+4531N>G			ENST00000262462		NA	NA	NA	NA	NA	NA	SLC27A6,intron_variant,,ENST00000262462,NM_001317984.1,NM_001017372.3;SLC27A6,intron_variant,,ENST00000395266,NM_014031.4;SLC27A6,intron_variant,,ENST00000506176,;SLC27A6,intron_variant,,ENST00000508645,;	G	ENSG00000113396	ENST00000262462
3789	SLC27A6	0	.	GRCh38	chr5	129022001	129022001	+	Intron	SNP	G	G	T	novel	NA	HT-29_Muc2_KO.sorted	HT-29_CTRL.sorted	G	G	NA	NA	NA	NA	NA	NA	NA	NA	NA	NA	NA	NA	NA	NA	NA	c.1165-1619N>T			ENST00000262462		NA	NA	NA	NA	NA	NA	SLC27A6,intron_variant,,ENST00000262462,NM_001317984.1,NM_001017372.3;SLC27A6,intron_variant,,ENST00000395266,NM_014031.4;SLC27A6,intron_variant,,ENST00000506176,;	T	ENSG00000113396	ENST00000262462
3790	FSTL4	0	.	GRCh38	chr5	133327121	133327121	+	Intron	SNP	G	G	T	novel	NA	HT-29_Muc2_KO.sorted	HT-29_CTRL.sorted	G	G	NA	NA	NA	NA	NA	NA	NA	NA	NA	NA	NA	NA	NA	NA	NA	c.410-10469N>A			ENST00000265342		NA	NA	NA	NA	NA	NA	FSTL4,intron_variant,,ENST00000265342,NM_015082.2;FSTL4,intron_variant,,ENST00000510685,;FSTL4,intron_variant,,ENST00000621681,;FSTL4,intron_variant,,ENST00000514998,;	T	ENSG00000053108	ENST00000265342
3791	TCF7	0	.	GRCh38	chr5	134148402	134148402	+	3'Flank	SNP	C	C	A	novel	NA	HT-29_Muc2_KO.sorted	HT-29_CTRL.sorted	C	C	NA	NA	NA	NA	NA	NA	NA	NA	NA	NA	NA	NA	NA	NA	NA				ENST00000342854		NA	NA	NA	NA	NA	NA	TCF7,intron_variant,,ENST00000520699,;TCF7,downstream_gene_variant,,ENST00000342854,NM_001346425.2,NM_003202.5;SKP1,downstream_gene_variant,,ENST00000353411,NM_170679.3;TCF7,downstream_gene_variant,,ENST00000378560,NM_001346450.2,NM_201634.5;TCF7,downstream_gene_variant,,ENST00000395023,NM_213648.5,NM_201632.5,NM_001366502.1;TCF7,downstream_gene_variant,,ENST00000395029,;TCF7,downstream_gene_vari…	A	ENSG00000081059	ENST00000342854
3792	CDKL3	0	.	GRCh38	chr5	134368694	134368694	+	5'Flank	SNP	G	G	T	novel	NA	HT-29_Muc2_KO.sorted	HT-29_CTRL.sorted	G	G	NA	NA	NA	NA	NA	NA	NA	NA	NA	NA	NA	NA	NA	NA	NA				ENST00000265334		NA	NA	NA	NA	NA	NA	CDKL3,intron_variant,,ENST00000521755,;CDKL3,intron_variant,,ENST00000523054,NM_001349363.1,NM_001300853.1;CDKL3,upstream_gene_variant,,ENST00000265334,NM_001113575.2;UBE2B,upstream_gene_variant,,ENST00000265339,NM_003337.4;UBE2B,upstream_gene_variant,,ENST00000506787,;UBE2B,upstream_gene_variant,,ENST00000507277,;CDKL3,upstream_gene_variant,,ENST00000521118,;CDKL3,upstream_gene_variant,,ENST0000…	T	ENSG00000006837	ENST00000265334
3793	NPY6R	0	.	GRCh38	chr5	137809438	137809438	+	RNA	SNP	T	T	C	novel	NA	HT-29_Muc2_KO.sorted	HT-29_CTRL.sorted	T	T	NA	NA	NA	NA	NA	NA	NA	NA	NA	NA	NA	NA	NA	NA	NA	n.1675N>C			ENST00000510937	2025-02-02	NA	NA	NA	NA	NA	NA	NPY6R,non_coding_transcript_exon_variant,,ENST00000510937,;NPY6R,downstream_gene_variant,,ENST00000503807,;AC106791.1,downstream_gene_variant,,ENST00000514616,;AC106791.1,downstream_gene_variant,,ENST00000661977,;	C	ENSG00000226306	ENST00000510937
3794	PPP2R2B	0	.	GRCh38	chr5	146694041	146694041	+	Intron	SNP	C	C	A	novel	NA	HT-29_Muc2_KO.sorted	HT-29_CTRL.sorted	C	C	NA	NA	NA	NA	NA	NA	NA	NA	NA	NA	NA	NA	NA	NA	NA	c.533-2801N>T			ENST00000394414		NA	NA	NA	NA	NA	NA	PPP2R2B,intron_variant,,ENST00000336640,NM_181677.2,NM_181676.2;PPP2R2B,intron_variant,,ENST00000394409,;PPP2R2B,intron_variant,,ENST00000394411,NM_181675.3;PPP2R2B,intron_variant,,ENST00000394413,NM_001271900.2;PPP2R2B,intron_variant,,ENST00000394414,NM_181674.2;PPP2R2B,intron_variant,,ENST00000453001,NM_001271948.1;PPP2R2B,intron_variant,,ENST00000504198,NM_001271899.1;PPP2R2B,intron_variant,,E…	A	ENSG00000156475	ENST00000394414
3795	Unknown	0	.	GRCh38	chr5	155380670	155380670	+	IGR	SNP	G	G	T	novel	NA	HT-29_Muc2_KO.sorted	HT-29_CTRL.sorted	G	G	NA	NA	NA	NA	NA	NA	NA	NA	NA	NA	NA	NA	NA	NA	NA						NA	NA	NA	NA	NA	NA		T
3796	RNA5SP199	0	.	GRCh38	chr5	155849446	155849446	+	3'Flank	SNP	G	G	A	rs75897525	NA	HT-29_Muc2_KO.sorted	HT-29_CTRL.sorted	G	G	NA	NA	NA	NA	NA	NA	NA	NA	NA	NA	NA	NA	NA	NA	NA				ENST00000363405		NA	NA	NA	NA	NA	NA	RNA5SP199,downstream_gene_variant,,ENST00000363405,;	A	ENSG00000200275	ENST00000363405
3797	Unknown	0	.	GRCh38	chr5	155851682	155851682	+	IGR	SNP	C	C	A	rs942160904	NA	HT-29_Muc2_KO.sorted	HT-29_CTRL.sorted	C	C	NA	NA	NA	NA	NA	NA	NA	NA	NA	NA	NA	NA	NA	NA	NA						NA	NA	NA	NA	NA	NA		A
3798	Unknown	0	.	GRCh38	chr5	156870838	156870838	+	IGR	SNP	C	C	T	novel	NA	HT-29_Muc2_KO.sorted	HT-29_CTRL.sorted	C	C	NA	NA	NA	NA	NA	NA	NA	NA	NA	NA	NA	NA	NA	NA	NA						NA	NA	NA	NA	NA	NA		T
3799	SOX30	0	.	GRCh38	chr5	157640780	157640780	+	Intron	SNP	G	G	T	novel	NA	HT-29_Muc2_KO.sorted	HT-29_CTRL.sorted	G	G	NA	NA	NA	NA	NA	NA	NA	NA	NA	NA	NA	NA	NA	NA	NA	c.1388-2058N>A			ENST00000265007		NA	NA	NA	NA	NA	NA	SOX30,intron_variant,,ENST00000265007,NM_178424.2;SOX30,intron_variant,,ENST00000311371,NM_007017.2;SOX30,intron_variant,,ENST00000519442,NM_001308165.1;	T	ENSG00000039600	ENST00000265007
3800	Unknown	0	.	GRCh38	chr5	158656625	158656625	+	IGR	SNP	A	A	C	novel	NA	HT-29_Muc2_KO.sorted	HT-29_CTRL.sorted	A	A	NA	NA	NA	NA	NA	NA	NA	NA	NA	NA	NA	NA	NA	NA	NA						NA	NA	NA	NA	NA	NA		C
3801	AC008691.1	0	.	GRCh38	chr5	159686698	159686698	+	Intron	SNP	G	G	A	novel	NA	HT-29_Muc2_KO.sorted	HT-29_CTRL.sorted	G	G	NA	NA	NA	NA	NA	NA	NA	NA	NA	NA	NA	NA	NA	NA	NA	n.530+33129N>A			ENST00000636819		NA	NA	NA	NA	NA	NA	AC008691.1,intron_variant,,ENST00000636819,;	A	ENSG00000249738	ENST00000636819
3802	LINC01847	0	.	GRCh38	chr5	159809606	159809606	+	Intron	SNP	A	A	T	novel	NA	HT-29_Muc2_KO.sorted	HT-29_CTRL.sorted	A	A	NA	NA	NA	NA	NA	NA	NA	NA	NA	NA	NA	NA	NA	NA	NA	n.3692-30919N>A			ENST00000522627		NA	NA	NA	NA	NA	NA	LINC01847,intron_variant,,ENST00000522627,;LINC01847,intron_variant,,ENST00000641163,;AC008691.1,downstream_gene_variant,,ENST00000636819,;	T	ENSG00000253311	ENST00000522627
3803	ATP10B	0	.	GRCh38	chr5	160769445	160769445	+	Intron	SNP	C	C	T	novel	NA	HT-29_Muc2_KO.sorted	HT-29_CTRL.sorted	C	C	NA	NA	NA	NA	NA	NA	NA	NA	NA	NA	NA	NA	NA	NA	NA	c.-331+16114N>A			ENST00000327245		NA	NA	NA	NA	NA	NA	ATP10B,intron_variant,,ENST00000327245,NM_001366652.1,NM_001366657.1,NM_001366655.1,NM_025153.3;ATP10B,intron_variant,,ENST00000518411,;ATP10B,intron_variant,,ENST00000520098,;ATP10B,intron_variant,,ENST00000520975,;ATP10B,intron_variant,,ENST00000517802,NM_001366656.2,NM_001366653.2;ATP10B,intron_variant,,ENST00000521033,NM_001366654.2;	T	ENSG00000118322	ENST00000327245
3804	AC113414.1	0	.	GRCh38	chr5	162569232	162569232	+	Intron	SNP	C	C	A	novel	NA	HT-29_Muc2_KO.sorted	HT-29_CTRL.sorted	C	C	NA	NA	NA	NA	NA	NA	NA	NA	NA	NA	NA	NA	NA	NA	NA	n.466-7288N>T			ENST00000517722		NA	NA	NA	NA	NA	NA	AC113414.1,intron_variant,,ENST00000517722,;AC113414.1,intron_variant,,ENST00000644348,;AC113414.1,intron_variant,,ENST00000646617,;AC113414.1,intron_variant,,ENST00000660514,;AC113414.1,intron_variant,,ENST00000663711,;	A	ENSG00000254186	ENST00000517722
3805	AC008432.1	0	.	GRCh38	chr5	163852561	163852561	+	3'Flank	SNP	C	C	A	novel	NA	HT-29_Muc2_KO.sorted	HT-29_CTRL.sorted	C	C	NA	NA	NA	NA	NA	NA	NA	NA	NA	NA	NA	NA	NA	NA	NA				ENST00000615912		NA	NA	NA	NA	NA	NA	AC008432.1,downstream_gene_variant,,ENST00000615912,;	A	ENSG00000273569	ENST00000615912
3806	AC109466.1	0	.	GRCh38	chr5	164481727	164481727	+	Intron	SNP	C	C	T	novel	NA	HT-29_Muc2_KO.sorted	HT-29_CTRL.sorted	C	C	NA	NA	NA	NA	NA	NA	NA	NA	NA	NA	NA	NA	NA	NA	NA	n.86-4942N>T			ENST00000486913		NA	NA	NA	NA	NA	NA	AC109466.1,intron_variant,,ENST00000486913,;AC109466.1,intron_variant,,ENST00000517508,;AC109466.1,intron_variant,,ENST00000519327,;AC109466.1,intron_variant,,ENST00000519329,;AC109466.1,intron_variant,,ENST00000519570,;AC109466.1,intron_variant,,ENST00000519901,;AC109466.1,intron_variant,,ENST00000519904,;AC109466.1,intron_variant,,ENST00000522303,;AC109466.1,intron_variant,,ENST00000522646,;AC1…	T	ENSG00000241956	ENST00000486913
3807	AC008415.1	0	.	GRCh38	chr5	165436583	165436583	+	Intron	SNP	G	G	T	novel	NA	HT-29_Muc2_KO.sorted	HT-29_CTRL.sorted	G	G	NA	NA	NA	NA	NA	NA	NA	NA	NA	NA	NA	NA	NA	NA	NA	n.21+87533N>T			ENST00000522189		NA	NA	NA	NA	NA	NA	AC008415.1,intron_variant,,ENST00000522189,;	T	ENSG00000253693	ENST00000522189
3808	Unknown	0	.	GRCh38	chr5	165980512	165980512	+	IGR	SNP	G	G	T	novel	NA	HT-29_Muc2_KO.sorted	HT-29_CTRL.sorted	G	G	NA	NA	NA	NA	NA	NA	NA	NA	NA	NA	NA	NA	NA	NA	NA						NA	NA	NA	NA	NA	NA		T
3809	Unknown	0	.	GRCh38	chr5	165990009	165990009	+	IGR	SNP	T	T	C	novel	NA	HT-29_Muc2_KO.sorted	HT-29_CTRL.sorted	T	T	NA	NA	NA	NA	NA	NA	NA	NA	NA	NA	NA	NA	NA	NA	NA						NA	NA	NA	NA	NA	NA		C
3810	Unknown	0	.	GRCh38	chr5	167226426	167226426	+	IGR	SNP	G	G	T	rs150432868	NA	HT-29_Muc2_KO.sorted	HT-29_CTRL.sorted	G	G	NA	NA	NA	NA	NA	NA	NA	NA	NA	NA	NA	NA	NA	NA	NA						NA	NA	NA	NA	NA	NA		T
3811	TENM2	0	.	GRCh38	chr5	168066623	168066623	+	Intron	SNP	G	G	T	novel	NA	HT-29_Muc2_KO.sorted	HT-29_CTRL.sorted	G	G	NA	NA	NA	NA	NA	NA	NA	NA	NA	NA	NA	NA	NA	NA	NA	c.819+4358N>T			ENST00000520394		NA	NA	NA	NA	NA	NA	TENM2,intron_variant,,ENST00000518659,NM_001122679.2;TENM2,intron_variant,,ENST00000519204,NM_001368145.1,NM_001368146.1;TENM2,intron_variant,,ENST00000520394,NM_001080428.3;	T	ENSG00000145934	ENST00000520394
3812	DOCK2	0	.	GRCh38	chr5	170007877	170007877	+	Intron	SNP	A	A	C	novel	NA	HT-29_Muc2_KO.sorted	HT-29_CTRL.sorted	A	A	NA	NA	NA	NA	NA	NA	NA	NA	NA	NA	NA	NA	NA	NA	NA	c.3073-620N>C			ENST00000520908		NA	NA	NA	NA	NA	NA	DOCK2,intron_variant,,ENST00000520908,NM_004946.3;DOCK2,intron_variant,,ENST00000523351,;DOCK2,intron_variant,,ENST00000524185,;DOCK2,upstream_gene_variant,,ENST00000433448,;,regulatory_region_variant,,ENSR00000777360,;	C	ENSG00000134516	ENST00000520908
3813	KCNIP1	0	.	GRCh38	chr5	170576753	170576753	+	Intron	SNP	C	C	A	novel	NA	HT-29_Muc2_KO.sorted	HT-29_CTRL.sorted	C	C	NA	NA	NA	NA	NA	NA	NA	NA	NA	NA	NA	NA	NA	NA	NA	c.61+72120N>A			ENST00000434108		NA	NA	NA	NA	NA	NA	KCNIP1,intron_variant,,ENST00000328939,NM_014592.4;KCNIP1,intron_variant,,ENST00000377360,NM_001034838.3;KCNIP1,intron_variant,,ENST00000390656,;KCNIP1,intron_variant,,ENST00000411494,NM_001034837.3;KCNIP1,intron_variant,,ENST00000434108,NM_001278339.2;KCNIP1,intron_variant,,ENST00000520740,NM_001278340.2;	A	ENSG00000182132	ENST00000434108
3814	Unknown	0	.	GRCh38	chr5	174033970	174033970	+	IGR	SNP	C	C	A	novel	NA	HT-29_Muc2_KO.sorted	HT-29_CTRL.sorted	C	C	NA	NA	NA	NA	NA	NA	NA	NA	NA	NA	NA	NA	NA	NA	NA						NA	NA	NA	NA	NA	NA		A
3815	Unknown	0	.	GRCh38	chr5	174866482	174866482	+	IGR	SNP	G	G	A	rs879490977	NA	HT-29_Muc2_KO.sorted	HT-29_CTRL.sorted	G	G	NA	NA	NA	NA	NA	NA	NA	NA	NA	NA	NA	NA	NA	NA	NA						NA	NA	NA	NA	NA	NA		A
3816	ADAMTS2	0	.	GRCh38	chr5	179204450	179204450	+	Intron	SNP	C	C	A	novel	NA	HT-29_Muc2_KO.sorted	HT-29_CTRL.sorted	C	C	NA	NA	NA	NA	NA	NA	NA	NA	NA	NA	NA	NA	NA	NA	NA	c.891+3063N>T			ENST00000251582		NA	NA	NA	NA	NA	NA	ADAMTS2,intron_variant,,ENST00000251582,NM_014244.5;ADAMTS2,intron_variant,,ENST00000274609,NM_021599.4;ADAMTS2,intron_variant,,ENST00000518335,;	A	ENSG00000087116	ENST00000251582
3817	ENSR00000780671	0	.	GRCh38	chr6	1437606	1437606	+	IGR	SNP	C	C	A	novel	NA	HT-29_Muc2_KO.sorted	HT-29_CTRL.sorted	C	C	NA	NA	NA	NA	NA	NA	NA	NA	NA	NA	NA	NA	NA	NA	NA				ENSR00000780671		NA	NA	NA	NA	NA	NA	,regulatory_region_variant,,ENSR00000780671,;	A		ENSR00000780671
3818	SLC22A23	0	.	GRCh38	chr6	3395606	3395606	+	Intron	SNP	C	C	T	rs913677299	NA	HT-29_Muc2_KO.sorted	HT-29_CTRL.sorted	C	C	NA	NA	NA	NA	NA	NA	NA	NA	NA	NA	NA	NA	NA	NA	NA	c.913+14582N>A			ENST00000406686		NA	NA	NA	NA	NA	NA	SLC22A23,intron_variant,,ENST00000380298,NM_001286456.1;SLC22A23,intron_variant,,ENST00000380302,NM_001286455.1;SLC22A23,intron_variant,,ENST00000406686,NM_015482.1;SLC22A23,intron_variant,,ENST00000436008,;SLC22A23,intron_variant,,ENST00000467177,;SLC22A23,intron_variant,,ENST00000485307,;SLC22A23,intron_variant,,ENST00000490273,NM_021945.6;SLC22A23,intron_variant,,ENST00000497691,;,regulatory_r…	T	ENSG00000137266	ENST00000406686
3819	AL136309.1	0	.	GRCh38	chr6	4186693	4186693	+	5'Flank	SNP	C	C	A	novel	NA	HT-29_Muc2_KO.sorted	HT-29_CTRL.sorted	C	C	NA	NA	NA	NA	NA	NA	NA	NA	NA	NA	NA	NA	NA	NA	NA				ENST00000403917		NA	NA	NA	NA	NA	NA	AL136309.1,upstream_gene_variant,,ENST00000403917,;AL136309.2,non_coding_transcript_exon_variant,,ENST00000427591,;	A	ENSG00000216307	ENST00000403917
3820	AL034376.2	0	.	GRCh38	chr6	4599716	4599716	+	Intron	SNP	G	G	A	novel	NA	HT-29_Muc2_KO.sorted	HT-29_CTRL.sorted	G	G	NA	NA	NA	NA	NA	NA	NA	NA	NA	NA	NA	NA	NA	NA	NA	n.245-101N>T			ENST00000568110		NA	NA	NA	NA	NA	NA	,regulatory_region_variant,,ENSR00001106378,;AL034376.2,intron_variant,,ENST00000568110,;	A	ENSG00000260673	ENST00000568110
3821	LY86-AS1	0	.	GRCh38	chr6	6514985	6514985	+	Intron	SNP	G	G	T	novel	NA	HT-29_Muc2_KO.sorted	HT-29_CTRL.sorted	G	G	NA	NA	NA	NA	NA	NA	NA	NA	NA	NA	NA	NA	NA	NA	NA	n.269-21847N>A			ENST00000658580		NA	NA	NA	NA	NA	NA	LY86-AS1,intron_variant,,ENST00000429345,;LY86-AS1,intron_variant,,ENST00000435641,;LY86-AS1,intron_variant,,ENST00000447858,;LY86-AS1,intron_variant,,ENST00000655679,;LY86-AS1,intron_variant,,ENST00000658580,;LY86-AS1,intron_variant,,ENST00000665459,;LY86-AS1,intron_variant,,ENST00000669477,;	T	ENSG00000216863	ENST00000658580
3822	HULC	0	.	GRCh38	chr6	8500458	8500458	+	Intron	SNP	C	C	T	novel	NA	HT-29_Muc2_KO.sorted	HT-29_CTRL.sorted	C	C	NA	NA	NA	NA	NA	NA	NA	NA	NA	NA	NA	NA	NA	NA	NA	n.604-58127N>T			ENST00000642357		NA	NA	NA	NA	NA	NA	HULC,intron_variant,,ENST00000642163,;HULC,intron_variant,,ENST00000642168,;HULC,intron_variant,,ENST00000642340,;HULC,intron_variant,,ENST00000642345,;HULC,intron_variant,,ENST00000642357,;HULC,intron_variant,,ENST00000642458,;HULC,intron_variant,,ENST00000642534,;HULC,intron_variant,,ENST00000642622,;HULC,intron_variant,,ENST00000642665,;HULC,intron_variant,,ENST00000642760,;HULC,intron_variant…	T	ENSG00000285219	ENST00000642357
3823	HULC	0	.	GRCh38	chr6	8855743	8855743	+	Intron	SNP	G	G	T	novel	NA	HT-29_Muc2_KO.sorted	HT-29_CTRL.sorted	G	G	NA	NA	NA	NA	NA	NA	NA	NA	NA	NA	NA	NA	NA	NA	NA	n.727-16344N>T			ENST00000642357		NA	NA	NA	NA	NA	NA	,regulatory_region_variant,,ENSR00001106812,;HULC,non_coding_transcript_exon_variant,,ENST00000645365,;HULC,non_coding_transcript_exon_variant,,ENST00000645976,;HULC,non_coding_transcript_exon_variant,,ENST00000642859,;HULC,non_coding_transcript_exon_variant,,ENST00000646784,;HULC,intron_variant,,ENST00000642357,;HULC,intron_variant,,ENST00000642760,;HULC,intron_variant,,ENST00000642798,;HULC,int…	T	ENSG00000285219	ENST00000642357
3824	HULC	0	.	GRCh38	chr6	9178781	9178781	+	Intron	SNP	C	C	A	novel	NA	HT-29_Muc2_KO.sorted	HT-29_CTRL.sorted	C	C	NA	NA	NA	NA	NA	NA	NA	NA	NA	NA	NA	NA	NA	NA	NA	n.1126-10085N>A			ENST00000642760		NA	NA	NA	NA	NA	NA	HULC,intron_variant,,ENST00000642760,;HULC,intron_variant,,ENST00000642798,;HULC,intron_variant,,ENST00000643788,;HULC,intron_variant,,ENST00000644837,;HULC,intron_variant,,ENST00000644892,;HULC,intron_variant,,ENST00000645379,;HULC,intron_variant,,ENST00000645747,;HULC,intron_variant,,ENST00000646403,;HULC,intron_variant,,ENST00000646431,;HULC,intron_variant,,ENST00000646996,;	A	ENSG00000285219	ENST00000642760
3825	Unknown	0	.	GRCh38	chr6	14570903	14570903	+	IGR	SNP	G	G	C	novel	NA	HT-29_Muc2_KO.sorted	HT-29_CTRL.sorted	G	G	NA	NA	NA	NA	NA	NA	NA	NA	NA	NA	NA	NA	NA	NA	NA						NA	NA	NA	NA	NA	NA		C
3826	DTNBP1	0	.	GRCh38	chr6	15622439	15622439	+	Intron	SNP	A	A	G	novel	NA	HT-29_Muc2_KO.sorted	HT-29_CTRL.sorted	A	A	NA	NA	NA	NA	NA	NA	NA	NA	NA	NA	NA	NA	NA	NA	NA	c.355+4904N>C			ENST00000344537		NA	NA	NA	NA	NA	NA	DTNBP1,intron_variant,,ENST00000338950,NM_183040.2;DTNBP1,intron_variant,,ENST00000344537,NM_032122.4;DTNBP1,intron_variant,,ENST00000355917,NM_001271668.1;DTNBP1,intron_variant,,ENST00000511762,;DTNBP1,intron_variant,,ENST00000622898,NM_001271669.1,NM_001271667.1;DTNBP1,intron_variant,,ENST00000506844,;DTNBP1,intron_variant,,ENST00000510395,;DTNBP1,intron_variant,,ENST00000513680,;DTNBP1,intron_…	G	ENSG00000047579	ENST00000344537
3827	ARPC3P5	0	.	GRCh38	chr6	15932636	15932636	+	5'Flank	SNP	C	C	T	novel	NA	HT-29_Muc2_KO.sorted	HT-29_CTRL.sorted	C	C	NA	NA	NA	NA	NA	NA	NA	NA	NA	NA	NA	NA	NA	NA	NA				ENST00000448802		NA	NA	NA	NA	NA	NA	ARPC3P5,upstream_gene_variant,,ENST00000448802,;	T	ENSG00000214027	ENST00000448802
3828	RNF144B	0	.	GRCh38	chr6	18384120	18384120	+	5'Flank	SNP	C	C	A	rs989684041	NA	HT-29_Muc2_KO.sorted	HT-29_CTRL.sorted	C	C	NA	NA	NA	NA	NA	NA	NA	NA	NA	NA	NA	NA	NA	NA	NA				ENST00000259939		NA	NA	NA	NA	NA	NA	RNF144B,upstream_gene_variant,,ENST00000259939,NM_182757.3;RNF144B,upstream_gene_variant,,ENST00000486622,;	A	ENSG00000137393	ENST00000259939
3829	MIR548A1HG	0	.	GRCh38	chr6	18544035	18544035	+	Intron	SNP	G	G	T	novel	NA	HT-29_Muc2_KO.sorted	HT-29_CTRL.sorted	G	G	NA	NA	NA	NA	NA	NA	NA	NA	NA	NA	NA	NA	NA	NA	NA	n.458+7701N>T			ENST00000637804		NA	NA	NA	NA	NA	NA	MIR548A1HG,intron_variant,,ENST00000637804,;	T	ENSG00000283408	ENST00000637804
3830	AL158198.1	0	.	GRCh38	chr6	20234381	20234381	+	Intron	SNP	C	C	A	novel	NA	HT-29_Muc2_KO.sorted	HT-29_CTRL.sorted	C	C	NA	NA	NA	NA	NA	NA	NA	NA	NA	NA	NA	NA	NA	NA	NA	n.91+22204N>A			ENST00000449143		NA	NA	NA	NA	NA	NA	AL158198.1,intron_variant,,ENST00000449143,;	A	ENSG00000227803	ENST00000449143
3831	CASC15	0	.	GRCh38	chr6	22501915	22501915	+	Intron	SNP	T	T	A	novel	NA	HT-29_Muc2_KO.sorted	HT-29_CTRL.sorted	T	T	NA	NA	NA	NA	NA	NA	NA	NA	NA	NA	NA	NA	NA	NA	NA	n.146-72204N>A			ENST00000652081		NA	NA	NA	NA	NA	NA	CASC15,intron_variant,,ENST00000652081,;	A	ENSG00000272168	ENST00000652081
3832	Unknown	0	.	GRCh38	chr6	23264215	23264215	+	IGR	SNP	C	C	A	novel	NA	HT-29_Muc2_KO.sorted	HT-29_CTRL.sorted	C	C	NA	NA	NA	NA	NA	NA	NA	NA	NA	NA	NA	NA	NA	NA	NA						NA	NA	NA	NA	NA	NA		A
3833	ENSR00001108247	0	.	GRCh38	chr6	23281384	23281384	+	IGR	SNP	C	C	A	novel	NA	HT-29_Muc2_KO.sorted	HT-29_CTRL.sorted	C	C	NA	NA	NA	NA	NA	NA	NA	NA	NA	NA	NA	NA	NA	NA	NA				ENSR00001108247		NA	NA	NA	NA	NA	NA	,regulatory_region_variant,,ENSR00001108247,;	A		ENSR00001108247
3834	Unknown	0	.	GRCh38	chr6	24030318	24030318	+	IGR	SNP	C	C	T	novel	NA	HT-29_Muc2_KO.sorted	HT-29_CTRL.sorted	C	C	NA	NA	NA	NA	NA	NA	NA	NA	NA	NA	NA	NA	NA	NA	NA						NA	NA	NA	NA	NA	NA		T
3835	MRPS18B	0	.	GRCh38	chr6	30618055	30618055	+	Intron	SNP	T	T	G	novel	NA	HT-29_Muc2_KO.sorted	HT-29_CTRL.sorted	T	T	NA	NA	NA	NA	NA	NA	NA	NA	NA	NA	NA	NA	NA	NA	NA	c.78+112N>G			ENST00000259873		NA	NA	NA	NA	NA	NA	MRPS18B,intron_variant,,ENST00000259873,NM_014046.4;PPP1R10,upstream_gene_variant,,ENST00000376511,NM_002714.4;MRPS18B,intron_variant,,ENST00000472229,;PPP1R10,intron_variant,,ENST00000473954,;PPP1R10,upstream_gene_variant,,ENST00000484449,;MRPS18B,intron_variant,,ENST00000472267,;MRPS18B,intron_variant,,ENST00000492316,;,regulatory_region_variant,,ENSR00000195418,;	G	ENSG00000204568	ENST00000259873
3836	LSM2	0	.	GRCh38	chr6	31798087	31798087	+	Intron	SNP	T	T	A	rs1144710	NA	HT-29_Muc2_KO.sorted	HT-29_CTRL.sorted	T	T	NA	NA	NA	NA	NA	NA	NA	NA	NA	NA	NA	NA	NA	NA	NA	c.103-38N>T			ENST00000375661		NA	NA	NA	NA	NA	NA	LSM2,intron_variant,,ENST00000375661,NM_021177.5;VARS1,upstream_gene_variant,,ENST00000375663,NM_006295.3;VARS1,upstream_gene_variant,,ENST00000440048,;LSM2,intron_variant,,ENST00000470083,;LSM2,intron_variant,,ENST00000470086,;LSM2,intron_variant,,ENST00000477182,;LSM2,intron_variant,,ENST00000491421,;LSM2,intron_variant,,ENST00000493387,;LSM2,downstream_gene_variant,,ENST00000475835,;	A	ENSG00000204392	ENST00000375661
3837	PPARD	0	.	GRCh38	chr6	35431155	35431155	+	3'Flank	SNP	C	C	A	novel	NA	HT-29_Muc2_KO.sorted	HT-29_CTRL.sorted	C	C	NA	NA	NA	NA	NA	NA	NA	NA	NA	NA	NA	NA	NA	NA	NA				ENST00000311565		NA	NA	NA	NA	NA	NA	PPARD,downstream_gene_variant,,ENST00000311565,NM_001171818.2;PPARD,downstream_gene_variant,,ENST00000360694,NM_006238.5;PPARD,downstream_gene_variant,,ENST00000418635,NM_001171820.1;PPARD,downstream_gene_variant,,ENST00000448077,NM_001171819.1;	A	ENSG00000112033	ENST00000311565
3838	DNAH8	0	.	GRCh38	chr6	38761629	38761629	+	Intron	SNP	G	G	T	novel	NA	HT-29_Muc2_KO.sorted	HT-29_CTRL.sorted	G	G	NA	NA	NA	NA	NA	NA	NA	NA	NA	NA	NA	NA	NA	NA	NA	c.1516-73N>T			ENST00000327475		NA	NA	NA	NA	NA	NA	DNAH8,intron_variant,,ENST00000327475,NM_001206927.2;DNAH8,intron_variant,,ENST00000359357,NM_001371.4;DNAH8,intron_variant,,ENST00000449981,;AL035555.2,upstream_gene_variant,,ENST00000404462,;	T	ENSG00000124721	ENST00000327475
3839	TUBBP9	0	.	GRCh38	chr6	39941458	39941458	+	Intron	SNP	C	C	A	novel	NA	HT-29_Muc2_KO.sorted	HT-29_CTRL.sorted	C	C	NA	NA	NA	NA	NA	NA	NA	NA	NA	NA	NA	NA	NA	NA	NA	n.50-6048N>A			ENST00000649703		NA	NA	NA	NA	NA	NA	TUBBP9,intron_variant,,ENST00000649703,;	A	ENSG00000220586	ENST00000649703
3840	ACTG1P9	0	.	GRCh38	chr6	46202883	46202883	+	5'Flank	SNP	G	G	C	novel	NA	HT-29_Muc2_KO.sorted	HT-29_CTRL.sorted	G	G	NA	NA	NA	NA	NA	NA	NA	NA	NA	NA	NA	NA	NA	NA	NA				ENST00000457622		NA	NA	NA	NA	NA	NA	ACTG1P9,upstream_gene_variant,,ENST00000457622,;	C	ENSG00000229349	ENST00000457622
3841	RCAN2	0	.	GRCh38	chr6	46304021	46304021	+	Intron	SNP	C	C	A	novel	NA	HT-29_Muc2_KO.sorted	HT-29_CTRL.sorted	C	C	NA	NA	NA	NA	NA	NA	NA	NA	NA	NA	NA	NA	NA	NA	NA	c.226-55125N>T			ENST00000371374		NA	NA	NA	NA	NA	NA	RCAN2,intron_variant,,ENST00000306764,NM_001251973.1;RCAN2,intron_variant,,ENST00000330430,NM_005822.3;RCAN2,intron_variant,,ENST00000371374,NM_001251974.1;RCAN2,intron_variant,,ENST00000405162,;	A	ENSG00000172348	ENST00000371374
3842	PTCHD4	0	.	GRCh38	chr6	48008771	48008771	+	Missense_Mutation	SNP	C	C	A	rs917609389	NA	HT-29_Muc2_KO.sorted	HT-29_CTRL.sorted	C	C	NA	NA	NA	NA	NA	NA	NA	NA	NA	NA	NA	NA	NA	NA	NA	c.770N>T	p.Cys257Phe	p.C257F	ENST00000339488	2025-03-02	NA	NA	NA	NA	NA	NA	PTCHD4,missense_variant,p.Cys257Phe,ENST00000398738,NM_207499.2;PTCHD4,missense_variant,p.Cys257Phe,ENST00000339488,NM_001013732.3;	A	ENSG00000244694	ENST00000339488
3843	Unknown	0	.	GRCh38	chr6	48191525	48191525	+	IGR	SNP	G	G	A	novel	NA	HT-29_Muc2_KO.sorted	HT-29_CTRL.sorted	G	G	NA	NA	NA	NA	NA	NA	NA	NA	NA	NA	NA	NA	NA	NA	NA						NA	NA	NA	NA	NA	NA		A
3844	Unknown	0	.	GRCh38	chr6	50028530	50028530	+	IGR	SNP	T	T	A	novel	NA	HT-29_Muc2_KO.sorted	HT-29_CTRL.sorted	T	T	NA	NA	NA	NA	NA	NA	NA	NA	NA	NA	NA	NA	NA	NA	NA						NA	NA	NA	NA	NA	NA		A
3845	Unknown	0	.	GRCh38	chr6	50463016	50463016	+	IGR	SNP	T	T	C	novel	NA	HT-29_Muc2_KO.sorted	HT-29_CTRL.sorted	T	T	NA	NA	NA	NA	NA	NA	NA	NA	NA	NA	NA	NA	NA	NA	NA						NA	NA	NA	NA	NA	NA		C
3846	Unknown	0	.	GRCh38	chr6	52229642	52229642	+	IGR	SNP	G	G	T	novel	NA	HT-29_Muc2_KO.sorted	HT-29_CTRL.sorted	G	G	NA	NA	NA	NA	NA	NA	NA	NA	NA	NA	NA	NA	NA	NA	NA						NA	NA	NA	NA	NA	NA		T
3847	Unknown	0	.	GRCh38	chr6	54555209	54555209	+	IGR	SNP	C	C	A	novel	NA	HT-29_Muc2_KO.sorted	HT-29_CTRL.sorted	C	C	NA	NA	NA	NA	NA	NA	NA	NA	NA	NA	NA	NA	NA	NA	NA						NA	NA	NA	NA	NA	NA		A
3848	GFRAL	0	.	GRCh38	chr6	55400187	55400187	+	Intron	SNP	C	C	A	rs1045959274	NA	HT-29_Muc2_KO.sorted	HT-29_CTRL.sorted	C	C	NA	NA	NA	NA	NA	NA	NA	NA	NA	NA	NA	NA	NA	NA	NA	c.1121+746N>A			ENST00000340465		NA	NA	NA	NA	NA	NA	GFRAL,intron_variant,,ENST00000340465,NM_207410.2;	A	ENSG00000187871	ENST00000340465
3849	KHDRBS2	0	.	GRCh38	chr6	62162736	62162736	+	Intron	SNP	C	C	A	novel	NA	HT-29_Muc2_KO.sorted	HT-29_CTRL.sorted	C	C	NA	NA	NA	NA	NA	NA	NA	NA	NA	NA	NA	NA	NA	NA	NA	c.219+14449N>T			ENST00000281156		NA	NA	NA	NA	NA	NA	KHDRBS2,intron_variant,,ENST00000281156,NM_001350622.1,NM_152688.4;	A	ENSG00000112232	ENST00000281156
3850	Unknown	0	.	GRCh38	chr6	62496168	62496168	+	IGR	SNP	C	C	A	novel	NA	HT-29_Muc2_KO.sorted	HT-29_CTRL.sorted	C	C	NA	NA	NA	NA	NA	NA	NA	NA	NA	NA	NA	NA	NA	NA	NA						NA	NA	NA	NA	NA	NA		A
3851	EYS	0	.	GRCh38	chr6	64984434	64984434	+	Intron	SNP	T	T	A	novel	NA	HT-29_Muc2_KO.sorted	HT-29_CTRL.sorted	T	T	NA	NA	NA	NA	NA	NA	NA	NA	NA	NA	NA	NA	NA	NA	NA	c.2259+13148N>T			ENST00000370621		NA	NA	NA	NA	NA	NA	EYS,intron_variant,,ENST00000370621,NM_001292009.1;EYS,intron_variant,,ENST00000503581,NM_001142800.2;	A	ENSG00000188107	ENST00000370621
3852	AL646090.2	0	.	GRCh38	chr6	68095054	68095054	+	3'Flank	SNP	A	A	G	novel	NA	HT-29_Muc2_KO.sorted	HT-29_CTRL.sorted	A	A	NA	NA	NA	NA	NA	NA	NA	NA	NA	NA	NA	NA	NA	NA	NA				ENST00000662357		NA	NA	NA	NA	NA	NA	AL646090.2,downstream_gene_variant,,ENST00000662357,;	G	ENSG00000285838	ENST00000662357
3853	AL606923.2	0	.	GRCh38	chr6	68401706	68401706	+	Intron	SNP	G	G	A	rs1346885561	NA	HT-29_Muc2_KO.sorted	HT-29_CTRL.sorted	G	G	NA	NA	NA	NA	NA	NA	NA	NA	NA	NA	NA	NA	NA	NA	NA	n.236-60186N>T			ENST00000654495		NA	NA	NA	NA	NA	NA	AL606923.2,intron_variant,,ENST00000654495,;AL606923.2,intron_variant,,ENST00000657302,;AL606923.2,intron_variant,,ENST00000669267,;	A	ENSG00000288088	ENST00000654495
3854	AL606923.2	0	.	GRCh38	chr6	68445883	68445883	+	Intron	SNP	C	C	G	novel	NA	HT-29_Muc2_KO.sorted	HT-29_CTRL.sorted	C	C	NA	NA	NA	NA	NA	NA	NA	NA	NA	NA	NA	NA	NA	NA	NA	n.235+66906N>C			ENST00000654495		NA	NA	NA	NA	NA	NA	AL606923.2,intron_variant,,ENST00000654495,;AL606923.2,intron_variant,,ENST00000657302,;AL606923.2,intron_variant,,ENST00000669267,;	G	ENSG00000288088	ENST00000654495
3855	ADGRB3	0	.	GRCh38	chr6	68697440	68697440	+	Intron	SNP	C	C	G	novel	NA	HT-29_Muc2_KO.sorted	HT-29_CTRL.sorted	C	C	NA	NA	NA	NA	NA	NA	NA	NA	NA	NA	NA	NA	NA	NA	NA	c.757+58008N>G			ENST00000370598		NA	NA	NA	NA	NA	NA	ADGRB3,intron_variant,,ENST00000370598,NM_001704.3;ADGRB3,intron_variant,,ENST00000546190,;	G	ENSG00000135298	ENST00000370598
3856	Unknown	0	.	GRCh38	chr6	69416281	69416281	+	IGR	SNP	C	C	A	novel	NA	HT-29_Muc2_KO.sorted	HT-29_CTRL.sorted	C	C	NA	NA	NA	NA	NA	NA	NA	NA	NA	NA	NA	NA	NA	NA	NA						NA	NA	NA	NA	NA	NA		A
3857	Unknown	0	.	GRCh38	chr6	71848090	71848090	+	IGR	SNP	A	A	T	novel	NA	HT-29_Muc2_KO.sorted	HT-29_CTRL.sorted	A	A	NA	NA	NA	NA	NA	NA	NA	NA	NA	NA	NA	NA	NA	NA	NA						NA	NA	NA	NA	NA	NA		T
3858	RIMS1	0	.	GRCh38	chr6	71949288	71949288	+	Intron	SNP	G	G	T	novel	NA	HT-29_Muc2_KO.sorted	HT-29_CTRL.sorted	G	G	NA	NA	NA	NA	NA	NA	NA	NA	NA	NA	NA	NA	NA	NA	NA	c.165-19695N>T			ENST00000521978		NA	NA	NA	NA	NA	NA	RIMS1,intron_variant,,ENST00000264839,;RIMS1,intron_variant,,ENST00000491071,;RIMS1,intron_variant,,ENST00000517960,;RIMS1,intron_variant,,ENST00000518273,;RIMS1,intron_variant,,ENST00000520567,;RIMS1,intron_variant,,ENST00000521978,NM_014989.5;RIMS1,intron_variant,,ENST00000522291,;RIMS1,intron_variant,,ENST00000370419,;	T	ENSG00000079841	ENST00000521978
3859	RIMS1	0	.	GRCh38	chr6	72035341	72035341	+	Intron	SNP	A	A	C	novel	NA	HT-29_Muc2_KO.sorted	HT-29_CTRL.sorted	A	A	NA	NA	NA	NA	NA	NA	NA	NA	NA	NA	NA	NA	NA	NA	NA	c.246-61608N>C			ENST00000521978		NA	NA	NA	NA	NA	NA	RIMS1,intron_variant,,ENST00000264839,;RIMS1,intron_variant,,ENST00000491071,;RIMS1,intron_variant,,ENST00000517960,;RIMS1,intron_variant,,ENST00000518273,;RIMS1,intron_variant,,ENST00000520567,;RIMS1,intron_variant,,ENST00000521978,NM_014989.5;RIMS1,intron_variant,,ENST00000522291,;RIMS1,intron_variant,,ENST00000370419,;	C	ENSG00000079841	ENST00000521978
3860	RIMS1	0	.	GRCh38	chr6	72242311	72242311	+	Splice_Region	SNP	A	A	G	novel	NA	HT-29_Muc2_KO.sorted	HT-29_CTRL.sorted	A	A	NA	NA	NA	NA	NA	NA	NA	NA	NA	NA	NA	NA	NA	NA	NA	c.1958-3N>G			ENST00000521978		NA	NA	NA	NA	NA	NA	RIMS1,splice_region_variant,,ENST00000264839,;RIMS1,splice_region_variant,,ENST00000401910,NM_001350459.2,NM_001350437.2,NM_001350421.2,NM_001350458.2,NM_001350433.2,NM_001350446.2,NM_001350416.2,NM_001350448.2,NM_001350420.2,NM_001350414.2,NM_001350439.2,NM_001350431.2,NM_001350457.2,NM_001350460.2,NM_001350436.2,NM_001350418.2,NM_001350415.2,NM_001350456.2,NM_001168407.2,NM_001350425.2,NM_00135…	G	ENSG00000079841	ENST00000521978
3861	AL357507.1	0	.	GRCh38	chr6	74690453	74690453	+	RNA	SNP	T	T	A	novel	NA	HT-29_Muc2_KO.sorted	HT-29_CTRL.sorted	T	T	NA	NA	NA	NA	NA	NA	NA	NA	NA	NA	NA	NA	NA	NA	NA	n.395N>A			ENST00000435946	2025-04-04	NA	NA	NA	NA	NA	NA	AL357507.1,non_coding_transcript_exon_variant,,ENST00000435946,;AL356277.3,intron_variant,,ENST00000432484,;AL356277.3,intron_variant,,ENST00000658108,;AL356277.3,intron_variant,,ENST00000668767,;	A	ENSG00000223786	ENST00000435946
3862	MYO6	0	.	GRCh38	chr6	75905032	75905032	+	Intron	SNP	C	C	T	rs562643589	NA	HT-29_Muc2_KO.sorted	HT-29_CTRL.sorted	C	C	NA	NA	NA	NA	NA	NA	NA	NA	NA	NA	NA	NA	NA	NA	NA	c.3177-2573N>T			ENST00000369977		NA	NA	NA	NA	NA	NA	MYO6,intron_variant,,ENST00000369975,NM_001368136.1;MYO6,intron_variant,,ENST00000369977,NM_004999.4;MYO6,intron_variant,,ENST00000369981,;MYO6,intron_variant,,ENST00000369985,NM_001300899.2,NM_001368138.1;MYO6,intron_variant,,ENST00000430435,;MYO6,intron_variant,,ENST00000615563,;MYO6,intron_variant,,ENST00000664640,NM_001368865.1;MYO6,intron_variant,,ENST00000672093,NM_001368866.1,NM_001368137.…	T	ENSG00000196586	ENST00000369977
3863	MEI4	0	.	GRCh38	chr6	77893175	77893175	+	Intron	SNP	A	A	G	novel	NA	HT-29_Muc2_KO.sorted	HT-29_CTRL.sorted	A	A	NA	NA	NA	NA	NA	NA	NA	NA	NA	NA	NA	NA	NA	NA	NA	c.901-29914N>G			ENST00000602452		NA	NA	NA	NA	NA	NA	MEI4,intron_variant,,ENST00000602452,NM_001282136.2;MEI4,intron_variant,,ENST00000649759,NM_001322247.2;	G	ENSG00000269964	ENST00000602452
3864	Unknown	0	.	GRCh38	chr6	82341533	82341533	+	IGR	SNP	G	G	A	novel	NA	HT-29_Muc2_KO.sorted	HT-29_CTRL.sorted	G	G	NA	NA	NA	NA	NA	NA	NA	NA	NA	NA	NA	NA	NA	NA	NA						NA	NA	NA	NA	NA	NA		A
3865	ENSR00001112970	0	.	GRCh38	chr6	82842852	82842852	+	IGR	SNP	C	C	T	rs1156715861	NA	HT-29_Muc2_KO.sorted	HT-29_CTRL.sorted	C	C	NA	NA	NA	NA	NA	NA	NA	NA	NA	NA	NA	NA	NA	NA	NA				ENSR00001112970		NA	NA	NA	NA	NA	NA	,regulatory_region_variant,,ENSR00001112970,;,TF_binding_site_variant,,ENSM00204041034,;,TF_binding_site_variant,,ENSM00204097056,;,TF_binding_site_variant,,ENSM00204901019,;,TF_binding_site_variant,,ENSM00204726412,;,TF_binding_site_variant,,ENSM00204573732,;	T		ENSR00001112970
3866	Unknown	0	.	GRCh38	chr6	86710054	86710054	+	IGR	SNP	A	A	T	novel	NA	HT-29_Muc2_KO.sorted	HT-29_CTRL.sorted	A	A	NA	NA	NA	NA	NA	NA	NA	NA	NA	NA	NA	NA	NA	NA	NA						NA	NA	NA	NA	NA	NA		T
3867	AL353135.2	0	.	GRCh38	chr6	89133238	89133238	+	Intron	SNP	A	A	G	novel	NA	HT-29_Muc2_KO.sorted	HT-29_CTRL.sorted	A	A	NA	NA	NA	NA	NA	NA	NA	NA	NA	NA	NA	NA	NA	NA	NA	n.432-760N>C			ENST00000665193		NA	NA	NA	NA	NA	NA	AL353135.2,intron_variant,,ENST00000657573,;AL353135.2,intron_variant,,ENST00000664569,;AL353135.2,intron_variant,,ENST00000665193,;	G	ENSG00000288009	ENST00000665193
3868	ANKRD6	0	.	GRCh38	chr6	89431950	89431950	+	5'Flank	SNP	C	C	T	novel	NA	HT-29_Muc2_KO.sorted	HT-29_CTRL.sorted	C	C	NA	NA	NA	NA	NA	NA	NA	NA	NA	NA	NA	NA	NA	NA	NA				ENST00000339746		NA	NA	NA	NA	NA	NA	ANKRD6,upstream_gene_variant,,ENST00000339746,NM_001242809.2;ANKRD6,upstream_gene_variant,,ENST00000369408,NM_001242813.1;ANKRD6,upstream_gene_variant,,ENST00000447838,NM_014942.4;ANKRD6,upstream_gene_variant,,ENST00000520886,;	T	ENSG00000135299	ENST00000339746
3869	Unknown	0	.	GRCh38	chr6	90732291	90732291	+	IGR	SNP	G	G	A	novel	NA	HT-29_Muc2_KO.sorted	HT-29_CTRL.sorted	G	G	NA	NA	NA	NA	NA	NA	NA	NA	NA	NA	NA	NA	NA	NA	NA						NA	NA	NA	NA	NA	NA		A
3870	Unknown	0	.	GRCh38	chr6	91064622	91064622	+	IGR	SNP	T	T	G	novel	NA	HT-29_Muc2_KO.sorted	HT-29_CTRL.sorted	T	T	NA	NA	NA	NA	NA	NA	NA	NA	NA	NA	NA	NA	NA	NA	NA						NA	NA	NA	NA	NA	NA		G
3871	Unknown	0	.	GRCh38	chr6	91827835	91827835	+	IGR	SNP	T	T	C	novel	NA	HT-29_Muc2_KO.sorted	HT-29_CTRL.sorted	T	T	NA	NA	NA	NA	NA	NA	NA	NA	NA	NA	NA	NA	NA	NA	NA						NA	NA	NA	NA	NA	NA		C
3872	EPHA7	0	.	GRCh38	chr6	93324498	93324498	+	Intron	SNP	A	A	G	novel	NA	HT-29_Muc2_KO.sorted	HT-29_CTRL.sorted	A	A	NA	NA	NA	NA	NA	NA	NA	NA	NA	NA	NA	NA	NA	NA	NA	c.1324+32219N>C			ENST00000369303		NA	NA	NA	NA	NA	NA	EPHA7,intron_variant,,ENST00000369303,NM_001288629.2,NM_004440.4;	G	ENSG00000135333	ENST00000369303
3873	Unknown	0	.	GRCh38	chr6	94097626	94097626	+	IGR	SNP	T	T	A	novel	NA	HT-29_Muc2_KO.sorted	HT-29_CTRL.sorted	T	T	NA	NA	NA	NA	NA	NA	NA	NA	NA	NA	NA	NA	NA	NA	NA						NA	NA	NA	NA	NA	NA		A
3874	Unknown	0	.	GRCh38	chr6	94460335	94460335	+	IGR	SNP	G	G	T	novel	NA	HT-29_Muc2_KO.sorted	HT-29_CTRL.sorted	G	G	NA	NA	NA	NA	NA	NA	NA	NA	NA	NA	NA	NA	NA	NA	NA						NA	NA	NA	NA	NA	NA		T
3875	Unknown	0	.	GRCh38	chr6	95498191	95498191	+	IGR	SNP	C	C	A	rs771830289	NA	HT-29_Muc2_KO.sorted	HT-29_CTRL.sorted	C	C	NA	NA	NA	NA	NA	NA	NA	NA	NA	NA	NA	NA	NA	NA	NA						NA	NA	NA	NA	NA	NA		A
3876	FUT9	0	.	GRCh38	chr6	96151672	96151672	+	Intron	SNP	G	G	T	novel	NA	HT-29_Muc2_KO.sorted	HT-29_CTRL.sorted	G	G	NA	NA	NA	NA	NA	NA	NA	NA	NA	NA	NA	NA	NA	NA	NA	c.-9+37545N>T			ENST00000302103		NA	NA	NA	NA	NA	NA	FUT9,intron_variant,,ENST00000302103,NM_006581.4;	T	ENSG00000172461	ENST00000302103
3877	UFL1	0	.	GRCh38	chr6	96544938	96544938	+	Intron	SNP	T	T	A	rs572994511	NA	HT-29_Muc2_KO.sorted	HT-29_CTRL.sorted	T	T	NA	NA	NA	NA	NA	NA	NA	NA	NA	NA	NA	NA	NA	NA	NA	c.1402+1922N>A			ENST00000369278		NA	NA	NA	NA	NA	NA	UFL1,intron_variant,,ENST00000369278,NM_015323.5;	A	ENSG00000014123	ENST00000369278
3878	Unknown	0	.	GRCh38	chr6	98519356	98519356	+	IGR	SNP	T	T	C	novel	NA	HT-29_Muc2_KO.sorted	HT-29_CTRL.sorted	T	T	NA	NA	NA	NA	NA	NA	NA	NA	NA	NA	NA	NA	NA	NA	NA						NA	NA	NA	NA	NA	NA		C
3879	BDH2P1	0	.	GRCh38	chr6	99178365	99178365	+	3'Flank	SNP	G	G	T	novel	NA	HT-29_Muc2_KO.sorted	HT-29_CTRL.sorted	G	G	NA	NA	NA	NA	NA	NA	NA	NA	NA	NA	NA	NA	NA	NA	NA				ENST00000602288		NA	NA	NA	NA	NA	NA	,regulatory_region_variant,,ENSR00001113862,;BDH2P1,downstream_gene_variant,,ENST00000602288,;,TF_binding_site_variant,,ENSM00205841573,;,TF_binding_site_variant,,ENSM00205691330,;	T	ENSG00000232699	ENST00000602288
3880	PNISR	0	.	GRCh38	chr6	99421466	99421466	+	Intron	SNP	A	A	C	novel	NA	HT-29_Muc2_KO.sorted	HT-29_CTRL.sorted	A	A	NA	NA	NA	NA	NA	NA	NA	NA	NA	NA	NA	NA	NA	NA	NA	c.-220+3749N>G			ENST00000647811		NA	NA	NA	NA	NA	NA	PNISR,intron_variant,,ENST00000369239,NM_001322405.2,NM_001322414.2,NM_032870.4,NM_001322412.1,NM_001322416.1,NM_001322410.1;PNISR,intron_variant,,ENST00000438806,NM_001322408.2,NM_001322415.2,NM_001322413.1,NM_015491.2;PNISR,intron_variant,,ENST00000647811,NM_001322406.2;PNISR,intron_variant,,ENST00000466057,;PNISR,intron_variant,,ENST00000492294,;PNISR,intron_variant,,ENST00000498075,NM_0013224…	C	ENSG00000132424	ENST00000647811
3881	Unknown	0	.	GRCh38	chr6	99799635	99799635	+	IGR	SNP	G	G	A	novel	NA	HT-29_Muc2_KO.sorted	HT-29_CTRL.sorted	G	G	NA	NA	NA	NA	NA	NA	NA	NA	NA	NA	NA	NA	NA	NA	NA						NA	NA	NA	NA	NA	NA		A
3882	MCHR2-AS1	0	.	GRCh38	chr6	100104133	100104133	+	Intron	SNP	C	C	A	novel	NA	HT-29_Muc2_KO.sorted	HT-29_CTRL.sorted	C	C	NA	NA	NA	NA	NA	NA	NA	NA	NA	NA	NA	NA	NA	NA	NA	n.345-3376N>A			ENST00000661108		NA	NA	NA	NA	NA	NA	MCHR2-AS1,intron_variant,,ENST00000661108,;	A	ENSG00000229315	ENST00000661108
3883	GRIK2	0	.	GRCh38	chr6	101871710	101871710	+	Intron	SNP	T	T	C	novel	NA	HT-29_Muc2_KO.sorted	HT-29_CTRL.sorted	T	T	NA	NA	NA	NA	NA	NA	NA	NA	NA	NA	NA	NA	NA	NA	NA	c.1524+12217N>C			ENST00000421544		NA	NA	NA	NA	NA	NA	GRIK2,intron_variant,,ENST00000318991,;GRIK2,intron_variant,,ENST00000369134,;GRIK2,intron_variant,,ENST00000369137,;GRIK2,intron_variant,,ENST00000369138,NM_001166247.1;GRIK2,intron_variant,,ENST00000413795,NM_175768.3;GRIK2,intron_variant,,ENST00000421544,NM_021956.4;GRIK2,intron_variant,,ENST00000436862,;	C	ENSG00000164418	ENST00000421544
3884	Unknown	0	.	GRCh38	chr6	102228755	102228755	+	IGR	SNP	T	T	G	novel	NA	HT-29_Muc2_KO.sorted	HT-29_CTRL.sorted	T	T	NA	NA	NA	NA	NA	NA	NA	NA	NA	NA	NA	NA	NA	NA	NA						NA	NA	NA	NA	NA	NA		G
3885	Unknown	0	.	GRCh38	chr6	102877187	102877187	+	IGR	SNP	C	C	G	novel	NA	HT-29_Muc2_KO.sorted	HT-29_CTRL.sorted	C	C	NA	NA	NA	NA	NA	NA	NA	NA	NA	NA	NA	NA	NA	NA	NA						NA	NA	NA	NA	NA	NA		G
3886	Unknown	0	.	GRCh38	chr6	103563697	103563697	+	IGR	SNP	G	G	T	novel	NA	HT-29_Muc2_KO.sorted	HT-29_CTRL.sorted	G	G	NA	NA	NA	NA	NA	NA	NA	NA	NA	NA	NA	NA	NA	NA	NA						NA	NA	NA	NA	NA	NA		T
3887	Unknown	0	.	GRCh38	chr6	103700605	103700605	+	IGR	SNP	A	A	T	novel	NA	HT-29_Muc2_KO.sorted	HT-29_CTRL.sorted	A	A	NA	NA	NA	NA	NA	NA	NA	NA	NA	NA	NA	NA	NA	NA	NA						NA	NA	NA	NA	NA	NA		T
3888	Unknown	0	.	GRCh38	chr6	103761250	103761250	+	IGR	SNP	G	G	A	novel	NA	HT-29_Muc2_KO.sorted	HT-29_CTRL.sorted	G	G	NA	NA	NA	NA	NA	NA	NA	NA	NA	NA	NA	NA	NA	NA	NA						NA	NA	NA	NA	NA	NA		A
3889	PREP	0	.	GRCh38	chr6	105404278	105404278	+	5'Flank	SNP	C	C	T	novel	NA	HT-29_Muc2_KO.sorted	HT-29_CTRL.sorted	C	C	NA	NA	NA	NA	NA	NA	NA	NA	NA	NA	NA	NA	NA	NA	NA				ENST00000652536		NA	NA	NA	NA	NA	NA	PREP,intron_variant,,ENST00000369110,;PREP,upstream_gene_variant,,ENST00000652536,NM_002726.5;,regulatory_region_variant,,ENSR00001114180,;AL096794.1,intron_variant,,ENST00000650898,;AL096794.1,intron_variant,,ENST00000651879,;AL096794.1,intron_variant,,ENST00000663354,;AL096794.1,intron_variant,,ENST00000669962,;	T	ENSG00000085377	ENST00000652536
3890	AK9	0	.	GRCh38	chr6	109553605	109553605	+	Intron	SNP	A	A	C	novel	NA	HT-29_Muc2_KO.sorted	HT-29_CTRL.sorted	A	A	NA	NA	NA	NA	NA	NA	NA	NA	NA	NA	NA	NA	NA	NA	NA	c.2752-3303N>G			ENST00000424296		NA	NA	NA	NA	NA	NA	AK9,intron_variant,,ENST00000424296,NM_001145128.2;AK9,upstream_gene_variant,,ENST00000355283,;AK9,intron_variant,,ENST00000466992,;	C	ENSG00000155085	ENST00000424296
3891	Unknown	0	.	GRCh38	chr6	109924169	109924169	+	IGR	SNP	C	C	A	novel	NA	HT-29_Muc2_KO.sorted	HT-29_CTRL.sorted	C	C	NA	NA	NA	NA	NA	NA	NA	NA	NA	NA	NA	NA	NA	NA	NA						NA	NA	NA	NA	NA	NA		A
3892	CDK19	0	.	GRCh38	chr6	110780970	110780970	+	Intron	SNP	C	C	T	novel	NA	HT-29_Muc2_KO.sorted	HT-29_CTRL.sorted	C	C	NA	NA	NA	NA	NA	NA	NA	NA	NA	NA	NA	NA	NA	NA	NA	c.128+34039N>A			ENST00000368911		NA	NA	NA	NA	NA	NA	CDK19,intron_variant,,ENST00000323817,NM_001300964.2,NM_001300963.1;CDK19,intron_variant,,ENST00000368911,NM_001300960.2,NM_015076.5;CDK19,intron_variant,,ENST00000413605,;CDK19,intron_variant,,ENST00000457688,;CDK19,intron_variant,,ENST00000460913,;	T	ENSG00000155111	ENST00000368911
3893	REV3L	0	.	GRCh38	chr6	111305164	111305164	+	Intron	SNP	C	C	T	novel	NA	HT-29_Muc2_KO.sorted	HT-29_CTRL.sorted	C	C	NA	NA	NA	NA	NA	NA	NA	NA	NA	NA	NA	NA	NA	NA	NA	c.9252+2197N>A			ENST00000358835		NA	NA	NA	NA	NA	NA	REV3L,intron_variant,,ENST00000358835,NM_002912.4;REV3L,intron_variant,,ENST00000368802,NM_001372078.1;REV3L,intron_variant,,ENST00000435970,NM_001286432.1,NM_001286431.2;REV3L,downstream_gene_variant,,ENST00000619481,;REV3L,intron_variant,,ENST00000462119,;MFSD4B,intron_variant,,ENST00000666581,;MFSD4B,intron_variant,,ENST00000673245,;MFSD4B,intron_variant,,ENST00000673446,;REV3L,intron_variant,…	T	ENSG00000009413	ENST00000358835
3894	NUDT19P3	0	.	GRCh38	chr6	114022400	114022400	+	5'Flank	SNP	G	G	A	novel	NA	HT-29_Muc2_KO.sorted	HT-29_CTRL.sorted	G	G	NA	NA	NA	NA	NA	NA	NA	NA	NA	NA	NA	NA	NA	NA	NA				ENST00000404698		NA	NA	NA	NA	NA	NA	NUDT19P3,upstream_gene_variant,,ENST00000404698,;HDAC2-AS2,intron_variant,,ENST00000519104,;HDAC2-AS2,intron_variant,,ENST00000519270,;HDAC2-AS2,intron_variant,,ENST00000523087,;	A	ENSG00000216723	ENST00000404698
3895	Unknown	0	.	GRCh38	chr6	114711661	114711661	+	IGR	SNP	A	A	G	rs937455091	NA	HT-29_Muc2_KO.sorted	HT-29_CTRL.sorted	A	A	NA	NA	NA	NA	NA	NA	NA	NA	NA	NA	NA	NA	NA	NA	NA						NA	NA	NA	NA	NA	NA		G
3896	Unknown	0	.	GRCh38	chr6	117792520	117792520	+	IGR	SNP	G	G	T	novel	NA	HT-29_Muc2_KO.sorted	HT-29_CTRL.sorted	G	G	NA	NA	NA	NA	NA	NA	NA	NA	NA	NA	NA	NA	NA	NA	NA						NA	NA	NA	NA	NA	NA		T
3897	SLC35F1	0	.	GRCh38	chr6	118117178	118117178	+	Intron	SNP	T	T	G	novel	NA	HT-29_Muc2_KO.sorted	HT-29_CTRL.sorted	T	T	NA	NA	NA	NA	NA	NA	NA	NA	NA	NA	NA	NA	NA	NA	NA	c.174-37267N>G			ENST00000360388		NA	NA	NA	NA	NA	NA	SLC35F1,intron_variant,,ENST00000360388,NM_001029858.4;	G	ENSG00000196376	ENST00000360388
3898	AL078600.1	0	.	GRCh38	chr6	119371559	119371559	+	Intron	SNP	G	G	T	novel	NA	HT-29_Muc2_KO.sorted	HT-29_CTRL.sorted	G	G	NA	NA	NA	NA	NA	NA	NA	NA	NA	NA	NA	NA	NA	NA	NA	n.133+8227N>T			ENST00000653388		NA	NA	NA	NA	NA	NA	AL078600.1,intron_variant,,ENST00000653388,;	T	ENSG00000287100	ENST00000653388
3899	Unknown	0	.	GRCh38	chr6	120393073	120393073	+	IGR	SNP	T	T	C	novel	NA	HT-29_Muc2_KO.sorted	HT-29_CTRL.sorted	T	T	NA	NA	NA	NA	NA	NA	NA	NA	NA	NA	NA	NA	NA	NA	NA						NA	NA	NA	NA	NA	NA		C
3900	AL096854.1	0	.	GRCh38	chr6	120618929	120618929	+	Intron	SNP	G	G	T	novel	NA	HT-29_Muc2_KO.sorted	HT-29_CTRL.sorted	G	G	NA	NA	NA	NA	NA	NA	NA	NA	NA	NA	NA	NA	NA	NA	NA	n.82-87461N>T			ENST00000657887		NA	NA	NA	NA	NA	NA	AL096854.1,intron_variant,,ENST00000657887,;	T	ENSG00000286540	ENST00000657887
3901	AL591428.1	0	.	GRCh38	chr6	122975967	122975967	+	RNA	SNP	C	C	A	novel	NA	HT-29_Muc2_KO.sorted	HT-29_CTRL.sorted	C	C	NA	NA	NA	NA	NA	NA	NA	NA	NA	NA	NA	NA	NA	NA	NA	n.3371N>T			ENST00000649113	2025-04-04	NA	NA	NA	NA	NA	NA	AL591428.1,non_coding_transcript_exon_variant,,ENST00000649113,;	A	ENSG00000285652	ENST00000649113
3902	NKAIN2	0	.	GRCh38	chr6	124398621	124398621	+	Intron	SNP	A	A	C	novel	NA	HT-29_Muc2_KO.sorted	HT-29_CTRL.sorted	A	A	NA	NA	NA	NA	NA	NA	NA	NA	NA	NA	NA	NA	NA	NA	NA	c.273+43274N>C			ENST00000368417		NA	NA	NA	NA	NA	NA	NKAIN2,intron_variant,,ENST00000368416,;NKAIN2,intron_variant,,ENST00000368417,NM_001300738.1,NM_153355.4,NM_001040214.3,NM_001300740.1;NKAIN2,intron_variant,,ENST00000545433,NM_001300737.1;	C	ENSG00000188580	ENST00000368417
3903	NKAIN2	0	.	GRCh38	chr6	124559518	124559518	+	Intron	SNP	C	C	A	novel	NA	HT-29_Muc2_KO.sorted	HT-29_CTRL.sorted	C	C	NA	NA	NA	NA	NA	NA	NA	NA	NA	NA	NA	NA	NA	NA	NA	c.274-98668N>A			ENST00000368417		NA	NA	NA	NA	NA	NA	NKAIN2,intron_variant,,ENST00000368416,;NKAIN2,intron_variant,,ENST00000368417,NM_001300738.1,NM_153355.4,NM_001040214.3,NM_001300740.1;NKAIN2,intron_variant,,ENST00000545433,NM_001300737.1;	A	ENSG00000188580	ENST00000368417
3904	HDDC2	0	.	GRCh38	chr6	125295829	125295829	+	Intron	SNP	C	C	T	novel	NA	HT-29_Muc2_KO.sorted	HT-29_CTRL.sorted	C	C	NA	NA	NA	NA	NA	NA	NA	NA	NA	NA	NA	NA	NA	NA	NA	c.309+2885N>A			ENST00000398153		NA	NA	NA	NA	NA	NA	HDDC2,intron_variant,,ENST00000398153,NM_016063.3;HDDC2,intron_variant,,ENST00000608295,;HDDC2,downstream_gene_variant,,ENST00000608284,;HDDC2,downstream_gene_variant,,ENST00000609574,;HDDC2,intron_variant,,ENST00000318787,;HDDC2,intron_variant,,ENST00000608461,;HDDC2,intron_variant,,ENST00000609477,;HDDC2,upstream_gene_variant,,ENST00000608532,;	T	ENSG00000111906	ENST00000398153
3905	AL356534.1	0	.	GRCh38	chr6	126698059	126698059	+	Intron	SNP	G	G	C	novel	NA	HT-29_Muc2_KO.sorted	HT-29_CTRL.sorted	G	G	NA	NA	NA	NA	NA	NA	NA	NA	NA	NA	NA	NA	NA	NA	NA	n.1401-14859N>G			ENST00000652330		NA	NA	NA	NA	NA	NA	AL356534.1,intron_variant,,ENST00000650727,;AL356534.1,intron_variant,,ENST00000651038,;AL356534.1,intron_variant,,ENST00000651273,;AL356534.1,intron_variant,,ENST00000651319,;AL356534.1,intron_variant,,ENST00000651326,;AL356534.1,intron_variant,,ENST00000651745,;AL356534.1,intron_variant,,ENST00000651795,;AL356534.1,intron_variant,,ENST00000651963,;AL356534.1,intron_variant,,ENST00000652186,;AL3…	C	ENSG00000286215	ENST00000652330
3906	EPB41L2	0	.	GRCh38	chr6	130943092	130943092	+	Intron	SNP	A	A	G	novel	NA	HT-29_Muc2_KO.sorted	HT-29_CTRL.sorted	A	A	NA	NA	NA	NA	NA	NA	NA	NA	NA	NA	NA	NA	NA	NA	NA	c.705+12013N>C			ENST00000368128		NA	NA	NA	NA	NA	NA	EPB41L2,intron_variant,,ENST00000337057,NM_001431.4,NM_001350302.1,NM_001350299.1;EPB41L2,intron_variant,,ENST00000368128,NM_001350303.1,NM_001350301.1;EPB41L2,intron_variant,,ENST00000392427,NM_001135554.1,NM_001135555.3;EPB41L2,intron_variant,,ENST00000445890,NM_001350311.1,NM_001350312.1,NM_001350313.1;EPB41L2,intron_variant,,ENST00000525193,NM_001350314.1,NM_001350315.1;EPB41L2,intron_variant…	G	ENSG00000079819	ENST00000368128
3907	LINC00326	0	.	GRCh38	chr6	133005609	133005609	+	Intron	SNP	C	C	T	novel	NA	HT-29_Muc2_KO.sorted	HT-29_CTRL.sorted	C	C	NA	NA	NA	NA	NA	NA	NA	NA	NA	NA	NA	NA	NA	NA	NA	n.210+24623N>T			ENST00000659399		NA	NA	NA	NA	NA	NA	LINC00326,intron_variant,,ENST00000659399,;LINC00326,intron_variant,,ENST00000668229,;LINC00326,intron_variant,,ENST00000669115,;LINC00326,intron_variant,,ENST00000670829,;LINC00326,intron_variant,,ENST00000670892,;	T	ENSG00000231023	ENST00000659399
3908	TARID	0	.	GRCh38	chr6	133750335	133750335	+	Intron	SNP	C	C	A	novel	NA	HT-29_Muc2_KO.sorted	HT-29_CTRL.sorted	C	C	NA	NA	NA	NA	NA	NA	NA	NA	NA	NA	NA	NA	NA	NA	NA	n.212+17062N>T			ENST00000606292		NA	NA	NA	NA	NA	NA	TARID,intron_variant,,ENST00000606292,;TARID,intron_variant,,ENST00000606544,;TARID,intron_variant,,ENST00000607033,;TARID,intron_variant,,ENST00000607573,;	A	ENSG00000227954	ENST00000606292
3909	TNFAIP3	0	.	GRCh38	chr6	137881014	137881014	+	Intron	SNP	C	C	A	novel	NA	HT-29_Muc2_KO.sorted	HT-29_CTRL.sorted	C	C	NA	NA	NA	NA	NA	NA	NA	NA	NA	NA	NA	NA	NA	NA	NA	c.2089-21N>A			ENST00000612899		NA	NA	NA	NA	NA	NA	TNFAIP3,intron_variant,,ENST00000237289,;TNFAIP3,intron_variant,,ENST00000612899,NM_001270508.2,NM_001270507.2,NM_006290.4;TNFAIP3,intron_variant,,ENST00000615468,;TNFAIP3,intron_variant,,ENST00000619035,;TNFAIP3,intron_variant,,ENST00000620204,;TNFAIP3,downstream_gene_variant,,ENST00000614035,;TNFAIP3,downstream_gene_variant,,ENST00000621150,;TNFAIP3,downstream_gene_variant,,ENST00000485192,;	A	ENSG00000118503	ENST00000612899
3910	AL357146.1	0	.	GRCh38	chr6	140087026	140087026	+	RNA	SNP	C	C	A	novel	NA	HT-29_Muc2_KO.sorted	HT-29_CTRL.sorted	C	C	NA	NA	NA	NA	NA	NA	NA	NA	NA	NA	NA	NA	NA	NA	NA	n.563N>A			ENST00000670422	2025-03-03	NA	NA	NA	NA	NA	NA	AL357146.1,non_coding_transcript_exon_variant,,ENST00000670422,;AL357146.1,intron_variant,,ENST00000418834,;AL357146.1,intron_variant,,ENST00000446458,;AL357146.1,intron_variant,,ENST00000456896,;AL357146.1,intron_variant,,ENST00000655146,;AL357146.1,intron_variant,,ENST00000656952,;AL357146.1,intron_variant,,ENST00000657358,;AL357146.1,intron_variant,,ENST00000657580,;AL357146.1,intron_variant,,…	A	ENSG00000236013	ENST00000670422
3911	Unknown	0	.	GRCh38	chr6	140195524	140195524	+	IGR	SNP	C	C	A	novel	NA	HT-29_Muc2_KO.sorted	HT-29_CTRL.sorted	C	C	NA	NA	NA	NA	NA	NA	NA	NA	NA	NA	NA	NA	NA	NA	NA						NA	NA	NA	NA	NA	NA		A
3912	Unknown	0	.	GRCh38	chr6	140237041	140237041	+	IGR	SNP	G	G	T	novel	NA	HT-29_Muc2_KO.sorted	HT-29_CTRL.sorted	G	G	NA	NA	NA	NA	NA	NA	NA	NA	NA	NA	NA	NA	NA	NA	NA						NA	NA	NA	NA	NA	NA		T
3913	Unknown	0	.	GRCh38	chr6	141588037	141588037	+	IGR	SNP	T	T	C	rs765489648	NA	HT-29_Muc2_KO.sorted	HT-29_CTRL.sorted	T	T	NA	NA	NA	NA	NA	NA	NA	NA	NA	NA	NA	NA	NA	NA	NA						NA	NA	NA	NA	NA	NA		C
3914	LTV1	0	.	GRCh38	chr6	143839862	143839862	+	5'Flank	SNP	C	C	T	rs1261804561	NA	HT-29_Muc2_KO.sorted	HT-29_CTRL.sorted	C	C	NA	NA	NA	NA	NA	NA	NA	NA	NA	NA	NA	NA	NA	NA	NA				ENST00000367576		NA	NA	NA	NA	NA	NA	LTV1,upstream_gene_variant,,ENST00000367576,NM_001329953.1,NM_032860.5;AL049844.1,intron_variant,,ENST00000545614,;	T	ENSG00000135521	ENST00000367576
3915	UTRN	0	.	GRCh38	chr6	144586162	144586162	+	Intron	SNP	T	T	C	rs1228136972	NA	HT-29_Muc2_KO.sorted	HT-29_CTRL.sorted	T	T	NA	NA	NA	NA	NA	NA	NA	NA	NA	NA	NA	NA	NA	NA	NA	c.7479+8874N>C			ENST00000367545		NA	NA	NA	NA	NA	NA	UTRN,intron_variant,,ENST00000367526,;UTRN,intron_variant,,ENST00000367545,NM_007124.2;	C	ENSG00000152818	ENST00000367545
3916	GRM1	0	.	GRCh38	chr6	146207851	146207851	+	Intron	SNP	G	G	T	novel	NA	HT-29_Muc2_KO.sorted	HT-29_CTRL.sorted	G	G	NA	NA	NA	NA	NA	NA	NA	NA	NA	NA	NA	NA	NA	NA	NA	c.950+48254N>T			ENST00000282753		NA	NA	NA	NA	NA	NA	GRM1,intron_variant,,ENST00000282753,NM_001278064.2;GRM1,intron_variant,,ENST00000355289,NM_001278067.1;GRM1,intron_variant,,ENST00000361719,;GRM1,intron_variant,,ENST00000492807,NM_001278065.2,NM_001278066.1;GRM1,intron_variant,,ENST00000507907,;	T	ENSG00000152822	ENST00000282753
3917	Unknown	0	.	GRCh38	chr6	146474260	146474260	+	IGR	SNP	A	A	G	novel	NA	HT-29_Muc2_KO.sorted	HT-29_CTRL.sorted	A	A	NA	NA	NA	NA	NA	NA	NA	NA	NA	NA	NA	NA	NA	NA	NA						NA	NA	NA	NA	NA	NA		G
3918	ADGB	0	.	GRCh38	chr6	146683874	146683874	+	Intron	SNP	T	T	C	rs988405929	NA	HT-29_Muc2_KO.sorted	HT-29_CTRL.sorted	T	T	NA	NA	NA	NA	NA	NA	NA	NA	NA	NA	NA	NA	NA	NA	NA	c.1217-1860N>C			ENST00000397944		NA	NA	NA	NA	NA	NA	ADGB,intron_variant,,ENST00000397944,NM_024694.4;ADGB,intron_variant,,ENST00000326929,;ADGB,intron_variant,,ENST00000493950,;	C	ENSG00000118492	ENST00000397944
3919	STXBP5	0	.	GRCh38	chr6	147382131	147382131	+	Intron	SNP	T	T	C	novel	NA	HT-29_Muc2_KO.sorted	HT-29_CTRL.sorted	T	T	NA	NA	NA	NA	NA	NA	NA	NA	NA	NA	NA	NA	NA	NA	NA	c.3194-647N>C			ENST00000321680		NA	NA	NA	NA	NA	NA	STXBP5,intron_variant,,ENST00000321680,NM_001127715.2;STXBP5,intron_variant,,ENST00000367480,;STXBP5,intron_variant,,ENST00000367481,NM_139244.4;	C	ENSG00000164506	ENST00000321680
3920	Unknown	0	.	GRCh38	chr6	147475444	147475444	+	IGR	SNP	G	G	C	rs1056467773	NA	HT-29_Muc2_KO.sorted	HT-29_CTRL.sorted	G	G	NA	NA	NA	NA	NA	NA	NA	NA	NA	NA	NA	NA	NA	NA	NA						NA	NA	NA	NA	NA	NA		C
3921	AL603766.1	0	.	GRCh38	chr6	149116561	149116561	+	5'Flank	SNP	G	G	T	novel	NA	HT-29_Muc2_KO.sorted	HT-29_CTRL.sorted	G	G	NA	NA	NA	NA	NA	NA	NA	NA	NA	NA	NA	NA	NA	NA	NA				ENST00000407763		NA	NA	NA	NA	NA	NA	AL603766.1,upstream_gene_variant,,ENST00000407763,;	T	ENSG00000219487	ENST00000407763
3922	PLEKHG1	0	.	GRCh38	chr6	150777039	150777039	+	Intron	SNP	G	G	A	rs1009964599	NA	HT-29_Muc2_KO.sorted	HT-29_CTRL.sorted	G	G	NA	NA	NA	NA	NA	NA	NA	NA	NA	NA	NA	NA	NA	NA	NA	c.512+8301N>A			ENST00000358517		NA	NA	NA	NA	NA	NA	PLEKHG1,intron_variant,,ENST00000358517,NM_001329804.2,NM_001029884.3,NM_001329805.2,NM_001329799.2,NM_001329801.2,NM_001329806.2,NM_001329802.2,NM_001329803.2;PLEKHG1,intron_variant,,ENST00000644968,NM_001329800.2,NM_001329798.2;PLEKHG1,intron_variant,,ENST00000475490,;,regulatory_region_variant,,ENSR00001118364,;,TF_binding_site_variant,,ENSM00525285411,;	A	ENSG00000120278	ENST00000358517
3923	SYNE1	0	.	GRCh38	chr6	152578071	152578071	+	Intron	SNP	G	G	T	rs933337420	NA	HT-29_Muc2_KO.sorted	HT-29_CTRL.sorted	G	G	NA	NA	NA	NA	NA	NA	NA	NA	NA	NA	NA	NA	NA	NA	NA	c.68-38050N>A			ENST00000367255		NA	NA	NA	NA	NA	NA	SYNE1,intron_variant,,ENST00000341594,;SYNE1,intron_variant,,ENST00000367248,;SYNE1,intron_variant,,ENST00000367253,;SYNE1,intron_variant,,ENST00000367255,NM_182961.4;SYNE1,intron_variant,,ENST00000413186,;SYNE1,intron_variant,,ENST00000423061,NM_033071.3;SYNE1,intron_variant,,ENST00000466159,;SYNE1,intron_variant,,ENST00000537750,;SYNE1,intron_variant,,ENST00000610489,;SYNE1,intron_variant,,ENST…	T	ENSG00000131018	ENST00000367255
3924	SLC22A2	0	.	GRCh38	chr6	160260315	160260315	+	5'Flank	SNP	T	T	A	novel	NA	HT-29_Muc2_KO.sorted	HT-29_CTRL.sorted	T	T	NA	NA	NA	NA	NA	NA	NA	NA	NA	NA	NA	NA	NA	NA	NA				ENST00000366953		NA	NA	NA	NA	NA	NA	SLC22A2,5_prime_UTR_variant,,ENST00000366952,;SLC22A2,upstream_gene_variant,,ENST00000366953,NM_003058.4;SLC22A2,upstream_gene_variant,,ENST00000489644,;SLC22A2,upstream_gene_variant,,ENST00000491092,;,regulatory_region_variant,,ENSR00000811641,;	A	ENSG00000112499	ENST00000366953
3925	PRKN	0	.	GRCh38	chr6	161732028	161732028	+	Intron	SNP	G	G	T	novel	NA	HT-29_Muc2_KO.sorted	HT-29_CTRL.sorted	G	G	NA	NA	NA	NA	NA	NA	NA	NA	NA	NA	NA	NA	NA	NA	NA	c.871+53744N>A			ENST00000366898		NA	NA	NA	NA	NA	NA	PRKN,intron_variant,,ENST00000338468,;PRKN,intron_variant,,ENST00000366892,;PRKN,intron_variant,,ENST00000366894,;PRKN,intron_variant,,ENST00000366896,NM_013988.3;PRKN,intron_variant,,ENST00000366897,NM_013987.3;PRKN,intron_variant,,ENST00000366898,NM_004562.3;PRKN,intron_variant,,ENST00000674006,;PRKN,intron_variant,,ENST00000479615,;PRKN,intron_variant,,ENST00000673871,;	T	ENSG00000185345	ENST00000366898
3926	PRKN	0	.	GRCh38	chr6	162556091	162556091	+	Intron	SNP	C	C	A	novel	NA	HT-29_Muc2_KO.sorted	HT-29_CTRL.sorted	C	C	NA	NA	NA	NA	NA	NA	NA	NA	NA	NA	NA	NA	NA	NA	NA	c.8-112618N>T			ENST00000366898		NA	NA	NA	NA	NA	NA	PRKN,intron_variant,,ENST00000338468,;PRKN,intron_variant,,ENST00000366892,;PRKN,intron_variant,,ENST00000366894,;PRKN,intron_variant,,ENST00000366896,NM_013988.3;PRKN,intron_variant,,ENST00000366897,NM_013987.3;PRKN,intron_variant,,ENST00000366898,NM_004562.3;PRKN,intron_variant,,ENST00000479615,;	A	ENSG00000185345	ENST00000366898
3927	Unknown	0	.	GRCh38	chr6	164073869	164073869	+	IGR	SNP	G	G	A	novel	NA	HT-29_Muc2_KO.sorted	HT-29_CTRL.sorted	G	G	NA	NA	NA	NA	NA	NA	NA	NA	NA	NA	NA	NA	NA	NA	NA						NA	NA	NA	NA	NA	NA		A
3928	AL133538.1	0	.	GRCh38	chr6	165034214	165034214	+	Intron	SNP	C	C	A	novel	NA	HT-29_Muc2_KO.sorted	HT-29_CTRL.sorted	C	C	NA	NA	NA	NA	NA	NA	NA	NA	NA	NA	NA	NA	NA	NA	NA	n.270-42010N>A			ENST00000667740		NA	NA	NA	NA	NA	NA	AL133538.1,intron_variant,,ENST00000667740,;	A	ENSG00000287877	ENST00000667740
3929	GAPDHP72	0	.	GRCh38	chr6	166061013	166061013	+	Intron	SNP	G	G	T	novel	NA	HT-29_Muc2_KO.sorted	HT-29_CTRL.sorted	G	G	NA	NA	NA	NA	NA	NA	NA	NA	NA	NA	NA	NA	NA	NA	NA	n.290+2191N>T			ENST00000636791		NA	NA	NA	NA	NA	NA	GAPDHP72,intron_variant,,ENST00000636791,;GAPDHP72,intron_variant,,ENST00000638093,;GAPDHP72,upstream_gene_variant,,ENST00000402643,;	T	ENSG00000216624	ENST00000636791
3930	SMOC2	0	.	GRCh38	chr6	168489663	168489663	+	Intron	SNP	C	C	A	rs1350154271	NA	HT-29_Muc2_KO.sorted	HT-29_CTRL.sorted	C	C	NA	NA	NA	NA	NA	NA	NA	NA	NA	NA	NA	NA	NA	NA	NA	c.85-20252N>A			ENST00000354536		NA	NA	NA	NA	NA	NA	SMOC2,intron_variant,,ENST00000354536,NM_022138.3;SMOC2,intron_variant,,ENST00000356284,NM_001166412.2;	A	ENSG00000112562	ENST00000354536
3931	Unknown	0	.	GRCh38	chr6	169327634	169327634	+	IGR	SNP	G	G	T	novel	NA	HT-29_Muc2_KO.sorted	HT-29_CTRL.sorted	G	G	NA	NA	NA	NA	NA	NA	NA	NA	NA	NA	NA	NA	NA	NA	NA						NA	NA	NA	NA	NA	NA		T
3932	Unknown	0	.	GRCh38	chr6	169838307	169838307	+	IGR	SNP	C	C	T	rs147407057	NA	HT-29_Muc2_KO.sorted	HT-29_CTRL.sorted	C	C	NA	NA	NA	NA	NA	NA	NA	NA	NA	NA	NA	NA	NA	NA	NA						NA	NA	NA	NA	NA	NA		T
3933	Unknown	0	.	GRCh38	chr7	804993	804993	+	IGR	SNP	G	G	T	novel	NA	HT-29_Muc2_KO.sorted	HT-29_CTRL.sorted	G	G	NA	NA	NA	NA	NA	NA	NA	NA	NA	NA	NA	NA	NA	NA	NA						NA	NA	NA	NA	NA	NA		T
3934	Unknown	0	.	GRCh38	chr7	1668838	1668838	+	IGR	SNP	G	G	C	novel	NA	HT-29_Muc2_KO.sorted	HT-29_CTRL.sorted	G	G	NA	NA	NA	NA	NA	NA	NA	NA	NA	NA	NA	NA	NA	NA	NA						NA	NA	NA	NA	NA	NA		C
3935	ELFN1	0	.	GRCh38	chr7	1691595	1691595	+	Intron	SNP	C	C	A	novel	NA	HT-29_Muc2_KO.sorted	HT-29_CTRL.sorted	C	C	NA	NA	NA	NA	NA	NA	NA	NA	NA	NA	NA	NA	NA	NA	NA	c.-456+3445N>A			ENST00000424383		NA	NA	NA	NA	NA	NA	ELFN1,intron_variant,,ENST00000424383,NM_001128636.3;,regulatory_region_variant,,ENSR00000814497,;AC074389.1,downstream_gene_variant,,ENST00000382528,;AC074389.3,downstream_gene_variant,,ENST00000450458,;AC074389.1,downstream_gene_variant,,ENST00000620671,;AC074389.1,downstream_gene_variant,,ENST00000649710,;	A	ENSG00000225968	ENST00000424383
3936	SDK1	0	.	GRCh38	chr7	4012361	4012361	+	Intron	SNP	G	G	T	novel	NA	HT-29_Muc2_KO.sorted	HT-29_CTRL.sorted	G	G	NA	NA	NA	NA	NA	NA	NA	NA	NA	NA	NA	NA	NA	NA	NA	c.2420+126N>T			ENST00000404826		NA	NA	NA	NA	NA	NA	SDK1,intron_variant,,ENST00000389531,;SDK1,intron_variant,,ENST00000404826,NM_152744.4;SDK1,intron_variant,,ENST00000615806,;	T	ENSG00000146555	ENST00000404826
3937	Unknown	0	.	GRCh38	chr7	8803532	8803532	+	IGR	SNP	C	C	T	novel	NA	HT-29_Muc2_KO.sorted	HT-29_CTRL.sorted	C	C	NA	NA	NA	NA	NA	NA	NA	NA	NA	NA	NA	NA	NA	NA	NA						NA	NA	NA	NA	NA	NA		T
3938	AC060834.2	0	.	GRCh38	chr7	9644617	9644617	+	Intron	SNP	C	C	A	novel	NA	HT-29_Muc2_KO.sorted	HT-29_CTRL.sorted	C	C	NA	NA	NA	NA	NA	NA	NA	NA	NA	NA	NA	NA	NA	NA	NA	n.279+22575N>A			ENST00000657272		NA	NA	NA	NA	NA	NA	AC060834.2,intron_variant,,ENST00000657272,;	A	ENSG00000234710	ENST00000657272
3939	Unknown	0	.	GRCh38	chr7	10251536	10251536	+	IGR	SNP	G	G	C	novel	NA	HT-29_Muc2_KO.sorted	HT-29_CTRL.sorted	G	G	NA	NA	NA	NA	NA	NA	NA	NA	NA	NA	NA	NA	NA	NA	NA						NA	NA	NA	NA	NA	NA		C
3940	Unknown	0	.	GRCh38	chr7	10437918	10437918	+	IGR	SNP	G	G	A	novel	NA	HT-29_Muc2_KO.sorted	HT-29_CTRL.sorted	G	G	NA	NA	NA	NA	NA	NA	NA	NA	NA	NA	NA	NA	NA	NA	NA						NA	NA	NA	NA	NA	NA		A
3941	AC004949.1	0	.	GRCh38	chr7	10573660	10573660	+	Intron	SNP	A	A	T	novel	NA	HT-29_Muc2_KO.sorted	HT-29_CTRL.sorted	A	A	NA	NA	NA	NA	NA	NA	NA	NA	NA	NA	NA	NA	NA	NA	NA	n.64-12083N>A			ENST00000634803		NA	NA	NA	NA	NA	NA	AC004949.1,intron_variant,,ENST00000634803,;	T	ENSG00000283117	ENST00000634803
3942	Unknown	0	.	GRCh38	chr7	10922884	10922884	+	IGR	SNP	G	G	A	rs1328389288	NA	HT-29_Muc2_KO.sorted	HT-29_CTRL.sorted	G	G	NA	NA	NA	NA	NA	NA	NA	NA	NA	NA	NA	NA	NA	NA	NA						NA	NA	NA	NA	NA	NA		A
3943	THSD7A	0	.	GRCh38	chr7	11650977	11650977	+	Intron	SNP	G	G	T	novel	NA	HT-29_Muc2_KO.sorted	HT-29_CTRL.sorted	G	G	NA	NA	NA	NA	NA	NA	NA	NA	NA	NA	NA	NA	NA	NA	NA	c.191-14016N>A			ENST00000423059		NA	NA	NA	NA	NA	NA	THSD7A,intron_variant,,ENST00000423059,NM_015204.3;THSD7A,intron_variant,,ENST00000617773,;THSD7A,intron_variant,,ENST00000480061,;	T	ENSG00000005108	ENST00000423059
3944	ETV1	0	.	GRCh38	chr7	13978756	13978756	+	Intron	SNP	A	A	C	novel	NA	HT-29_Muc2_KO.sorted	HT-29_CTRL.sorted	A	A	NA	NA	NA	NA	NA	NA	NA	NA	NA	NA	NA	NA	NA	NA	NA	c.182-1276N>G			ENST00000430479		NA	NA	NA	NA	NA	NA	ETV1,intron_variant,,ENST00000242066,NM_001163148.1;ETV1,intron_variant,,ENST00000399357,NM_001163152.1;ETV1,intron_variant,,ENST00000403527,NM_001163150.1;ETV1,intron_variant,,ENST00000403685,NM_001163149.1;ETV1,intron_variant,,ENST00000405192,NM_001163147.1;ETV1,intron_variant,,ENST00000405218,NM_001370555.1;ETV1,intron_variant,,ENST00000405358,;ETV1,intron_variant,,ENST00000420159,NM_001163151…	C	ENSG00000006468	ENST00000430479
3945	CRPPA	0	.	GRCh38	chr7	16335377	16335377	+	Intron	SNP	G	G	A	novel	NA	HT-29_Muc2_KO.sorted	HT-29_CTRL.sorted	G	G	NA	NA	NA	NA	NA	NA	NA	NA	NA	NA	NA	NA	NA	NA	NA	c.685-26750N>T			ENST00000407010		NA	NA	NA	NA	NA	NA	CRPPA,intron_variant,,ENST00000399310,NM_001101417.4;CRPPA,intron_variant,,ENST00000407010,NM_001368197.1,NM_001101426.4;	A	ENSG00000214960	ENST00000407010
3946	RNMTL1P2	0	.	GRCh38	chr7	17958363	17958363	+	5'Flank	SNP	A	A	G	novel	NA	HT-29_Muc2_KO.sorted	HT-29_CTRL.sorted	A	A	NA	NA	NA	NA	NA	NA	NA	NA	NA	NA	NA	NA	NA	NA	NA				ENST00000454810		NA	NA	NA	NA	NA	NA	RNMTL1P2,upstream_gene_variant,,ENST00000454810,;	G	ENSG00000236195	ENST00000454810
3947	HDAC9	0	.	GRCh38	chr7	18143811	18143811	+	Intron	SNP	G	G	T	rs1284182017	NA	HT-29_Muc2_KO.sorted	HT-29_CTRL.sorted	G	G	NA	NA	NA	NA	NA	NA	NA	NA	NA	NA	NA	NA	NA	NA	NA	c.-96-18418N>T			ENST00000417496		NA	NA	NA	NA	NA	NA	HDAC9,intron_variant,,ENST00000417496,NM_001204144.3,NM_001321872.2,NM_001321873.2,NM_001321871.2;HDAC9,intron_variant,,ENST00000455069,;,regulatory_region_variant,,ENSR00000817992,;	T	ENSG00000048052	ENST00000417496
3948	HDAC9	0	.	GRCh38	chr7	18484817	18484817	+	Intron	SNP	C	C	T	rs556461513	NA	HT-29_Muc2_KO.sorted	HT-29_CTRL.sorted	C	C	NA	NA	NA	NA	NA	NA	NA	NA	NA	NA	NA	NA	NA	NA	NA	c.-41-11445N>T			ENST00000413509		NA	NA	NA	NA	NA	NA	HDAC9,intron_variant,,ENST00000413509,;HDAC9,intron_variant,,ENST00000417496,NM_001204144.3,NM_001321872.2,NM_001321873.2,NM_001321871.2;HDAC9,intron_variant,,ENST00000433709,;HDAC9,intron_variant,,ENST00000474742,;HDAC9,intron_variant,,ENST00000461159,;	T	ENSG00000048052	ENST00000413509
3949	Unknown	0	.	GRCh38	chr7	19345921	19345921	+	IGR	SNP	G	G	T	novel	NA	HT-29_Muc2_KO.sorted	HT-29_CTRL.sorted	G	G	NA	NA	NA	NA	NA	NA	NA	NA	NA	NA	NA	NA	NA	NA	NA						NA	NA	NA	NA	NA	NA		T
3950	AC007091.1	0	.	GRCh38	chr7	19356912	19356912	+	3'Flank	SNP	A	A	G	novel	NA	HT-29_Muc2_KO.sorted	HT-29_CTRL.sorted	A	A	NA	NA	NA	NA	NA	NA	NA	NA	NA	NA	NA	NA	NA	NA	NA				ENST00000659464		NA	NA	NA	NA	NA	NA	AC007091.1,intron_variant,,ENST00000412563,;AC007091.1,downstream_gene_variant,,ENST00000659464,;	G	ENSG00000223838	ENST00000659464
3951	ENSR00000325024	0	.	GRCh38	chr7	19492416	19492416	+	IGR	SNP	G	G	T	novel	NA	HT-29_Muc2_KO.sorted	HT-29_CTRL.sorted	G	G	NA	NA	NA	NA	NA	NA	NA	NA	NA	NA	NA	NA	NA	NA	NA				ENSR00000325024		NA	NA	NA	NA	NA	NA	,regulatory_region_variant,,ENSR00000325024,;AC007091.1,intron_variant,,ENST00000412563,;	T		ENSR00000325024
3952	KLHL7-DT	0	.	GRCh38	chr7	23098070	23098070	+	3'Flank	SNP	T	T	G	novel	NA	HT-29_Muc2_KO.sorted	HT-29_CTRL.sorted	T	T	NA	NA	NA	NA	NA	NA	NA	NA	NA	NA	NA	NA	NA	NA	NA				ENST00000662806		NA	NA	NA	NA	NA	NA	KLHL7-DT,downstream_gene_variant,,ENST00000419813,;KLHL7-DT,downstream_gene_variant,,ENST00000662806,;	G	ENSG00000230658	ENST00000662806
3953	AC003044.1	0	.	GRCh38	chr7	24396265	24396265	+	Intron	SNP	G	G	T	novel	NA	HT-29_Muc2_KO.sorted	HT-29_CTRL.sorted	G	G	NA	NA	NA	NA	NA	NA	NA	NA	NA	NA	NA	NA	NA	NA	NA	n.70+48794N>A			ENST00000662001		NA	NA	NA	NA	NA	NA	AC003044.1,intron_variant,,ENST00000662001,;	T	ENSG00000287523	ENST00000662001
3954	Unknown	0	.	GRCh38	chr7	25973126	25973126	+	IGR	SNP	T	T	G	novel	NA	HT-29_Muc2_KO.sorted	HT-29_CTRL.sorted	T	T	NA	NA	NA	NA	NA	NA	NA	NA	NA	NA	NA	NA	NA	NA	NA						NA	NA	NA	NA	NA	NA		G
3955	ENSR00001122759	0	.	GRCh38	chr7	26139552	26139552	+	IGR	SNP	C	C	T	rs1343505584	NA	HT-29_Muc2_KO.sorted	HT-29_CTRL.sorted	C	C	NA	NA	NA	NA	NA	NA	NA	NA	NA	NA	NA	NA	NA	NA	NA				ENSR00001122759		NA	NA	NA	NA	NA	NA	,regulatory_region_variant,,ENSR00001122759,;	T		ENSR00001122759
3956	JAZF1	0	.	GRCh38	chr7	28080277	28080277	+	Intron	SNP	G	G	T	novel	NA	HT-29_Muc2_KO.sorted	HT-29_CTRL.sorted	G	G	NA	NA	NA	NA	NA	NA	NA	NA	NA	NA	NA	NA	NA	NA	NA	c.116-88296N>A			ENST00000283928		NA	NA	NA	NA	NA	NA	JAZF1,intron_variant,,ENST00000283928,NM_175061.4;JAZF1,intron_variant,,ENST00000452993,;JAZF1,intron_variant,,ENST00000454041,;JAZF1,intron_variant,,ENST00000649905,;	T	ENSG00000153814	ENST00000283928
3957	CREB5	0	.	GRCh38	chr7	28485414	28485414	+	Intron	SNP	C	C	A	novel	NA	HT-29_Muc2_KO.sorted	HT-29_CTRL.sorted	C	C	NA	NA	NA	NA	NA	NA	NA	NA	NA	NA	NA	NA	NA	NA	NA	c.4-2761N>A			ENST00000357727		NA	NA	NA	NA	NA	NA	CREB5,intron_variant,,ENST00000357727,NM_182898.4;CREB5,intron_variant,,ENST00000396299,NM_182899.4;CREB5,intron_variant,,ENST00000396300,NM_004904.3;CREB5,intron_variant,,ENST00000424599,;CREB5,intron_variant,,ENST00000469531,;	A	ENSG00000146592	ENST00000357727
3958	ZNRF2	0	.	GRCh38	chr7	30317565	30317565	+	Intron	SNP	A	A	G	novel	NA	HT-29_Muc2_KO.sorted	HT-29_CTRL.sorted	A	A	NA	NA	NA	NA	NA	NA	NA	NA	NA	NA	NA	NA	NA	NA	NA	c.470-6077N>G			ENST00000323037		NA	NA	NA	NA	NA	NA	ZNRF2,intron_variant,,ENST00000323037,NM_147128.4;	G	ENSG00000180233	ENST00000323037
3959	BBS9	0	.	GRCh38	chr7	33242762	33242762	+	Intron	SNP	G	G	T	novel	NA	HT-29_Muc2_KO.sorted	HT-29_CTRL.sorted	G	G	NA	NA	NA	NA	NA	NA	NA	NA	NA	NA	NA	NA	NA	NA	NA	c.443-14474N>T			ENST00000242067		NA	NA	NA	NA	NA	NA	BBS9,intron_variant,,ENST00000242067,NM_001348036.1,NM_198428.3,NM_001348043.3;BBS9,intron_variant,,ENST00000350941,NM_014451.3,NM_001348040.3;BBS9,intron_variant,,ENST00000355070,NM_001033605.1;BBS9,intron_variant,,ENST00000396127,NM_001348039.2,NM_001033604.1;BBS9,intron_variant,,ENST00000425508,;BBS9,intron_variant,,ENST00000671871,;BBS9,intron_variant,,ENST00000671890,NM_001348038.2,NM_001348…	T	ENSG00000122507	ENST00000242067
3960	BBS9	0	.	GRCh38	chr7	33472585	33472585	+	Intron	SNP	C	C	A	novel	NA	HT-29_Muc2_KO.sorted	HT-29_CTRL.sorted	C	C	NA	NA	NA	NA	NA	NA	NA	NA	NA	NA	NA	NA	NA	NA	NA	c.2116-32878N>A			ENST00000242067		NA	NA	NA	NA	NA	NA	BBS9,intron_variant,,ENST00000242067,NM_001348036.1,NM_198428.3,NM_001348043.3;BBS9,intron_variant,,ENST00000350941,NM_014451.3,NM_001348040.3;BBS9,intron_variant,,ENST00000355070,NM_001033605.1;BBS9,intron_variant,,ENST00000396127,NM_001348039.2,NM_001033604.1;BBS9,intron_variant,,ENST00000434373,;BBS9,intron_variant,,ENST00000671871,;BBS9,intron_variant,,ENST00000671890,NM_001348038.2,NM_001348…	A	ENSG00000122507	ENST00000242067
3961	BMPER	0	.	GRCh38	chr7	33903606	33903606	+	5'Flank	SNP	T	T	C	novel	NA	HT-29_Muc2_KO.sorted	HT-29_CTRL.sorted	T	T	NA	NA	NA	NA	NA	NA	NA	NA	NA	NA	NA	NA	NA	NA	NA				ENST00000649409		NA	NA	NA	NA	NA	NA	BMPER,upstream_gene_variant,,ENST00000297161,NM_133468.5;BMPER,upstream_gene_variant,,ENST00000648392,;BMPER,upstream_gene_variant,,ENST00000648445,;BMPER,upstream_gene_variant,,ENST00000648848,;BMPER,upstream_gene_variant,,ENST00000648856,;BMPER,upstream_gene_variant,,ENST00000648982,;BMPER,upstream_gene_variant,,ENST00000649409,NM_001365308.1;BMPER,upstream_gene_variant,,ENST00000650544,;BMPER,…	C	ENSG00000164619	ENST00000649409
3962	BMPER	0	.	GRCh38	chr7	34070190	34070190	+	Intron	SNP	A	A	C	novel	NA	HT-29_Muc2_KO.sorted	HT-29_CTRL.sorted	A	A	NA	NA	NA	NA	NA	NA	NA	NA	NA	NA	NA	NA	NA	NA	NA	c.1078+8143N>C			ENST00000649409		NA	NA	NA	NA	NA	NA	BMPER,intron_variant,,ENST00000297161,NM_133468.5;BMPER,intron_variant,,ENST00000648392,;BMPER,intron_variant,,ENST00000648445,;BMPER,intron_variant,,ENST00000648848,;BMPER,intron_variant,,ENST00000648856,;BMPER,intron_variant,,ENST00000648982,;BMPER,intron_variant,,ENST00000649409,NM_001365308.1;BMPER,intron_variant,,ENST00000650544,;BMPER,intron_variant,,ENST00000476525,;BMPER,intron_variant,,E…	C	ENSG00000164619	ENST00000649409
3963	ENSR00001123928	0	.	GRCh38	chr7	36769861	36769861	+	IGR	SNP	T	T	A	novel	NA	HT-29_Muc2_KO.sorted	HT-29_CTRL.sorted	T	T	NA	NA	NA	NA	NA	NA	NA	NA	NA	NA	NA	NA	NA	NA	NA				ENSR00001123928		NA	NA	NA	NA	NA	NA	,regulatory_region_variant,,ENSR00001123928,;	A		ENSR00001123928
3964	ELMO1	0	.	GRCh38	chr7	37176434	37176434	+	Intron	SNP	G	G	A	rs746948354	NA	HT-29_Muc2_KO.sorted	HT-29_CTRL.sorted	G	G	NA	NA	NA	NA	NA	NA	NA	NA	NA	NA	NA	NA	NA	NA	NA	c.1086+34952N>T			ENST00000310758		NA	NA	NA	NA	NA	NA	ELMO1,intron_variant,,ENST00000310758,NM_001206480.2,NM_014800.10;ELMO1,intron_variant,,ENST00000433246,;ELMO1,intron_variant,,ENST00000442504,NM_001206482.1;ELMO1,intron_variant,,ENST00000448602,;ELMO1,intron_variant,,ENST00000472359,;ELMO1,intron_variant,,ENST00000420636,;ELMO1,intron_variant,,ENST00000487336,;	A	ENSG00000155849	ENST00000310758
3965	GPR141BP	0	.	GRCh38	chr7	37798396	37798396	+	3'Flank	SNP	G	G	A	novel	NA	HT-29_Muc2_KO.sorted	HT-29_CTRL.sorted	G	G	NA	NA	NA	NA	NA	NA	NA	NA	NA	NA	NA	NA	NA	NA	NA				ENST00000636634		NA	NA	NA	NA	NA	NA	EPDR1,intron_variant,,ENST00000476620,;GPR141,intron_variant,,ENST00000461610,;GPR141BP,downstream_gene_variant,,ENST00000636634,;	A	ENSG00000283444	ENST00000636634
3966	Unknown	0	.	GRCh38	chr7	38146196	38146196	+	IGR	SNP	T	T	G	novel	NA	HT-29_Muc2_KO.sorted	HT-29_CTRL.sorted	T	T	NA	NA	NA	NA	NA	NA	NA	NA	NA	NA	NA	NA	NA	NA	NA						NA	NA	NA	NA	NA	NA		G
3967	SUGCT	0	.	GRCh38	chr7	40229311	40229311	+	Intron	SNP	G	G	A	rs1020564303	NA	HT-29_Muc2_KO.sorted	HT-29_CTRL.sorted	G	G	NA	NA	NA	NA	NA	NA	NA	NA	NA	NA	NA	NA	NA	NA	NA	c.506-8324N>A			ENST00000628514		NA	NA	NA	NA	NA	NA	SUGCT,intron_variant,,ENST00000335693,NM_001193313.1;SUGCT,intron_variant,,ENST00000401647,NM_001193312.1;SUGCT,intron_variant,,ENST00000416370,;SUGCT,intron_variant,,ENST00000628514,NM_001193311.1,NM_024728.2;	A	ENSG00000175600	ENST00000628514
3968	SUGCT	0	.	GRCh38	chr7	40591356	40591356	+	Intron	SNP	G	G	T	rs1254898703	NA	HT-29_Muc2_KO.sorted	HT-29_CTRL.sorted	G	G	NA	NA	NA	NA	NA	NA	NA	NA	NA	NA	NA	NA	NA	NA	NA	c.1111-92700N>T			ENST00000628514		NA	NA	NA	NA	NA	NA	SUGCT,intron_variant,,ENST00000335693,NM_001193313.1;SUGCT,intron_variant,,ENST00000401647,NM_001193312.1;SUGCT,intron_variant,,ENST00000628514,NM_001193311.1,NM_024728.2;	T	ENSG00000175600	ENST00000628514
3969	Unknown	0	.	GRCh38	chr7	40951766	40951766	+	IGR	SNP	G	G	T	novel	NA	HT-29_Muc2_KO.sorted	HT-29_CTRL.sorted	G	G	NA	NA	NA	NA	NA	NA	NA	NA	NA	NA	NA	NA	NA	NA	NA						NA	NA	NA	NA	NA	NA		T
3970	LINC01450	0	.	GRCh38	chr7	40961429	40961429	+	3'Flank	SNP	C	C	A	novel	NA	HT-29_Muc2_KO.sorted	HT-29_CTRL.sorted	C	C	NA	NA	NA	NA	NA	NA	NA	NA	NA	NA	NA	NA	NA	NA	NA				ENST00000443406		NA	NA	NA	NA	NA	NA	LINC01450,downstream_gene_variant,,ENST00000443406,;	A	ENSG00000232458	ENST00000443406
3971	ENSR00000823027	0	.	GRCh38	chr7	41059862	41059862	+	IGR	SNP	G	G	T	novel	NA	HT-29_Muc2_KO.sorted	HT-29_CTRL.sorted	G	G	NA	NA	NA	NA	NA	NA	NA	NA	NA	NA	NA	NA	NA	NA	NA				ENSR00000823027		NA	NA	NA	NA	NA	NA	,regulatory_region_variant,,ENSR00000823027,;	T		ENSR00000823027
3972	Unknown	0	.	GRCh38	chr7	41460728	41460728	+	IGR	SNP	C	C	T	novel	NA	HT-29_Muc2_KO.sorted	HT-29_CTRL.sorted	C	C	NA	NA	NA	NA	NA	NA	NA	NA	NA	NA	NA	NA	NA	NA	NA						NA	NA	NA	NA	NA	NA		T
3973	ENSR00000211495	0	.	GRCh38	chr7	41917630	41917630	+	IGR	SNP	C	C	T	rs753655087	NA	HT-29_Muc2_KO.sorted	HT-29_CTRL.sorted	C	C	NA	NA	NA	NA	NA	NA	NA	NA	NA	NA	NA	NA	NA	NA	NA				ENSR00000211495		NA	NA	NA	NA	NA	NA	,regulatory_region_variant,,ENSR00000211495,;	T		ENSR00000211495
3974	GLI3	0	.	GRCh38	chr7	42008107	42008107	+	Intron	SNP	C	C	A	novel	NA	HT-29_Muc2_KO.sorted	HT-29_CTRL.sorted	C	C	NA	NA	NA	NA	NA	NA	NA	NA	NA	NA	NA	NA	NA	NA	NA	c.1497+15361N>T			ENST00000395925		NA	NA	NA	NA	NA	NA	GLI3,intron_variant,,ENST00000395925,NM_000168.6;GLI3,intron_variant,,ENST00000479210,;	A	ENSG00000106571	ENST00000395925
3975	AEBP1	0	.	GRCh38	chr7	44101583	44101583	+	5'Flank	SNP	C	C	A	novel	NA	HT-29_Muc2_KO.sorted	HT-29_CTRL.sorted	C	C	NA	NA	NA	NA	NA	NA	NA	NA	NA	NA	NA	NA	NA	NA	NA				ENST00000223357		NA	NA	NA	NA	NA	NA	AEBP1,upstream_gene_variant,,ENST00000223357,NM_001129.5;AEBP1,upstream_gene_variant,,ENST00000449162,;AEBP1,upstream_gene_variant,,ENST00000455443,;,regulatory_region_variant,,ENSR00000211784,;	A	ENSG00000106624	ENST00000223357
3976	AC073968.2	0	.	GRCh38	chr7	45269721	45269721	+	Intron	SNP	T	T	C	rs534642567	NA	HT-29_Muc2_KO.sorted	HT-29_CTRL.sorted	T	T	NA	NA	NA	NA	NA	NA	NA	NA	NA	NA	NA	NA	NA	NA	NA	n.837+204N>C			ENST00000666999		NA	NA	NA	NA	NA	NA	AC073968.2,intron_variant,,ENST00000666999,;	C	ENSG00000286738	ENST00000666999
3977	Unknown	0	.	GRCh38	chr7	46519014	46519014	+	IGR	SNP	G	G	T	novel	NA	HT-29_Muc2_KO.sorted	HT-29_CTRL.sorted	G	G	NA	NA	NA	NA	NA	NA	NA	NA	NA	NA	NA	NA	NA	NA	NA						NA	NA	NA	NA	NA	NA		T
3978	ENSR00000824834	0	.	GRCh38	chr7	48144352	48144352	+	IGR	SNP	T	T	C	novel	NA	HT-29_Muc2_KO.sorted	HT-29_CTRL.sorted	T	T	NA	NA	NA	NA	NA	NA	NA	NA	NA	NA	NA	NA	NA	NA	NA				ENSR00000824834		NA	NA	NA	NA	NA	NA	,regulatory_region_variant,,ENSR00000824834,;	C		ENSR00000824834
3979	ABCA13	0	.	GRCh38	chr7	48631166	48631166	+	Intron	SNP	G	G	A	novel	NA	HT-29_Muc2_KO.sorted	HT-29_CTRL.sorted	G	G	NA	NA	NA	NA	NA	NA	NA	NA	NA	NA	NA	NA	NA	NA	NA	c.14838-12122N>A			ENST00000435803		NA	NA	NA	NA	NA	NA	ABCA13,intron_variant,,ENST00000411975,;ABCA13,intron_variant,,ENST00000435803,NM_152701.5;ABCA13,intron_variant,,ENST00000544596,;ABCA13,downstream_gene_variant,,ENST00000611776,;ABCA13,intron_variant,,ENST00000453246,;	A	ENSG00000179869	ENST00000435803
3980	Unknown	0	.	GRCh38	chr7	48759443	48759443	+	IGR	SNP	G	G	T	novel	NA	HT-29_Muc2_KO.sorted	HT-29_CTRL.sorted	G	G	NA	NA	NA	NA	NA	NA	NA	NA	NA	NA	NA	NA	NA	NA	NA						NA	NA	NA	NA	NA	NA		T
3981	Unknown	0	.	GRCh38	chr7	49670702	49670702	+	IGR	SNP	G	G	A	novel	NA	HT-29_Muc2_KO.sorted	HT-29_CTRL.sorted	G	G	NA	NA	NA	NA	NA	NA	NA	NA	NA	NA	NA	NA	NA	NA	NA						NA	NA	NA	NA	NA	NA		A
3982	ENSR00001125405	0	.	GRCh38	chr7	51010287	51010287	+	IGR	SNP	C	C	A	rs529058549	NA	HT-29_Muc2_KO.sorted	HT-29_CTRL.sorted	C	C	NA	NA	NA	NA	NA	NA	NA	NA	NA	NA	NA	NA	NA	NA	NA				ENSR00001125405		NA	NA	NA	NA	NA	NA	,regulatory_region_variant,,ENSR00001125405,;AC004830.2,intron_variant,,ENST00000420449,;	A		ENSR00001125405
3983	Unknown	0	.	GRCh38	chr7	52316214	52316214	+	IGR	SNP	A	A	C	novel	NA	HT-29_Muc2_KO.sorted	HT-29_CTRL.sorted	A	A	NA	NA	NA	NA	NA	NA	NA	NA	NA	NA	NA	NA	NA	NA	NA						NA	NA	NA	NA	NA	NA		C
3984	Unknown	0	.	GRCh38	chr7	53279066	53279066	+	IGR	SNP	C	C	A	novel	NA	HT-29_Muc2_KO.sorted	HT-29_CTRL.sorted	C	C	NA	NA	NA	NA	NA	NA	NA	NA	NA	NA	NA	NA	NA	NA	NA						NA	NA	NA	NA	NA	NA		A
3985	Unknown	0	.	GRCh38	chr7	53593186	53593186	+	IGR	SNP	G	G	T	novel	NA	HT-29_Muc2_KO.sorted	HT-29_CTRL.sorted	G	G	NA	NA	NA	NA	NA	NA	NA	NA	NA	NA	NA	NA	NA	NA	NA						NA	NA	NA	NA	NA	NA		T
3986	AC091812.2	0	.	GRCh38	chr7	55746177	55746177	+	3'Flank	SNP	G	G	T	novel	NA	HT-29_Muc2_KO.sorted	HT-29_CTRL.sorted	G	G	NA	NA	NA	NA	NA	NA	NA	NA	NA	NA	NA	NA	NA	NA	NA				ENST00000619081		NA	NA	NA	NA	NA	NA	AC091812.2,downstream_gene_variant,,ENST00000619081,;AC091812.4,downstream_gene_variant,,ENST00000621362,;	T	ENSG00000273720	ENST00000619081
3987	AC092647.5	0	.	GRCh38	chr7	55932992	55932992	+	Intron	SNP	C	C	T	novel	NA	HT-29_Muc2_KO.sorted	HT-29_CTRL.sorted	C	C	NA	NA	NA	NA	NA	NA	NA	NA	NA	NA	NA	NA	NA	NA	NA	c.268+9293N>T			ENST00000426595		NA	NA	NA	NA	NA	NA	AC092647.5,intron_variant,,ENST00000426595,;ZNF713,intron_variant,,ENST00000429591,NM_182633.3;ZNF713,intron_variant,,ENST00000633730,NM_001366796.2;ZNF713,intron_variant,,ENST00000411863,;	T	ENSG00000249773	ENST00000426595
3988	Unknown	0	.	GRCh38	chr7	57856625	57856625	+	IGR	SNP	C	C	A	novel	NA	HT-29_Muc2_KO.sorted	HT-29_CTRL.sorted	C	C	NA	NA	NA	NA	NA	NA	NA	NA	NA	NA	NA	NA	NA	NA	NA						NA	NA	NA	NA	NA	NA		A
3989	Unknown	0	.	GRCh38	chr7	57967618	57967618	+	IGR	SNP	C	C	T	novel	NA	HT-29_Muc2_KO.sorted	HT-29_CTRL.sorted	C	C	NA	NA	NA	NA	NA	NA	NA	NA	NA	NA	NA	NA	NA	NA	NA						NA	NA	NA	NA	NA	NA		T
3990	Unknown	0	.	GRCh38	chr7	60963344	60963344	+	IGR	SNP	G	G	A	novel	NA	HT-29_Muc2_KO.sorted	HT-29_CTRL.sorted	G	G	NA	NA	NA	NA	NA	NA	NA	NA	NA	NA	NA	NA	NA	NA	NA						NA	NA	NA	NA	NA	NA		A
3991	Unknown	0	.	GRCh38	chr7	61772342	61772342	+	IGR	SNP	A	A	G	novel	NA	HT-29_Muc2_KO.sorted	HT-29_CTRL.sorted	A	A	NA	NA	NA	NA	NA	NA	NA	NA	NA	NA	NA	NA	NA	NA	NA						NA	NA	NA	NA	NA	NA		G
3992	Unknown	0	.	GRCh38	chr7	62610084	62610084	+	IGR	SNP	C	C	A	rs1195801408	NA	HT-29_Muc2_KO.sorted	HT-29_CTRL.sorted	C	C	NA	NA	NA	NA	NA	NA	NA	NA	NA	NA	NA	NA	NA	NA	NA						NA	NA	NA	NA	NA	NA		A
3993	Unknown	0	.	GRCh38	chr7	62679747	62679747	+	IGR	SNP	A	A	G	novel	NA	HT-29_Muc2_KO.sorted	HT-29_CTRL.sorted	A	A	NA	NA	NA	NA	NA	NA	NA	NA	NA	NA	NA	NA	NA	NA	NA						NA	NA	NA	NA	NA	NA		G
3994	Unknown	0	.	GRCh38	chr7	63023937	63023937	+	IGR	SNP	C	C	A	novel	NA	HT-29_Muc2_KO.sorted	HT-29_CTRL.sorted	C	C	NA	NA	NA	NA	NA	NA	NA	NA	NA	NA	NA	NA	NA	NA	NA						NA	NA	NA	NA	NA	NA		A
3995	Unknown	0	.	GRCh38	chr7	63869494	63869494	+	IGR	SNP	T	T	C	rs563258431	NA	HT-29_Muc2_KO.sorted	HT-29_CTRL.sorted	T	T	NA	NA	NA	NA	NA	NA	NA	NA	NA	NA	NA	NA	NA	NA	NA						NA	NA	NA	NA	NA	NA		C
3996	AC092634.1	0	.	GRCh38	chr7	63979641	63979641	+	3'Flank	SNP	A	A	T	novel	NA	HT-29_Muc2_KO.sorted	HT-29_CTRL.sorted	A	A	NA	NA	NA	NA	NA	NA	NA	NA	NA	NA	NA	NA	NA	NA	NA				ENST00000366505		NA	NA	NA	NA	NA	NA	AC092634.1,downstream_gene_variant,,ENST00000366505,;AC092634.7,intron_variant,,ENST00000639687,;	T	ENSG00000176232	ENST00000366505
3997	ZNF727	0	.	GRCh38	chr7	64052177	64052177	+	Intron	SNP	G	G	T	novel	NA	HT-29_Muc2_KO.sorted	HT-29_CTRL.sorted	G	G	NA	NA	NA	NA	NA	NA	NA	NA	NA	NA	NA	NA	NA	NA	NA	c.3+6553N>T			ENST00000456806		NA	NA	NA	NA	NA	NA	ZNF727,intron_variant,,ENST00000456806,NM_001159522.3;,regulatory_region_variant,,ENSR00001125778,;AC115220.2,intron_variant,,ENST00000647787,;	T	ENSG00000214652	ENST00000456806
3998	ZNF680	0	.	GRCh38	chr7	64532107	64532107	+	Intron	SNP	C	C	A	novel	NA	HT-29_Muc2_KO.sorted	HT-29_CTRL.sorted	C	C	NA	NA	NA	NA	NA	NA	NA	NA	NA	NA	NA	NA	NA	NA	NA	c.254-9607N>T			ENST00000309683		NA	NA	NA	NA	NA	NA	ZNF680,intron_variant,,ENST00000309683,NM_178558.5;ZNF680,intron_variant,,ENST00000447137,NM_001130022.1;ZNF680,intron_variant,,ENST00000476563,;ZNF680,intron_variant,,ENST00000470847,;	A	ENSG00000173041	ENST00000309683
3999	AC016769.3	0	.	GRCh38	chr7	64568106	64568106	+	5'Flank	SNP	G	G	T	novel	NA	HT-29_Muc2_KO.sorted	HT-29_CTRL.sorted	G	G	NA	NA	NA	NA	NA	NA	NA	NA	NA	NA	NA	NA	NA	NA	NA				ENST00000396562		NA	NA	NA	NA	NA	NA	AC016769.3,upstream_gene_variant,,ENST00000396562,;AC016769.1,downstream_gene_variant,,ENST00000409132,;	T	ENSG00000235349	ENST00000396562
4000	ZNF273	0	.	GRCh38	chr7	64906848	64906848	+	Intron	SNP	T	T	A	rs1467664763	NA	HT-29_Muc2_KO.sorted	HT-29_CTRL.sorted	T	T	NA	NA	NA	NA	NA	NA	NA	NA	NA	NA	NA	NA	NA	NA	NA	c.102+3429N>A			ENST00000476120		NA	NA	NA	NA	NA	NA	ZNF273,intron_variant,,ENST00000476120,NM_021148.2;ZNF273,intron_variant,,ENST00000489672,;ZNF273,intron_variant,,ENST00000527278,;ZNF273,intron_variant,,ENST00000395375,;	A	ENSG00000198039	ENST00000476120
4001	Unknown	0	.	GRCh38	chr7	64963963	64963963	+	IGR	SNP	A	A	T	novel	NA	HT-29_Muc2_KO.sorted	HT-29_CTRL.sorted	A	A	NA	NA	NA	NA	NA	NA	NA	NA	NA	NA	NA	NA	NA	NA	NA						NA	NA	NA	NA	NA	NA		T
4002	INTS4P1	0	.	GRCh38	chr7	65231631	65231631	+	RNA	SNP	C	C	A	novel	NA	HT-29_Muc2_KO.sorted	HT-29_CTRL.sorted	C	C	NA	NA	NA	NA	NA	NA	NA	NA	NA	NA	NA	NA	NA	NA	NA	n.2238N>A			ENST00000641008	16/17	NA	NA	NA	NA	NA	NA	INTS4P1,non_coding_transcript_exon_variant,,ENST00000641008,;INTS4P1,non_coding_transcript_exon_variant,,ENST00000587624,;AC104073.2,downstream_gene_variant,,ENST00000453737,;	A	ENSG00000164669	ENST00000641008
4003	AC104073.4	0	.	GRCh38	chr7	65279170	65279170	+	Intron	SNP	C	C	A	novel	NA	HT-29_Muc2_KO.sorted	HT-29_CTRL.sorted	C	C	NA	NA	NA	NA	NA	NA	NA	NA	NA	NA	NA	NA	NA	NA	NA	n.165+9632N>A			ENST00000632111		NA	NA	NA	NA	NA	NA	AC104073.4,intron_variant,,ENST00000632111,;	A	ENSG00000282381	ENST00000632111
4004	Unknown	0	.	GRCh38	chr7	67389203	67389203	+	IGR	SNP	G	G	T	rs1440155900	NA	HT-29_Muc2_KO.sorted	HT-29_CTRL.sorted	G	G	NA	NA	NA	NA	NA	NA	NA	NA	NA	NA	NA	NA	NA	NA	NA						NA	NA	NA	NA	NA	NA		T
4005	Unknown	0	.	GRCh38	chr7	68533040	68533040	+	IGR	SNP	C	C	A	novel	NA	HT-29_Muc2_KO.sorted	HT-29_CTRL.sorted	C	C	NA	NA	NA	NA	NA	NA	NA	NA	NA	NA	NA	NA	NA	NA	NA						NA	NA	NA	NA	NA	NA		A
4006	Unknown	0	.	GRCh38	chr7	68702193	68702193	+	IGR	SNP	A	A	T	novel	NA	HT-29_Muc2_KO.sorted	HT-29_CTRL.sorted	A	A	NA	NA	NA	NA	NA	NA	NA	NA	NA	NA	NA	NA	NA	NA	NA						NA	NA	NA	NA	NA	NA		T
4007	AUTS2	0	.	GRCh38	chr7	69982025	69982025	+	Intron	SNP	T	T	A	novel	NA	HT-29_Muc2_KO.sorted	HT-29_CTRL.sorted	T	T	NA	NA	NA	NA	NA	NA	NA	NA	NA	NA	NA	NA	NA	NA	NA	c.522+82527N>A			ENST00000342771		NA	NA	NA	NA	NA	NA	AUTS2,intron_variant,,ENST00000342771,NM_015570.4;AUTS2,intron_variant,,ENST00000403018,NM_001127232.3;AUTS2,intron_variant,,ENST00000406775,NM_001127231.3;AUTS2,intron_variant,,ENST00000643587,;AUTS2,intron_variant,,ENST00000643936,;AUTS2,intron_variant,,ENST00000644939,;AUTS2,intron_variant,,ENST00000664521,;AUTS2,intron_variant,,ENST00000476695,;AUTS2,intron_variant,,ENST00000656998,;,regulato…	A	ENSG00000158321	ENST00000342771
4008	CALN1	0	.	GRCh38	chr7	71979741	71979741	+	Intron	SNP	G	G	T		NA	HT-29_Muc2_KO.sorted	HT-29_CTRL.sorted	G	G	NA	NA	NA	NA	NA	NA	NA	NA	NA	NA	NA	NA	NA	NA	NA	c.501+43916N>A			ENST00000395275		NA	NA	NA	NA	NA	NA	CALN1,intron_variant,,ENST00000329008,NM_001017440.3;CALN1,intron_variant,,ENST00000395275,NM_031468.4;CALN1,intron_variant,,ENST00000395276,;CALN1,intron_variant,,ENST00000431984,NM_001363460.1;	T	ENSG00000183166	ENST00000395275
4009	CALN1	0	.	GRCh38	chr7	72024572	72024572	+	Intron	SNP	T	T	C	novel	NA	HT-29_Muc2_KO.sorted	HT-29_CTRL.sorted	T	T	NA	NA	NA	NA	NA	NA	NA	NA	NA	NA	NA	NA	NA	NA	NA	c.389-803N>G			ENST00000395275		NA	NA	NA	NA	NA	NA	CALN1,intron_variant,,ENST00000329008,NM_001017440.3;CALN1,intron_variant,,ENST00000395275,NM_031468.4;CALN1,intron_variant,,ENST00000395276,;CALN1,intron_variant,,ENST00000431984,NM_001363460.1;CALN1,intron_variant,,ENST00000446128,;	C	ENSG00000183166	ENST00000395275
4010	FKBP6	0	.	GRCh38	chr7	73333955	73333955	+	Intron	SNP	C	C	T	novel	NA	HT-29_Muc2_KO.sorted	HT-29_CTRL.sorted	C	C	NA	NA	NA	NA	NA	NA	NA	NA	NA	NA	NA	NA	NA	NA	NA	c.588+2179N>T			ENST00000252037		NA	NA	NA	NA	NA	NA	FKBP6,intron_variant,,ENST00000252037,NM_003602.5;FKBP6,intron_variant,,ENST00000413573,NM_001281304.2;FKBP6,intron_variant,,ENST00000431982,NM_001135211.3,NM_001362789.2;FKBP6,intron_variant,,ENST00000442793,;FKBP6,intron_variant,,ENST00000429879,;FKBP6,intron_variant,,ENST00000445032,;FKBP6,intron_variant,,ENST00000648538,;FKBP6,downstream_gene_variant,,ENST00000437013,;	T	ENSG00000077800	ENST00000252037
4011	MAGI2	0	.	GRCh38	chr7	78968266	78968266	+	Intron	SNP	G	G	T	novel	NA	HT-29_Muc2_KO.sorted	HT-29_CTRL.sorted	G	G	NA	NA	NA	NA	NA	NA	NA	NA	NA	NA	NA	NA	NA	NA	NA	c.418+38824N>A			ENST00000354212		NA	NA	NA	NA	NA	NA	MAGI2,intron_variant,,ENST00000354212,NM_012301.4;MAGI2,intron_variant,,ENST00000419488,NM_001301128.2;MAGI2,intron_variant,,ENST00000522391,;MAGI2,intron_variant,,ENST00000637441,;MAGI2,intron_variant,,ENST00000440555,;MAGI2,intron_variant,,ENST00000636989,;	T	ENSG00000187391	ENST00000354212
4012	AC008163.1	0	.	GRCh38	chr7	81673939	81673939	+	Intron	SNP	G	G	C	rs141697838	NA	HT-29_Muc2_KO.sorted	HT-29_CTRL.sorted	G	G	NA	NA	NA	NA	NA	NA	NA	NA	NA	NA	NA	NA	NA	NA	NA	n.78+17390N>G			ENST00000413944		NA	NA	NA	NA	NA	NA	AC008163.1,intron_variant,,ENST00000413944,;AC008163.1,intron_variant,,ENST00000636281,;AC008163.1,intron_variant,,ENST00000648981,;,regulatory_region_variant,,ENSR00000830138,;	C	ENSG00000233491	ENST00000413944
4013	SEMA3E	0	.	GRCh38	chr7	83586905	83586905	+	Intron	SNP	A	A	G	novel	NA	HT-29_Muc2_KO.sorted	HT-29_CTRL.sorted	A	A	NA	NA	NA	NA	NA	NA	NA	NA	NA	NA	NA	NA	NA	NA	NA	c.115+61523N>C			ENST00000643230		NA	NA	NA	NA	NA	NA	SEMA3E,intron_variant,,ENST00000427262,NM_001178129.1;SEMA3E,intron_variant,,ENST00000642232,;SEMA3E,intron_variant,,ENST00000643230,NM_012431.3;SEMA3E,intron_variant,,ENST00000442159,;SEMA3E,intron_variant,,ENST00000643441,;SEMA3E,intron_variant,,ENST00000453333,;,regulatory_region_variant,,ENSR00001127659,;	G	ENSG00000170381	ENST00000643230
4014	Unknown	0	.	GRCh38	chr7	83703253	83703253	+	IGR	SNP	A	A	G	novel	NA	HT-29_Muc2_KO.sorted	HT-29_CTRL.sorted	A	A	NA	NA	NA	NA	NA	NA	NA	NA	NA	NA	NA	NA	NA	NA	NA						NA	NA	NA	NA	NA	NA		G
4015	Unknown	0	.	GRCh38	chr7	83809448	83809448	+	IGR	SNP	C	C	A	novel	NA	HT-29_Muc2_KO.sorted	HT-29_CTRL.sorted	C	C	NA	NA	NA	NA	NA	NA	NA	NA	NA	NA	NA	NA	NA	NA	NA						NA	NA	NA	NA	NA	NA		A
4016	Unknown	0	.	GRCh38	chr7	86042936	86042936	+	IGR	SNP	G	G	T	novel	NA	HT-29_Muc2_KO.sorted	HT-29_CTRL.sorted	G	G	NA	NA	NA	NA	NA	NA	NA	NA	NA	NA	NA	NA	NA	NA	NA						NA	NA	NA	NA	NA	NA		T
4017	SOCS5P1	0	.	GRCh38	chr7	86219321	86219321	+	5'Flank	SNP	T	T	A	novel	NA	HT-29_Muc2_KO.sorted	HT-29_CTRL.sorted	T	T	NA	NA	NA	NA	NA	NA	NA	NA	NA	NA	NA	NA	NA	NA	NA				ENST00000440415		NA	NA	NA	NA	NA	NA	SOCS5P1,upstream_gene_variant,,ENST00000440415,;	A	ENSG00000236610	ENST00000440415
4018	GRM3	0	.	GRCh38	chr7	86778423	86778423	+	Intron	SNP	G	G	T	novel	NA	HT-29_Muc2_KO.sorted	HT-29_CTRL.sorted	G	G	NA	NA	NA	NA	NA	NA	NA	NA	NA	NA	NA	NA	NA	NA	NA	c.469-7838N>T			ENST00000361669		NA	NA	NA	NA	NA	NA	GRM3,intron_variant,,ENST00000361669,NM_000840.2;GRM3,intron_variant,,ENST00000439827,NM_001363522.1;GRM3,intron_variant,,ENST00000454217,;GRM3-AS1,downstream_gene_variant,,ENST00000418031,;AC005009.1,upstream_gene_variant,,ENST00000423979,;	T	ENSG00000198822	ENST00000361669
4019	Unknown	0	.	GRCh38	chr7	87079676	87079676	+	IGR	SNP	C	C	G	novel	NA	HT-29_Muc2_KO.sorted	HT-29_CTRL.sorted	C	C	NA	NA	NA	NA	NA	NA	NA	NA	NA	NA	NA	NA	NA	NA	NA						NA	NA	NA	NA	NA	NA		G
4020	Unknown	0	.	GRCh38	chr7	87268812	87268812	+	IGR	SNP	A	A	G	novel	NA	HT-29_Muc2_KO.sorted	HT-29_CTRL.sorted	A	A	NA	NA	NA	NA	NA	NA	NA	NA	NA	NA	NA	NA	NA	NA	NA						NA	NA	NA	NA	NA	NA		G
4021	RUNDC3B	0	.	GRCh38	chr7	87738967	87738967	+	Intron	SNP	A	A	G	novel	NA	HT-29_Muc2_KO.sorted	HT-29_CTRL.sorted	A	A	NA	NA	NA	NA	NA	NA	NA	NA	NA	NA	NA	NA	NA	NA	NA	c.510-824N>G			ENST00000338056		NA	NA	NA	NA	NA	NA	RUNDC3B,intron_variant,,ENST00000338056,NM_138290.3;RUNDC3B,intron_variant,,ENST00000394654,NM_001134405.2;RUNDC3B,intron_variant,,ENST00000493037,NM_001134406.2;RUNDC3B,intron_variant,,ENST00000466676,;RUNDC3B,intron_variant,,ENST00000489461,;RUNDC3B,intron_variant,,ENST00000496000,;RUNDC3B,intron_variant,,ENST00000312373,;	G	ENSG00000105784	ENST00000338056
4022	AC006153.1	0	.	GRCh38	chr7	90449363	90449363	+	Intron	SNP	G	G	T	novel	NA	HT-29_Muc2_KO.sorted	HT-29_CTRL.sorted	G	G	NA	NA	NA	NA	NA	NA	NA	NA	NA	NA	NA	NA	NA	NA	NA	n.211-29865N>T			ENST00000480135		NA	NA	NA	NA	NA	NA	CLDN12,intron_variant,,ENST00000451941,NM_001365443.2;CLDN12,intron_variant,,ENST00000483862,;CLDN12,intron_variant,,ENST00000498033,;AC006153.1,intron_variant,,ENST00000480135,;	T	ENSG00000273299	ENST00000480135
4023	CDK14	0	.	GRCh38	chr7	91035643	91035643	+	Intron	SNP	C	C	T	rs1485217639	NA	HT-29_Muc2_KO.sorted	HT-29_CTRL.sorted	C	C	NA	NA	NA	NA	NA	NA	NA	NA	NA	NA	NA	NA	NA	NA	NA	c.1042-10254N>T			ENST00000380050		NA	NA	NA	NA	NA	NA	CDK14,intron_variant,,ENST00000265741,NM_012395.3;CDK14,intron_variant,,ENST00000380050,NM_001287135.2;CDK14,intron_variant,,ENST00000406263,NM_001287136.1;CDK14,intron_variant,,ENST00000436577,NM_001287137.1;,regulatory_region_variant,,ENSR00000831660,;AC002458.1,upstream_gene_variant,,ENST00000664362,;	T	ENSG00000058091	ENST00000380050
4024	CDK14	0	.	GRCh38	chr7	91157666	91157666	+	Intron	SNP	C	C	T	novel	NA	HT-29_Muc2_KO.sorted	HT-29_CTRL.sorted	C	C	NA	NA	NA	NA	NA	NA	NA	NA	NA	NA	NA	NA	NA	NA	NA	c.*28+39458N>T			ENST00000380050		NA	NA	NA	NA	NA	NA	CDK14,intron_variant,,ENST00000265741,NM_012395.3;CDK14,intron_variant,,ENST00000380050,NM_001287135.2;CDK14,intron_variant,,ENST00000406263,NM_001287136.1;CDK14,intron_variant,,ENST00000436577,NM_001287137.1;	T	ENSG00000058091	ENST00000380050
4025	MTERF1	0	.	GRCh38	chr7	91763107	91763107	+	Intron	SNP	T	T	G	novel	NA	HT-29_Muc2_KO.sorted	HT-29_CTRL.sorted	T	T	NA	NA	NA	NA	NA	NA	NA	NA	NA	NA	NA	NA	NA	NA	NA	n.159+64308N>C			ENST00000454222		NA	NA	NA	NA	NA	NA	MTERF1,intron_variant,,ENST00000454222,;	G	ENSG00000127989	ENST00000454222
4026	AKAP9	0	.	GRCh38	chr7	92080232	92080232	+	Intron	SNP	T	T	C	novel	NA	HT-29_Muc2_KO.sorted	HT-29_CTRL.sorted	T	T	NA	NA	NA	NA	NA	NA	NA	NA	NA	NA	NA	NA	NA	NA	NA	c.8019+80N>C			ENST00000356239		NA	NA	NA	NA	NA	NA	AKAP9,intron_variant,,ENST00000356239,NM_147185.3,NM_005751.4;AKAP9,intron_variant,,ENST00000358100,;AKAP9,intron_variant,,ENST00000359028,;AKAP9,intron_variant,,ENST00000394534,;AKAP9,upstream_gene_variant,,ENST00000435423,;	C	ENSG00000127914	ENST00000356239
4027	CDK6-AS1	0	.	GRCh38	chr7	92921511	92921511	+	3'Flank	SNP	G	G	C	novel	NA	HT-29_Muc2_KO.sorted	HT-29_CTRL.sorted	G	G	NA	NA	NA	NA	NA	NA	NA	NA	NA	NA	NA	NA	NA	NA	NA				ENST00000419668		NA	NA	NA	NA	NA	NA	CDK6-AS1,downstream_gene_variant,,ENST00000419668,;CDK6-AS1,downstream_gene_variant,,ENST00000424523,;CDK6-AS1,downstream_gene_variant,,ENST00000435695,;CDK6-AS1,downstream_gene_variant,,ENST00000452050,;	C	ENSG00000237819	ENST00000419668
4028	ASB4	0	.	GRCh38	chr7	95526008	95526008	+	Intron	SNP	G	G	A	novel	NA	HT-29_Muc2_KO.sorted	HT-29_CTRL.sorted	G	G	NA	NA	NA	NA	NA	NA	NA	NA	NA	NA	NA	NA	NA	NA	NA	c.488-1805N>A			ENST00000325885		NA	NA	NA	NA	NA	NA	ASB4,intron_variant,,ENST00000325885,NM_016116.3;ASB4,intron_variant,,ENST00000428113,NM_145872.2;	A	ENSG00000005981	ENST00000325885
4029	SEM1	0	.	GRCh38	chr7	96626206	96626206	+	Intron	SNP	C	C	A	novel	NA	HT-29_Muc2_KO.sorted	HT-29_CTRL.sorted	C	C	NA	NA	NA	NA	NA	NA	NA	NA	NA	NA	NA	NA	NA	NA	NA	c.171-3563N>T			ENST00000417009		NA	NA	NA	NA	NA	NA	SEM1,intron_variant,,ENST00000417009,;SEM1,intron_variant,,ENST00000606019,;SEM1,intron_variant,,ENST00000616956,;SEM1,intron_variant,,ENST00000466986,;SEM1,intron_variant,,ENST00000613919,;SEM1,intron_variant,,ENST00000617133,;SEM1,intron_variant,,ENST00000618105,;SEM1,intron_variant,,ENST00000619259,;	A	ENSG00000127922	ENST00000417009
4030	RELN	0	.	GRCh38	chr7	103763050	103763050	+	Intron	SNP	T	T	C	novel	NA	HT-29_Muc2_KO.sorted	HT-29_CTRL.sorted	T	T	NA	NA	NA	NA	NA	NA	NA	NA	NA	NA	NA	NA	NA	NA	NA	c.545-9836N>G			ENST00000428762		NA	NA	NA	NA	NA	NA	RELN,intron_variant,,ENST00000343529,NM_173054.2;RELN,intron_variant,,ENST00000424685,;RELN,intron_variant,,ENST00000428762,NM_005045.4;	C	ENSG00000189056	ENST00000428762
4031	Unknown	0	.	GRCh38	chr7	107034033	107034033	+	IGR	SNP	G	G	A	novel	NA	HT-29_Muc2_KO.sorted	HT-29_CTRL.sorted	G	G	NA	NA	NA	NA	NA	NA	NA	NA	NA	NA	NA	NA	NA	NA	NA						NA	NA	NA	NA	NA	NA		A
4032	Unknown	0	.	GRCh38	chr7	107039618	107039618	+	IGR	SNP	T	T	A	novel	NA	HT-29_Muc2_KO.sorted	HT-29_CTRL.sorted	T	T	NA	NA	NA	NA	NA	NA	NA	NA	NA	NA	NA	NA	NA	NA	NA						NA	NA	NA	NA	NA	NA		A
4033	COG5	0	.	GRCh38	chr7	107397947	107397947	+	Intron	SNP	A	A	C	novel	NA	HT-29_Muc2_KO.sorted	HT-29_CTRL.sorted	A	A	NA	NA	NA	NA	NA	NA	NA	NA	NA	NA	NA	NA	NA	NA	NA	c.762+14555N>G			ENST00000297135		NA	NA	NA	NA	NA	NA	COG5,intron_variant,,ENST00000297135,NM_006348.3;COG5,intron_variant,,ENST00000347053,NM_181733.2;COG5,intron_variant,,ENST00000393603,NM_001161520.1;COG5,intron_variant,,ENST00000475638,;COG5,intron_variant,,ENST00000484237,;	C	ENSG00000164597	ENST00000297135
4034	COG5	0	.	GRCh38	chr7	107397949	107397949	+	Intron	SNP	A	A	T	novel	NA	HT-29_Muc2_KO.sorted	HT-29_CTRL.sorted	A	A	NA	NA	NA	NA	NA	NA	NA	NA	NA	NA	NA	NA	NA	NA	NA	c.762+14553N>A			ENST00000297135		NA	NA	NA	NA	NA	NA	COG5,intron_variant,,ENST00000297135,NM_006348.3;COG5,intron_variant,,ENST00000347053,NM_181733.2;COG5,intron_variant,,ENST00000393603,NM_001161520.1;COG5,intron_variant,,ENST00000475638,;COG5,intron_variant,,ENST00000484237,;	T	ENSG00000164597	ENST00000297135
4035	Unknown	0	.	GRCh38	chr7	109378845	109378845	+	IGR	SNP	G	G	T	novel	NA	HT-29_Muc2_KO.sorted	HT-29_CTRL.sorted	G	G	NA	NA	NA	NA	NA	NA	NA	NA	NA	NA	NA	NA	NA	NA	NA						NA	NA	NA	NA	NA	NA		T
4036	IMMP2L	0	.	GRCh38	chr7	110832833	110832833	+	Intron	SNP	T	T	C	rs1335434047	NA	HT-29_Muc2_KO.sorted	HT-29_CTRL.sorted	T	T	NA	NA	NA	NA	NA	NA	NA	NA	NA	NA	NA	NA	NA	NA	NA	c.408+53760N>G			ENST00000405709		NA	NA	NA	NA	NA	NA	IMMP2L,intron_variant,,ENST00000331762,NM_001350963.2,NM_001244606.2,NM_001350961.2,NM_001350959.2;IMMP2L,intron_variant,,ENST00000405709,NM_001350960.2,NM_032549.4;IMMP2L,intron_variant,,ENST00000450877,;IMMP2L,intron_variant,,ENST00000452895,;IMMP2L,intron_variant,,ENST00000487733,;IMMP2L,intron_variant,,ENST00000489381,;	C	ENSG00000184903	ENST00000405709
4037	IMMP2L	0	.	GRCh38	chr7	111351819	111351819	+	Intron	SNP	T	T	C	rs951117415	NA	HT-29_Muc2_KO.sorted	HT-29_CTRL.sorted	T	T	NA	NA	NA	NA	NA	NA	NA	NA	NA	NA	NA	NA	NA	NA	NA	c.239+135419N>G			ENST00000405709		NA	NA	NA	NA	NA	NA	IMMP2L,intron_variant,,ENST00000331762,NM_001350963.2,NM_001244606.2,NM_001350961.2,NM_001350959.2;IMMP2L,intron_variant,,ENST00000405709,NM_001350960.2,NM_032549.4;IMMP2L,intron_variant,,ENST00000447215,NM_001350962.2;IMMP2L,intron_variant,,ENST00000450877,;IMMP2L,intron_variant,,ENST00000452895,;IMMP2L,intron_variant,,ENST00000489381,;	C	ENSG00000184903	ENST00000405709
4038	Unknown	0	.	GRCh38	chr7	111639053	111639053	+	IGR	SNP	C	C	A	novel	NA	HT-29_Muc2_KO.sorted	HT-29_CTRL.sorted	C	C	NA	NA	NA	NA	NA	NA	NA	NA	NA	NA	NA	NA	NA	NA	NA						NA	NA	NA	NA	NA	NA		A
4039	Unknown	0	.	GRCh38	chr7	113748762	113748762	+	IGR	SNP	G	G	T	novel	NA	HT-29_Muc2_KO.sorted	HT-29_CTRL.sorted	G	G	NA	NA	NA	NA	NA	NA	NA	NA	NA	NA	NA	NA	NA	NA	NA						NA	NA	NA	NA	NA	NA		T
4040	FOXP2	0	.	GRCh38	chr7	114429450	114429450	+	Intron	SNP	G	G	T	novel	NA	HT-29_Muc2_KO.sorted	HT-29_CTRL.sorted	G	G	NA	NA	NA	NA	NA	NA	NA	NA	NA	NA	NA	NA	NA	NA	NA	c.168+2771N>T			ENST00000408937		NA	NA	NA	NA	NA	NA	FOXP2,intron_variant,,ENST00000350908,NM_014491.4,NM_001172766.3;FOXP2,intron_variant,,ENST00000360232,NM_148899.3;FOXP2,intron_variant,,ENST00000378237,;FOXP2,intron_variant,,ENST00000390668,NM_001172767.2;FOXP2,intron_variant,,ENST00000393491,;FOXP2,intron_variant,,ENST00000393494,;FOXP2,intron_variant,,ENST00000393495,;FOXP2,intron_variant,,ENST00000393498,;FOXP2,intron_variant,,ENST0000040355…	T	ENSG00000128573	ENST00000408937
4041	CAV2	0	.	GRCh38	chr7	116372423	116372423	+	Intron	SNP	G	G	T	novel	NA	HT-29_Muc2_KO.sorted	HT-29_CTRL.sorted	G	G	NA	NA	NA	NA	NA	NA	NA	NA	NA	NA	NA	NA	NA	NA	NA	n.628+32504N>T			ENST00000462876		NA	NA	NA	NA	NA	NA	CAV2,intron_variant,,ENST00000462876,;CAV2,intron_variant,,ENST00000467035,;CAV2,intron_variant,,ENST00000472470,;CAV2,intron_variant,,ENST00000477018,;CAV2,intron_variant,,ENST00000478226,;CAV2,intron_variant,,ENST00000484871,;CAV2,intron_variant,,ENST00000485561,;CAV2,intron_variant,,ENST00000498493,;AC002066.1,intron_variant,,ENST00000446355,;	T	ENSG00000105971	ENST00000462876
4042	ANKRD7	0	.	GRCh38	chr7	118212880	118212880	+	5'Flank	SNP	T	T	C	novel	NA	HT-29_Muc2_KO.sorted	HT-29_CTRL.sorted	T	T	NA	NA	NA	NA	NA	NA	NA	NA	NA	NA	NA	NA	NA	NA	NA				ENST00000477532		NA	NA	NA	NA	NA	NA	ANKRD7,upstream_gene_variant,,ENST00000477532,;ANKRD7,upstream_gene_variant,,ENST00000433239,;	C	ENSG00000106013	ENST00000477532
4043	Unknown	0	.	GRCh38	chr7	118886530	118886530	+	IGR	SNP	C	C	A	novel	NA	HT-29_Muc2_KO.sorted	HT-29_CTRL.sorted	C	C	NA	NA	NA	NA	NA	NA	NA	NA	NA	NA	NA	NA	NA	NA	NA						NA	NA	NA	NA	NA	NA		A
4044	Unknown	0	.	GRCh38	chr7	119155738	119155738	+	IGR	SNP	A	A	G	rs181011082	NA	HT-29_Muc2_KO.sorted	HT-29_CTRL.sorted	A	A	NA	NA	NA	NA	NA	NA	NA	NA	NA	NA	NA	NA	NA	NA	NA						NA	NA	NA	NA	NA	NA		G
4045	LINC02476	0	.	GRCh38	chr7	119873839	119873839	+	Intron	SNP	C	C	A	novel	NA	HT-29_Muc2_KO.sorted	HT-29_CTRL.sorted	C	C	NA	NA	NA	NA	NA	NA	NA	NA	NA	NA	NA	NA	NA	NA	NA	n.105+33454N>T			ENST00000426413		NA	NA	NA	NA	NA	NA	LINC02476,intron_variant,,ENST00000426413,;LINC02476,intron_variant,,ENST00000431071,;LINC02476,intron_variant,,ENST00000660268,;	A	ENSG00000225546	ENST00000426413
4046	CADPS2	0	.	GRCh38	chr7	122448815	122448815	+	Intron	SNP	C	C	A	rs192229676	NA	HT-29_Muc2_KO.sorted	HT-29_CTRL.sorted	C	C	NA	NA	NA	NA	NA	NA	NA	NA	NA	NA	NA	NA	NA	NA	NA	c.2288+2559N>T			ENST00000449022		NA	NA	NA	NA	NA	NA	CADPS2,intron_variant,,ENST00000313070,NM_001167940.1,NM_001363394.1;CADPS2,intron_variant,,ENST00000334010,;CADPS2,intron_variant,,ENST00000397721,;CADPS2,intron_variant,,ENST00000412584,NM_001009571.3,NM_001363398.1;CADPS2,intron_variant,,ENST00000449022,NM_017954.11,NM_001363397.1,NM_001363396.1,NM_001363393.1,NM_001363392.1,NM_001363390.1,NM_001363389.1,NM_001363400.1,NM_001363399.1;CADPS2,in…	A	ENSG00000081803	ENST00000449022
4047	SLC13A1	0	.	GRCh38	chr7	123138822	123138822	+	Intron	SNP	G	G	A	rs148479301	NA	HT-29_Muc2_KO.sorted	HT-29_CTRL.sorted	G	G	NA	NA	NA	NA	NA	NA	NA	NA	NA	NA	NA	NA	NA	NA	NA	c.813-4293N>T			ENST00000194130		NA	NA	NA	NA	NA	NA	SLC13A1,intron_variant,,ENST00000194130,NM_022444.4,NM_001324400.1;SLC13A1,intron_variant,,ENST00000539873,;SLC13A1,intron_variant,,ENST00000427975,;SLC13A1,intron_variant,,ENST00000439260,;	A	ENSG00000081800	ENST00000194130
4048	POT1-AS1	0	.	GRCh38	chr7	125212529	125212529	+	Intron	SNP	G	G	T	novel	NA	HT-29_Muc2_KO.sorted	HT-29_CTRL.sorted	G	G	NA	NA	NA	NA	NA	NA	NA	NA	NA	NA	NA	NA	NA	NA	NA	n.648+17445N>T			ENST00000424515		NA	NA	NA	NA	NA	NA	POT1-AS1,intron_variant,,ENST00000424515,;POT1-AS1,intron_variant,,ENST00000458437,;POT1-AS1,intron_variant,,ENST00000651909,;POT1-AS1,intron_variant,,ENST00000653619,;POT1-AS1,intron_variant,,ENST00000655668,;POT1-AS1,intron_variant,,ENST00000657243,;POT1-AS1,intron_variant,,ENST00000660124,;POT1-AS1,intron_variant,,ENST00000660851,;POT1-AS1,intron_variant,,ENST00000661562,;POT1-AS1,intron_varia…	T	ENSG00000224897	ENST00000424515
4049	AC010099.1	0	.	GRCh38	chr7	125298273	125298273	+	3'Flank	SNP	A	A	G	rs568853193	NA	HT-29_Muc2_KO.sorted	HT-29_CTRL.sorted	A	A	NA	NA	NA	NA	NA	NA	NA	NA	NA	NA	NA	NA	NA	NA	NA				ENST00000455434		NA	NA	NA	NA	NA	NA	AC010099.1,downstream_gene_variant,,ENST00000455434,;POT1-AS1,intron_variant,,ENST00000424515,;POT1-AS1,intron_variant,,ENST00000458437,;POT1-AS1,intron_variant,,ENST00000651909,;POT1-AS1,intron_variant,,ENST00000653619,;POT1-AS1,intron_variant,,ENST00000655668,;POT1-AS1,intron_variant,,ENST00000657243,;POT1-AS1,intron_variant,,ENST00000660851,;POT1-AS1,intron_variant,,ENST00000664377,;POT1-AS1,i…	G	ENSG00000213291	ENST00000455434
4050	ENSR00001130991	0	.	GRCh38	chr7	125793571	125793571	+	IGR	SNP	G	G	C	novel	NA	HT-29_Muc2_KO.sorted	HT-29_CTRL.sorted	G	G	NA	NA	NA	NA	NA	NA	NA	NA	NA	NA	NA	NA	NA	NA	NA				ENSR00001130991		NA	NA	NA	NA	NA	NA	,regulatory_region_variant,,ENSR00001130991,;	C		ENSR00001130991
4051	Unknown	0	.	GRCh38	chr7	126074045	126074045	+	IGR	SNP	C	C	A	novel	NA	HT-29_Muc2_KO.sorted	HT-29_CTRL.sorted	C	C	NA	NA	NA	NA	NA	NA	NA	NA	NA	NA	NA	NA	NA	NA	NA						NA	NA	NA	NA	NA	NA		A
4052	MIR129-1	0	.	GRCh38	chr7	128207889	128207889	+	RNA	SNP	G	G	T	novel	NA	HT-29_Muc2_KO.sorted	HT-29_CTRL.sorted	G	G	NA	NA	NA	NA	NA	NA	NA	NA	NA	NA	NA	NA	NA	NA	NA	n.18N>T			ENST00000384972	2025-01-01	NA	NA	NA	NA	NA	NA	MIR129-1,mature_miRNA_variant,,ENST00000384972,;	T	ENSG00000207705	ENST00000384972
4053	RNU7-54P	0	.	GRCh38	chr7	128442067	128442067	+	3'Flank	SNP	C	C	T	novel	NA	HT-29_Muc2_KO.sorted	HT-29_CTRL.sorted	C	C	NA	NA	NA	NA	NA	NA	NA	NA	NA	NA	NA	NA	NA	NA	NA				ENST00000459236		NA	NA	NA	NA	NA	NA	RNU7-54P,downstream_gene_variant,,ENST00000459236,;	T	ENSG00000238590	ENST00000459236
4054	CPA5	0	.	GRCh38	chr7	130356877	130356877	+	Intron	SNP	G	G	A	novel	NA	HT-29_Muc2_KO.sorted	HT-29_CTRL.sorted	G	G	NA	NA	NA	NA	NA	NA	NA	NA	NA	NA	NA	NA	NA	NA	NA	c.334-2712N>A			ENST00000485477		NA	NA	NA	NA	NA	NA	CPA5,intron_variant,,ENST00000393213,;CPA5,intron_variant,,ENST00000431780,NM_001127442.2;CPA5,intron_variant,,ENST00000461828,NM_001318223.2;CPA5,intron_variant,,ENST00000463587,;CPA5,intron_variant,,ENST00000466363,;CPA5,intron_variant,,ENST00000474905,NM_001127441.2,NM_080385.5;CPA5,intron_variant,,ENST00000485477,;CPA5,intron_variant,,ENST00000495736,;	A	ENSG00000158525	ENST00000485477
4055	Unknown	0	.	GRCh38	chr7	131593647	131593647	+	IGR	SNP	T	T	C	novel	NA	HT-29_Muc2_KO.sorted	HT-29_CTRL.sorted	T	T	NA	NA	NA	NA	NA	NA	NA	NA	NA	NA	NA	NA	NA	NA	NA						NA	NA	NA	NA	NA	NA		C
4056	Unknown	0	.	GRCh38	chr7	131980838	131980838	+	IGR	SNP	A	A	C	novel	NA	HT-29_Muc2_KO.sorted	HT-29_CTRL.sorted	A	A	NA	NA	NA	NA	NA	NA	NA	NA	NA	NA	NA	NA	NA	NA	NA						NA	NA	NA	NA	NA	NA		C
4057	PLXNA4	0	.	GRCh38	chr7	132640214	132640214	+	Intron	SNP	C	C	A	novel	NA	HT-29_Muc2_KO.sorted	HT-29_CTRL.sorted	C	C	NA	NA	NA	NA	NA	NA	NA	NA	NA	NA	NA	NA	NA	NA	NA	c.-87+5714N>T			ENST00000378539		NA	NA	NA	NA	NA	NA	PLXNA4,intron_variant,,ENST00000378539,NM_181775.3;	A	ENSG00000221866	ENST00000378539
4058	CHCHD3	0	.	GRCh38	chr7	132875173	132875173	+	Intron	SNP	A	A	T	rs1164421104	NA	HT-29_Muc2_KO.sorted	HT-29_CTRL.sorted	A	A	NA	NA	NA	NA	NA	NA	NA	NA	NA	NA	NA	NA	NA	NA	NA	c.468+10489N>A			ENST00000448878		NA	NA	NA	NA	NA	NA	CHCHD3,intron_variant,,ENST00000262570,NM_017812.4;CHCHD3,intron_variant,,ENST00000448878,NM_001317177.1;CHCHD3,intron_variant,,ENST00000496427,;CHCHD3,intron_variant,,ENST00000423635,;	T	ENSG00000106554	ENST00000448878
4059	Unknown	0	.	GRCh38	chr7	133239649	133239649	+	IGR	SNP	C	C	T	novel	NA	HT-29_Muc2_KO.sorted	HT-29_CTRL.sorted	C	C	NA	NA	NA	NA	NA	NA	NA	NA	NA	NA	NA	NA	NA	NA	NA						NA	NA	NA	NA	NA	NA		T
4060	EXOC4	0	.	GRCh38	chr7	133500317	133500317	+	Intron	SNP	G	G	T	novel	NA	HT-29_Muc2_KO.sorted	HT-29_CTRL.sorted	G	G	NA	NA	NA	NA	NA	NA	NA	NA	NA	NA	NA	NA	NA	NA	NA	c.1417+20179N>T			ENST00000253861		NA	NA	NA	NA	NA	NA	EXOC4,intron_variant,,ENST00000253861,NM_021807.4;EXOC4,intron_variant,,ENST00000479839,;EXOC4,intron_variant,,ENST00000486409,;EXOC4,intron_variant,,ENST00000486013,;	T	ENSG00000131558	ENST00000253861
4061	EXOC4	0	.	GRCh38	chr7	133781383	133781383	+	Intron	SNP	C	C	G	novel	NA	HT-29_Muc2_KO.sorted	HT-29_CTRL.sorted	C	C	NA	NA	NA	NA	NA	NA	NA	NA	NA	NA	NA	NA	NA	NA	NA	c.1515-35942N>G			ENST00000253861		NA	NA	NA	NA	NA	NA	EXOC4,intron_variant,,ENST00000253861,NM_021807.4;EXOC4,intron_variant,,ENST00000460346,;EXOC4,intron_variant,,ENST00000469115,;EXOC4,intron_variant,,ENST00000479839,;EXOC4,intron_variant,,ENST00000482089,;EXOC4,intron_variant,,ENST00000483800,;EXOC4,intron_variant,,ENST00000489931,;	G	ENSG00000131558	ENST00000253861
4062	EXOC4	0	.	GRCh38	chr7	134056423	134056423	+	Intron	SNP	C	C	A	novel	NA	HT-29_Muc2_KO.sorted	HT-29_CTRL.sorted	C	C	NA	NA	NA	NA	NA	NA	NA	NA	NA	NA	NA	NA	NA	NA	NA	c.2688-7868N>A			ENST00000253861		NA	NA	NA	NA	NA	NA	EXOC4,intron_variant,,ENST00000253861,NM_021807.4;EXOC4,intron_variant,,ENST00000459626,;EXOC4,intron_variant,,ENST00000466000,;	A	ENSG00000131558	ENST00000253861
4063	BPGM	0	.	GRCh38	chr7	134646207	134646207	+	5'Flank	SNP	T	T	C	novel	NA	HT-29_Muc2_KO.sorted	HT-29_CTRL.sorted	T	T	NA	NA	NA	NA	NA	NA	NA	NA	NA	NA	NA	NA	NA	NA	NA				ENST00000393132		NA	NA	NA	NA	NA	NA	BPGM,upstream_gene_variant,,ENST00000344924,NM_001724.5;BPGM,upstream_gene_variant,,ENST00000393132,NM_199186.2;BPGM,upstream_gene_variant,,ENST00000418040,NM_001293085.1;,regulatory_region_variant,,ENSR00000218470,;,TF_binding_site_variant,,ENSM00207721785,;	C	ENSG00000172331	ENST00000393132
4064	AC009542.2	0	.	GRCh38	chr7	135273067	135273067	+	Intron	SNP	T	T	G	novel	NA	HT-29_Muc2_KO.sorted	HT-29_CTRL.sorted	T	T	NA	NA	NA	NA	NA	NA	NA	NA	NA	NA	NA	NA	NA	NA	NA	n.259-13161N>C			ENST00000637483		NA	NA	NA	NA	NA	NA	AC009542.2,intron_variant,,ENST00000637483,;AC009542.2,intron_variant,,ENST00000619004,;	G	ENSG00000276067	ENST00000637483
4065	Unknown	0	.	GRCh38	chr7	136475154	136475154	+	IGR	SNP	A	A	T	novel	NA	HT-29_Muc2_KO.sorted	HT-29_CTRL.sorted	A	A	NA	NA	NA	NA	NA	NA	NA	NA	NA	NA	NA	NA	NA	NA	NA						NA	NA	NA	NA	NA	NA		T
4066	AC009264.1	0	.	GRCh38	chr7	137068682	137068682	+	Intron	SNP	C	C	T	novel	NA	HT-29_Muc2_KO.sorted	HT-29_CTRL.sorted	C	C	NA	NA	NA	NA	NA	NA	NA	NA	NA	NA	NA	NA	NA	NA	NA	n.165-35769N>A			ENST00000439694		NA	NA	NA	NA	NA	NA	AC009264.1,intron_variant,,ENST00000425981,;AC009264.1,intron_variant,,ENST00000439694,;AC009264.1,intron_variant,,ENST00000586239,;AC009264.1,intron_variant,,ENST00000592183,;AC009264.1,intron_variant,,ENST00000593789,;AC009264.1,intron_variant,,ENST00000597642,;AC009264.1,intron_variant,,ENST00000598184,;	T	ENSG00000234352	ENST00000439694
4067	DGKI	0	.	GRCh38	chr7	137406096	137406096	+	Intron	SNP	T	T	C	novel	NA	HT-29_Muc2_KO.sorted	HT-29_CTRL.sorted	T	T	NA	NA	NA	NA	NA	NA	NA	NA	NA	NA	NA	NA	NA	NA	NA	c.2944+1779N>G			ENST00000288490		NA	NA	NA	NA	NA	NA	DGKI,intron_variant,,ENST00000288490,NM_004717.3;DGKI,intron_variant,,ENST00000424189,;DGKI,intron_variant,,ENST00000446122,NM_001321708.1;DGKI,intron_variant,,ENST00000453654,NM_001321710.2,NM_001321709.1;DGKI,intron_variant,,ENST00000614521,;DGKI,intron_variant,,ENST00000477835,;DGKI,intron_variant,,ENST00000494390,;DGKI,intron_variant,,ENST00000497321,;	C	ENSG00000157680	ENST00000288490
4068	DGKI	0	.	GRCh38	chr7	137613042	137613042	+	Intron	SNP	T	T	G	novel	NA	HT-29_Muc2_KO.sorted	HT-29_CTRL.sorted	T	T	NA	NA	NA	NA	NA	NA	NA	NA	NA	NA	NA	NA	NA	NA	NA	c.994-3433N>C			ENST00000288490		NA	NA	NA	NA	NA	NA	DGKI,intron_variant,,ENST00000288490,NM_004717.3;DGKI,intron_variant,,ENST00000424189,;DGKI,intron_variant,,ENST00000446122,NM_001321708.1;DGKI,intron_variant,,ENST00000453654,NM_001321710.2,NM_001321709.1;DGKI,intron_variant,,ENST00000614521,;DGKI,intron_variant,,ENST00000470895,;,regulatory_region_variant,,ENSR00001132097,;	G	ENSG00000157680	ENST00000288490
4069	CLEC5A	0	.	GRCh38	chr7	141943555	141943555	+	Intron	SNP	G	G	T	novel	NA	HT-29_Muc2_KO.sorted	HT-29_CTRL.sorted	G	G	NA	NA	NA	NA	NA	NA	NA	NA	NA	NA	NA	NA	NA	NA	NA	c.208+341N>A			ENST00000546910		NA	NA	NA	NA	NA	NA	CLEC5A,intron_variant,,ENST00000438351,;CLEC5A,intron_variant,,ENST00000439991,;MGAM,intron_variant,,ENST00000465654,;CLEC5A,intron_variant,,ENST00000546910,NM_013252.3;CLEC5A,intron_variant,,ENST00000551012,NM_001301167.2;CLEC5A,intron_variant,,ENST00000470595,;CLEC5A,intron_variant,,ENST00000418498,;	T	ENSG00000258227	ENST00000546910
4070	TRBV17	0	.	GRCh38	chr7	142598826	142598826	+	5'Flank	SNP	G	G	C	rs1258198265	NA	HT-29_Muc2_KO.sorted	HT-29_CTRL.sorted	G	G	NA	NA	NA	NA	NA	NA	NA	NA	NA	NA	NA	NA	NA	NA	NA				ENST00000619103		NA	NA	NA	NA	NA	NA	TRBV17,upstream_gene_variant,,ENST00000619103,;TRBV16,downstream_gene_variant,,ENST00000620773,;	C	ENSG00000277880	ENST00000619103
4071	OR2A12	0	.	GRCh38	chr7	144101477	144101477	+	3'Flank	SNP	G	G	T	novel	NA	HT-29_Muc2_KO.sorted	HT-29_CTRL.sorted	G	G	NA	NA	NA	NA	NA	NA	NA	NA	NA	NA	NA	NA	NA	NA	NA				ENST00000641592		NA	NA	NA	NA	NA	NA	OR2A12,downstream_gene_variant,,ENST00000641592,;	T	ENSG00000221858	ENST00000641592
4072	Unknown	0	.	GRCh38	chr7	145696076	145696076	+	IGR	SNP	G	G	T	novel	NA	HT-29_Muc2_KO.sorted	HT-29_CTRL.sorted	G	G	NA	NA	NA	NA	NA	NA	NA	NA	NA	NA	NA	NA	NA	NA	NA						NA	NA	NA	NA	NA	NA		T
4073	Unknown	0	.	GRCh38	chr7	145902521	145902521	+	IGR	SNP	C	C	A	novel	NA	HT-29_Muc2_KO.sorted	HT-29_CTRL.sorted	C	C	NA	NA	NA	NA	NA	NA	NA	NA	NA	NA	NA	NA	NA	NA	NA						NA	NA	NA	NA	NA	NA		A
4074	CNTNAP2	0	.	GRCh38	chr7	146326586	146326586	+	Intron	SNP	C	C	A	novel	NA	HT-29_Muc2_KO.sorted	HT-29_CTRL.sorted	C	C	NA	NA	NA	NA	NA	NA	NA	NA	NA	NA	NA	NA	NA	NA	NA	c.97+209613N>A			ENST00000361727		NA	NA	NA	NA	NA	NA	CNTNAP2,intron_variant,,ENST00000361727,NM_014141.6;CNTNAP2,intron_variant,,ENST00000625365,;CNTNAP2,intron_variant,,ENST00000637150,;	A	ENSG00000174469	ENST00000361727
4075	CNTNAP2	0	.	GRCh38	chr7	146338986	146338986	+	Intron	SNP	C	C	G	novel	NA	HT-29_Muc2_KO.sorted	HT-29_CTRL.sorted	C	C	NA	NA	NA	NA	NA	NA	NA	NA	NA	NA	NA	NA	NA	NA	NA	c.97+222013N>G			ENST00000361727		NA	NA	NA	NA	NA	NA	CNTNAP2,intron_variant,,ENST00000361727,NM_014141.6;CNTNAP2,intron_variant,,ENST00000625365,;CNTNAP2,intron_variant,,ENST00000637150,;	G	ENSG00000174469	ENST00000361727
4076	CNTNAP2	0	.	GRCh38	chr7	147098144	147098144	+	Intron	SNP	C	C	A	novel	NA	HT-29_Muc2_KO.sorted	HT-29_CTRL.sorted	C	C	NA	NA	NA	NA	NA	NA	NA	NA	NA	NA	NA	NA	NA	NA	NA	c.551-10003N>A			ENST00000361727		NA	NA	NA	NA	NA	NA	CNTNAP2,intron_variant,,ENST00000361727,NM_014141.6;CNTNAP2,intron_variant,,ENST00000636561,;CNTNAP2,intron_variant,,ENST00000636870,;CNTNAP2,intron_variant,,ENST00000637150,;CNTNAP2,intron_variant,,ENST00000637694,;CNTNAP2,intron_variant,,ENST00000637825,;CNTNAP2,intron_variant,,ENST00000638117,;CNTNAP2,intron_variant,,ENST00000637555,;CNTNAP2-AS1,upstream_gene_variant,,ENST00000434887,;	A	ENSG00000174469	ENST00000361727
4077	CNTNAP2	0	.	GRCh38	chr7	147450333	147450333	+	Intron	SNP	C	C	A	novel	NA	HT-29_Muc2_KO.sorted	HT-29_CTRL.sorted	C	C	NA	NA	NA	NA	NA	NA	NA	NA	NA	NA	NA	NA	NA	NA	NA	c.1671-35602N>A			ENST00000361727		NA	NA	NA	NA	NA	NA	CNTNAP2,intron_variant,,ENST00000361727,NM_014141.6;CNTNAP2,intron_variant,,ENST00000636870,;CNTNAP2,intron_variant,,ENST00000637694,;CNTNAP2,intron_variant,,ENST00000637825,;CNTNAP2,intron_variant,,ENST00000638117,;	A	ENSG00000174469	ENST00000361727
4078	CNTNAP2	0	.	GRCh38	chr7	147571794	147571794	+	Intron	SNP	C	C	T	novel	NA	HT-29_Muc2_KO.sorted	HT-29_CTRL.sorted	C	C	NA	NA	NA	NA	NA	NA	NA	NA	NA	NA	NA	NA	NA	NA	NA	c.1897+9537N>T			ENST00000361727		NA	NA	NA	NA	NA	NA	CNTNAP2,intron_variant,,ENST00000361727,NM_014141.6;CNTNAP2,intron_variant,,ENST00000636870,;CNTNAP2,intron_variant,,ENST00000637825,;CNTNAP2,intron_variant,,ENST00000638117,;	T	ENSG00000174469	ENST00000361727
4079	CNTNAP2	0	.	GRCh38	chr7	147764729	147764729	+	Intron	SNP	G	G	T	novel	NA	HT-29_Muc2_KO.sorted	HT-29_CTRL.sorted	G	G	NA	NA	NA	NA	NA	NA	NA	NA	NA	NA	NA	NA	NA	NA	NA	c.2098+125423N>T			ENST00000361727		NA	NA	NA	NA	NA	NA	CNTNAP2,intron_variant,,ENST00000361727,NM_014141.6;CNTNAP2,intron_variant,,ENST00000627772,;CNTNAP2,intron_variant,,ENST00000636870,;CNTNAP2,intron_variant,,ENST00000637825,;CNTNAP2,intron_variant,,ENST00000455301,;	T	ENSG00000174469	ENST00000361727
4080	CNTNAP2	0	.	GRCh38	chr7	147898712	147898712	+	Intron	SNP	G	G	C	novel	NA	HT-29_Muc2_KO.sorted	HT-29_CTRL.sorted	G	G	NA	NA	NA	NA	NA	NA	NA	NA	NA	NA	NA	NA	NA	NA	NA	c.2099-4853N>C			ENST00000361727		NA	NA	NA	NA	NA	NA	CNTNAP2,intron_variant,,ENST00000361727,NM_014141.6;CNTNAP2,intron_variant,,ENST00000627772,;CNTNAP2,intron_variant,,ENST00000636755,;CNTNAP2,intron_variant,,ENST00000636870,;CNTNAP2,intron_variant,,ENST00000637654,;CNTNAP2,intron_variant,,ENST00000637825,;CNTNAP2,intron_variant,,ENST00000455301,;	C	ENSG00000174469	ENST00000361727
4081	Unknown	0	.	GRCh38	chr7	148974553	148974553	+	IGR	SNP	C	C	A	novel	NA	HT-29_Muc2_KO.sorted	HT-29_CTRL.sorted	C	C	NA	NA	NA	NA	NA	NA	NA	NA	NA	NA	NA	NA	NA	NA	NA						NA	NA	NA	NA	NA	NA		A
4082	Unknown	0	.	GRCh38	chr7	149328451	149328451	+	IGR	SNP	A	A	T	novel	NA	HT-29_Muc2_KO.sorted	HT-29_CTRL.sorted	A	A	NA	NA	NA	NA	NA	NA	NA	NA	NA	NA	NA	NA	NA	NA	NA						NA	NA	NA	NA	NA	NA		T
4083	Unknown	0	.	GRCh38	chr7	149354973	149354973	+	IGR	SNP	C	C	T	novel	NA	HT-29_Muc2_KO.sorted	HT-29_CTRL.sorted	C	C	NA	NA	NA	NA	NA	NA	NA	NA	NA	NA	NA	NA	NA	NA	NA						NA	NA	NA	NA	NA	NA		T
4084	Unknown	0	.	GRCh38	chr7	149515874	149515874	+	IGR	SNP	T	T	G	novel	NA	HT-29_Muc2_KO.sorted	HT-29_CTRL.sorted	T	T	NA	NA	NA	NA	NA	NA	NA	NA	NA	NA	NA	NA	NA	NA	NA						NA	NA	NA	NA	NA	NA		G
4085	IQCA1L	0	.	GRCh38	chr7	151198591	151198591	+	Intron	SNP	G	G	A	novel	NA	HT-29_Muc2_KO.sorted	HT-29_CTRL.sorted	G	G	NA	NA	NA	NA	NA	NA	NA	NA	NA	NA	NA	NA	NA	NA	NA	c.923+207N>T			ENST00000615129		NA	NA	NA	NA	NA	NA	IQCA1L,intron_variant,,ENST00000615129,NM_001304419.2;IQCA1L,upstream_gene_variant,,ENST00000611102,;IQCA1L,upstream_gene_variant,,ENST00000613681,;	A	ENSG00000278685	ENST00000615129
4086	PRKAG2	0	.	GRCh38	chr7	151625563	151625563	+	Intron	SNP	C	C	A	rs956243028	NA	HT-29_Muc2_KO.sorted	HT-29_CTRL.sorted	C	C	NA	NA	NA	NA	NA	NA	NA	NA	NA	NA	NA	NA	NA	NA	NA	c.754+6506N>T			ENST00000287878		NA	NA	NA	NA	NA	NA	PRKAG2,intron_variant,,ENST00000287878,NM_016203.4;PRKAG2,intron_variant,,ENST00000392801,NM_001040633.1;PRKAG2,intron_variant,,ENST00000418337,NM_024429.1;PRKAG2,intron_variant,,ENST00000476632,NM_001304531.1;PRKAG2,intron_variant,,ENST00000492843,NM_001304527.1;PRKAG2,intron_variant,,ENST00000650858,;PRKAG2,intron_variant,,ENST00000651378,;PRKAG2,intron_variant,,ENST00000651764,;PRKAG2,intron_v…	A	ENSG00000106617	ENST00000287878
4087	PRKAG2	0	.	GRCh38	chr7	151766267	151766267	+	Intron	SNP	G	G	T	novel	NA	HT-29_Muc2_KO.sorted	HT-29_CTRL.sorted	G	G	NA	NA	NA	NA	NA	NA	NA	NA	NA	NA	NA	NA	NA	NA	NA	c.466+14885N>A			ENST00000287878		NA	NA	NA	NA	NA	NA	PRKAG2,intron_variant,,ENST00000287878,NM_016203.4;PRKAG2,intron_variant,,ENST00000392801,NM_001040633.1;PRKAG2,intron_variant,,ENST00000650858,;PRKAG2,intron_variant,,ENST00000651378,;PRKAG2,intron_variant,,ENST00000651764,;PRKAG2,intron_variant,,ENST00000652047,;PRKAG2,intron_variant,,ENST00000652159,;PRKAG2,intron_variant,,ENST00000652321,;PRKAG2,intron_variant,,ENST00000652707,;PRKAG2,intron_…	T	ENSG00000106617	ENST00000287878
4088	Unknown	0	.	GRCh38	chr7	153863506	153863506	+	IGR	SNP	C	C	A	novel	NA	HT-29_Muc2_KO.sorted	HT-29_CTRL.sorted	C	C	NA	NA	NA	NA	NA	NA	NA	NA	NA	NA	NA	NA	NA	NA	NA						NA	NA	NA	NA	NA	NA		A
4089	Unknown	0	.	GRCh38	chr7	156988087	156988087	+	IGR	SNP	C	C	A	novel	NA	HT-29_Muc2_KO.sorted	HT-29_CTRL.sorted	C	C	NA	NA	NA	NA	NA	NA	NA	NA	NA	NA	NA	NA	NA	NA	NA						NA	NA	NA	NA	NA	NA		A
4090	ENSR00000329323	0	.	GRCh38	chr7	157433587	157433587	+	IGR	SNP	C	C	T	novel	NA	HT-29_Muc2_KO.sorted	HT-29_CTRL.sorted	C	C	NA	NA	NA	NA	NA	NA	NA	NA	NA	NA	NA	NA	NA	NA	NA				ENSR00000329323		NA	NA	NA	NA	NA	NA	,regulatory_region_variant,,ENSR00000329323,;	T		ENSR00000329323
4091	PTPRN2	0	.	GRCh38	chr7	158028287	158028287	+	Intron	SNP	A	A	C	novel	NA	HT-29_Muc2_KO.sorted	HT-29_CTRL.sorted	A	A	NA	NA	NA	NA	NA	NA	NA	NA	NA	NA	NA	NA	NA	NA	NA	c.1723+53011N>G			ENST00000389418		NA	NA	NA	NA	NA	NA	PTPRN2,intron_variant,,ENST00000389413,NM_130843.4;PTPRN2,intron_variant,,ENST00000389416,NM_130842.4;PTPRN2,intron_variant,,ENST00000389418,NM_001308268.1,NM_002847.5;PTPRN2,intron_variant,,ENST00000409483,NM_001308267.2;AC011899.1,non_coding_transcript_exon_variant,,ENST00000436489,;	C	ENSG00000155093	ENST00000389418
4092	DLGAP2	0	.	GRCh38	chr8	894252	894252	+	Intron	SNP	C	C	T	novel	NA	HT-29_Muc2_KO.sorted	HT-29_CTRL.sorted	C	C	NA	NA	NA	NA	NA	NA	NA	NA	NA	NA	NA	NA	NA	NA	NA	c.19-13660N>T			ENST00000637795		NA	NA	NA	NA	NA	NA	DLGAP2,intron_variant,,ENST00000421627,;DLGAP2,intron_variant,,ENST00000637795,NM_001346810.2;DLGAP2,intron_variant,,ENST00000522092,;DLGAP2,intron_variant,,ENST00000524139,;DLGAP2,intron_variant,,ENST00000577187,;DLGAP2,intron_variant,,ENST00000578889,;AC026950.2,upstream_gene_variant,,ENST00000633456,;	T	ENSG00000198010	ENST00000637795
4093	AC068587.6	0	.	GRCh38	chr8	12610583	12610583	+	5'Flank	SNP	C	C	A	novel	NA	HT-29_Muc2_KO.sorted	HT-29_CTRL.sorted	C	C	NA	NA	NA	NA	NA	NA	NA	NA	NA	NA	NA	NA	NA	NA	NA				ENST00000641239		NA	NA	NA	NA	NA	NA	AC068587.6,upstream_gene_variant,,ENST00000641239,;AC068587.4,intron_variant,,ENST00000635775,;AC068587.4,intron_variant,,ENST00000637678,;AC068587.4,upstream_gene_variant,,ENST00000636622,;AC068587.4,upstream_gene_variant,,ENST00000641618,;AC068587.4,upstream_gene_variant,,ENST00000641839,;	A	ENSG00000284663	ENST00000641239
4094	SGCZ	0	.	GRCh38	chr8	14217725	14217725	+	Intron	SNP	G	G	A	rs540775469	NA	HT-29_Muc2_KO.sorted	HT-29_CTRL.sorted	G	G	NA	NA	NA	NA	NA	NA	NA	NA	NA	NA	NA	NA	NA	NA	NA	c.424+19867N>T			ENST00000382080		NA	NA	NA	NA	NA	NA	SGCZ,intron_variant,,ENST00000382080,NM_001322881.2,NM_001322879.2,NM_001322880.2,NM_139167.4;SGCZ,intron_variant,,ENST00000421524,;	A	ENSG00000185053	ENST00000382080
4095	MSR1	0	.	GRCh38	chr8	16501208	16501208	+	Intron	SNP	C	C	A	novel	NA	HT-29_Muc2_KO.sorted	HT-29_CTRL.sorted	C	C	NA	NA	NA	NA	NA	NA	NA	NA	NA	NA	NA	NA	NA	NA	NA	c.-180+10639N>T			ENST00000518026		NA	NA	NA	NA	NA	NA	MSR1,intron_variant,,ENST00000518026,;MSR1,intron_variant,,ENST00000518343,;MSR1,intron_variant,,ENST00000521876,;MSR1,intron_variant,,ENST00000522130,;	A	ENSG00000038945	ENST00000518026
4096	Unknown	0	.	GRCh38	chr8	24053979	24053979	+	IGR	SNP	T	T	A	rs28853019	NA	HT-29_Muc2_KO.sorted	HT-29_CTRL.sorted	T	T	NA	NA	NA	NA	NA	NA	NA	NA	NA	NA	NA	NA	NA	NA	NA						NA	NA	NA	NA	NA	NA		A
4097	AC090816.1	0	.	GRCh38	chr8	31536706	31536706	+	RNA	SNP	G	G	T	novel	NA	HT-29_Muc2_KO.sorted	HT-29_CTRL.sorted	G	G	NA	NA	NA	NA	NA	NA	NA	NA	NA	NA	NA	NA	NA	NA	NA	n.77N>T			ENST00000656443	2025-05-01	NA	NA	NA	NA	NA	NA	AC090816.1,non_coding_transcript_exon_variant,,ENST00000656443,;	T	ENSG00000287204	ENST00000656443
4098	AC124290.1	0	.	GRCh38	chr8	36188566	36188566	+	RNA	SNP	G	G	T	novel	NA	HT-29_Muc2_KO.sorted	HT-29_CTRL.sorted	G	G	NA	NA	NA	NA	NA	NA	NA	NA	NA	NA	NA	NA	NA	NA	NA	n.991N>T			ENST00000662333	2025-04-04	NA	NA	NA	NA	NA	NA	AC124290.1,non_coding_transcript_exon_variant,,ENST00000662333,;AC124290.1,intron_variant,,ENST00000659919,;	T	ENSG00000253452	ENST00000662333
4099	Unknown	0	.	GRCh38	chr8	46427553	46427553	+	IGR	SNP	C	C	T	rs573746042	NA	HT-29_Muc2_KO.sorted	HT-29_CTRL.sorted	C	C	NA	NA	NA	NA	NA	NA	NA	NA	NA	NA	NA	NA	NA	NA	NA						NA	NA	NA	NA	NA	NA		T
4100	RFPL4AP7	0	.	GRCh38	chr8	49349686	49349686	+	3'Flank	SNP	G	G	T	novel	NA	HT-29_Muc2_KO.sorted	HT-29_CTRL.sorted	G	G	NA	NA	NA	NA	NA	NA	NA	NA	NA	NA	NA	NA	NA	NA	NA				ENST00000520120		NA	NA	NA	NA	NA	NA	RFPL4AP7,downstream_gene_variant,,ENST00000520120,;	T	ENSG00000254268	ENST00000520120
4101	Unknown	0	.	GRCh38	chr8	50904441	50904441	+	IGR	SNP	A	A	G	novel	NA	HT-29_Muc2_KO.sorted	HT-29_CTRL.sorted	A	A	NA	NA	NA	NA	NA	NA	NA	NA	NA	NA	NA	NA	NA	NA	NA						NA	NA	NA	NA	NA	NA		G
4102	Unknown	0	.	GRCh38	chr8	51120429	51120429	+	IGR	SNP	A	A	G	novel	NA	HT-29_Muc2_KO.sorted	HT-29_CTRL.sorted	A	A	NA	NA	NA	NA	NA	NA	NA	NA	NA	NA	NA	NA	NA	NA	NA						NA	NA	NA	NA	NA	NA		G
4103	Unknown	0	.	GRCh38	chr8	52056865	52056865	+	IGR	SNP	T	T	C	novel	NA	HT-29_Muc2_KO.sorted	HT-29_CTRL.sorted	T	T	NA	NA	NA	NA	NA	NA	NA	NA	NA	NA	NA	NA	NA	NA	NA						NA	NA	NA	NA	NA	NA		C
4104	Unknown	0	.	GRCh38	chr8	53347549	53347549	+	IGR	SNP	A	A	C	novel	NA	HT-29_Muc2_KO.sorted	HT-29_CTRL.sorted	A	A	NA	NA	NA	NA	NA	NA	NA	NA	NA	NA	NA	NA	NA	NA	NA						NA	NA	NA	NA	NA	NA		C
4105	AC022034.2	0	.	GRCh38	chr8	53534068	53534068	+	3'Flank	SNP	G	G	T	novel	NA	HT-29_Muc2_KO.sorted	HT-29_CTRL.sorted	G	G	NA	NA	NA	NA	NA	NA	NA	NA	NA	NA	NA	NA	NA	NA	NA				ENST00000471393		NA	NA	NA	NA	NA	NA	AC022034.2,downstream_gene_variant,,ENST00000471393,;MAPK6P1,upstream_gene_variant,,ENST00000512867,;	T	ENSG00000240919	ENST00000471393
4106	RP1	0	.	GRCh38	chr8	54806368	54806368	+	Intron	SNP	C	C	A	novel	NA	HT-29_Muc2_KO.sorted	HT-29_CTRL.sorted	C	C	NA	NA	NA	NA	NA	NA	NA	NA	NA	NA	NA	NA	NA	NA	NA	c.3615+22658N>A			ENST00000637698		NA	NA	NA	NA	NA	NA	RP1,intron_variant,,ENST00000637698,;RP1,intron_variant,,ENST00000650534,;	A	ENSG00000104237	ENST00000637698
4107	LINC01602	0	.	GRCh38	chr8	57879131	57879131	+	Intron	SNP	C	C	T	novel	NA	HT-29_Muc2_KO.sorted	HT-29_CTRL.sorted	C	C	NA	NA	NA	NA	NA	NA	NA	NA	NA	NA	NA	NA	NA	NA	NA	n.326+14513N>T			ENST00000650579		NA	NA	NA	NA	NA	NA	LINC01602,intron_variant,,ENST00000650579,;	T	ENSG00000205293	ENST00000650579
4108	TOX	0	.	GRCh38	chr8	59034029	59034029	+	Intron	SNP	C	C	T	novel	NA	HT-29_Muc2_KO.sorted	HT-29_CTRL.sorted	C	C	NA	NA	NA	NA	NA	NA	NA	NA	NA	NA	NA	NA	NA	NA	NA	c.103-74021N>A			ENST00000361421		NA	NA	NA	NA	NA	NA	TOX,intron_variant,,ENST00000361421,NM_014729.3;	T	ENSG00000198846	ENST00000361421
4109	Unknown	0	.	GRCh38	chr8	60163622	60163622	+	IGR	SNP	A	A	T	novel	NA	HT-29_Muc2_KO.sorted	HT-29_CTRL.sorted	A	A	NA	NA	NA	NA	NA	NA	NA	NA	NA	NA	NA	NA	NA	NA	NA						NA	NA	NA	NA	NA	NA		T
4110	AC023095.1	0	.	GRCh38	chr8	62239010	62239010	+	Intron	SNP	T	T	C	rs143046050	NA	HT-29_Muc2_KO.sorted	HT-29_CTRL.sorted	T	T	NA	NA	NA	NA	NA	NA	NA	NA	NA	NA	NA	NA	NA	NA	NA	n.423+10447N>G			ENST00000649904		NA	NA	NA	NA	NA	NA	AC023095.1,intron_variant,,ENST00000649904,;	C	ENSG00000285971	ENST00000649904
4111	LINC01414	0	.	GRCh38	chr8	63894741	63894741	+	Intron	SNP	G	G	T	novel	NA	HT-29_Muc2_KO.sorted	HT-29_CTRL.sorted	G	G	NA	NA	NA	NA	NA	NA	NA	NA	NA	NA	NA	NA	NA	NA	NA	n.264-37630N>A			ENST00000668525		NA	NA	NA	NA	NA	NA	LINC01414,intron_variant,,ENST00000521958,;LINC01414,intron_variant,,ENST00000523191,;LINC01414,intron_variant,,ENST00000524360,;LINC01414,intron_variant,,ENST00000648669,;LINC01414,intron_variant,,ENST00000668083,;LINC01414,intron_variant,,ENST00000668525,;	T	ENSG00000253554	ENST00000668525
4112	AC104232.1	0	.	GRCh38	chr8	64810098	64810098	+	Intron	SNP	G	G	A	novel	NA	HT-29_Muc2_KO.sorted	HT-29_CTRL.sorted	G	G	NA	NA	NA	NA	NA	NA	NA	NA	NA	NA	NA	NA	NA	NA	NA	n.251-4400N>T			ENST00000522106		NA	NA	NA	NA	NA	NA	AC104232.1,intron_variant,,ENST00000522106,;AC104232.3,intron_variant,,ENST00000665380,;AC104232.1,upstream_gene_variant,,ENST00000523769,;	A	ENSG00000254006	ENST00000522106
4113	DNAJC5B	0	.	GRCh38	chr8	66036852	66036852	+	Intron	SNP	G	G	T	novel	NA	HT-29_Muc2_KO.sorted	HT-29_CTRL.sorted	G	G	NA	NA	NA	NA	NA	NA	NA	NA	NA	NA	NA	NA	NA	NA	NA	c.-141-6636N>T			ENST00000276570		NA	NA	NA	NA	NA	NA	DNAJC5B,intron_variant,,ENST00000276570,NM_001349432.1,NM_033105.6;DNAJC5B,intron_variant,,ENST00000519330,;DNAJC5B,intron_variant,,ENST00000524076,;,regulatory_region_variant,,ENSR00000331525,;,regulatory_region_variant,,ENSR00001139063,;	T	ENSG00000147570	ENST00000276570
4114	SGK3	0	.	GRCh38	chr8	66741449	66741449	+	Intron	SNP	C	C	T	rs930728731	NA	HT-29_Muc2_KO.sorted	HT-29_CTRL.sorted	C	C	NA	NA	NA	NA	NA	NA	NA	NA	NA	NA	NA	NA	NA	NA	NA	c.-122+50689N>T			ENST00000519289		NA	NA	NA	NA	NA	NA	SGK3,intron_variant,,ENST00000519289,NM_001204173.2;SGK3,intron_variant,,ENST00000521198,NM_001033578.3;SGK3,intron_variant,,ENST00000520044,;SGK3,intron_variant,,ENST00000523401,;SGK3,downstream_gene_variant,,ENST00000494528,;	T	ENSG00000104205	ENST00000519289
4115	CPA6	0	.	GRCh38	chr8	67610745	67610745	+	Intron	SNP	C	C	A	novel	NA	HT-29_Muc2_KO.sorted	HT-29_CTRL.sorted	C	C	NA	NA	NA	NA	NA	NA	NA	NA	NA	NA	NA	NA	NA	NA	NA	c.192+13431N>T			ENST00000297770		NA	NA	NA	NA	NA	NA	CPA6,intron_variant,,ENST00000297770,NM_020361.5;CPA6,intron_variant,,ENST00000479862,;CPA6,intron_variant,,ENST00000518549,;CPA6,intron_variant,,ENST00000638254,;	A	ENSG00000165078	ENST00000297770
4116	SULF1	0	.	GRCh38	chr8	69482075	69482075	+	Intron	SNP	C	C	T	novel	NA	HT-29_Muc2_KO.sorted	HT-29_CTRL.sorted	C	C	NA	NA	NA	NA	NA	NA	NA	NA	NA	NA	NA	NA	NA	NA	NA	c.-390-13690N>T			ENST00000260128		NA	NA	NA	NA	NA	NA	SULF1,intron_variant,,ENST00000260128,NM_015170.2;SULF1,intron_variant,,ENST00000458141,NM_001128204.2;SULF1,intron_variant,,ENST00000525061,;SULF1,intron_variant,,ENST00000529134,;SULF1,intron_variant,,ENST00000528286,;	T	ENSG00000137573	ENST00000260128
4117	MSC	0	.	GRCh38	chr8	71839343	71839343	+	3'Flank	SNP	G	G	C	novel	NA	HT-29_Muc2_KO.sorted	HT-29_CTRL.sorted	G	G	NA	NA	NA	NA	NA	NA	NA	NA	NA	NA	NA	NA	NA	NA	NA				ENST00000325509		NA	NA	NA	NA	NA	NA	MSC,downstream_gene_variant,,ENST00000325509,NM_005098.3;MSC,downstream_gene_variant,,ENST00000518440,;MSC,downstream_gene_variant,,ENST00000521739,;MSC-AS1,intron_variant,,ENST00000521467,;MSC-AS1,upstream_gene_variant,,ENST00000457356,;MSC-AS1,upstream_gene_variant,,ENST00000518916,;MSC-AS1,upstream_gene_variant,,ENST00000519751,;MSC-AS1,upstream_gene_variant,,ENST00000522519,;MSC-AS1,upstream_…	C	ENSG00000178860	ENST00000325509
4118	MSC-AS1	0	.	GRCh38	chr8	71960819	71960819	+	Intron	SNP	A	A	G	novel	NA	HT-29_Muc2_KO.sorted	HT-29_CTRL.sorted	A	A	NA	NA	NA	NA	NA	NA	NA	NA	NA	NA	NA	NA	NA	NA	NA	n.310-2104N>G			ENST00000656742		NA	NA	NA	NA	NA	NA	,regulatory_region_variant,,ENSR00000858720,;MSC-AS1,intron_variant,,ENST00000457356,;MSC-AS1,intron_variant,,ENST00000518916,;MSC-AS1,intron_variant,,ENST00000519751,;MSC-AS1,intron_variant,,ENST00000521467,;MSC-AS1,intron_variant,,ENST00000522519,;MSC-AS1,intron_variant,,ENST00000524152,;MSC-AS1,intron_variant,,ENST00000653074,;MSC-AS1,intron_variant,,ENST00000655314,;MSC-AS1,intron_variant,,EN…	G	ENSG00000235531	ENST00000656742
4119	Unknown	0	.	GRCh38	chr8	72278448	72278448	+	IGR	SNP	G	G	T	novel	NA	HT-29_Muc2_KO.sorted	HT-29_CTRL.sorted	G	G	NA	NA	NA	NA	NA	NA	NA	NA	NA	NA	NA	NA	NA	NA	NA						NA	NA	NA	NA	NA	NA		T
4120	STAU2	0	.	GRCh38	chr8	73445846	73445846	+	Intron	SNP	G	G	T	novel	NA	HT-29_Muc2_KO.sorted	HT-29_CTRL.sorted	G	G	NA	NA	NA	NA	NA	NA	NA	NA	NA	NA	NA	NA	NA	NA	NA	c.1531-23144N>A			ENST00000524300		NA	NA	NA	NA	NA	NA	STAU2,intron_variant,,ENST00000521210,NM_001164382.1;STAU2,intron_variant,,ENST00000522695,NM_001164381.1;STAU2,intron_variant,,ENST00000523558,NM_001164383.1;STAU2,intron_variant,,ENST00000524300,NM_001164380.2;STAU2,intron_variant,,ENST00000522818,;STAU2-AS1,downstream_gene_variant,,ENST00000517604,;	T	ENSG00000040341	ENST00000524300
4121	MIR5681A	0	.	GRCh38	chr8	74547983	74547983	+	5'Flank	SNP	T	T	C	novel	NA	HT-29_Muc2_KO.sorted	HT-29_CTRL.sorted	T	T	NA	NA	NA	NA	NA	NA	NA	NA	NA	NA	NA	NA	NA	NA	NA				ENST00000581129		NA	NA	NA	NA	NA	NA	MIR5681A,upstream_gene_variant,,ENST00000581129,;MIR5681B,downstream_gene_variant,,ENST00000636869,;	C	ENSG00000266502	ENST00000581129
4122	ZFHX4-AS1	0	.	GRCh38	chr8	76614241	76614241	+	RNA	SNP	T	T	G	rs994511024	NA	HT-29_Muc2_KO.sorted	HT-29_CTRL.sorted	T	T	NA	NA	NA	NA	NA	NA	NA	NA	NA	NA	NA	NA	NA	NA	NA	n.2233N>C			ENST00000523977	2025-02-02	NA	NA	NA	NA	NA	NA	ZFHX4-AS1,non_coding_transcript_exon_variant,,ENST00000523977,;ZFHX4-AS1,intron_variant,,ENST00000518143,;ZFHX4-AS1,intron_variant,,ENST00000521894,;ZFHX4-AS1,intron_variant,,ENST00000522357,;ZFHX4-AS1,intron_variant,,ENST00000522961,;ZFHX4-AS1,intron_variant,,ENST00000663655,;ZFHX4-AS1,intron_variant,,ENST00000666902,;ZFHX4-AS1,intron_variant,,ENST00000669823,;	G	ENSG00000253661	ENST00000523977
4123	Unknown	0	.	GRCh38	chr8	77240109	77240109	+	IGR	SNP	G	G	A	novel	NA	HT-29_Muc2_KO.sorted	HT-29_CTRL.sorted	G	G	NA	NA	NA	NA	NA	NA	NA	NA	NA	NA	NA	NA	NA	NA	NA						NA	NA	NA	NA	NA	NA		A
4124	Unknown	0	.	GRCh38	chr8	77616496	77616496	+	IGR	SNP	C	C	T	novel	NA	HT-29_Muc2_KO.sorted	HT-29_CTRL.sorted	C	C	NA	NA	NA	NA	NA	NA	NA	NA	NA	NA	NA	NA	NA	NA	NA						NA	NA	NA	NA	NA	NA		T
4125	AC083837.1	0	.	GRCh38	chr8	78897227	78897227	+	Intron	SNP	C	C	T	novel	NA	HT-29_Muc2_KO.sorted	HT-29_CTRL.sorted	C	C	NA	NA	NA	NA	NA	NA	NA	NA	NA	NA	NA	NA	NA	NA	NA	n.404-36516N>T			ENST00000649603		NA	NA	NA	NA	NA	NA	AC083837.1,intron_variant,,ENST00000649603,;	T	ENSG00000285744	ENST00000649603
4126	MRPS28	0	.	GRCh38	chr8	79978697	79978697	+	Intron	SNP	C	C	A	novel	NA	HT-29_Muc2_KO.sorted	HT-29_CTRL.sorted	C	C	NA	NA	NA	NA	NA	NA	NA	NA	NA	NA	NA	NA	NA	NA	NA	c.395+24302N>T			ENST00000276585		NA	NA	NA	NA	NA	NA	MRPS28,intron_variant,,ENST00000276585,NM_014018.3;MRPS28,intron_variant,,ENST00000518271,;MRPS28,intron_variant,,ENST00000518371,;MRPS28,intron_variant,,ENST00000519120,;MRPS28,intron_variant,,ENST00000519386,;MRPS28,intron_variant,,ENST00000520946,;MRPS28,intron_variant,,ENST00000521434,;MRPS28,intron_variant,,ENST00000521605,;MRPS28,intron_variant,,ENST00000522987,;AC036214.3,intron_variant,,E…	A	ENSG00000147586	ENST00000276585
4127	AC090132.1	0	.	GRCh38	chr8	83204765	83204765	+	5'Flank	SNP	G	G	A	novel	NA	HT-29_Muc2_KO.sorted	HT-29_CTRL.sorted	G	G	NA	NA	NA	NA	NA	NA	NA	NA	NA	NA	NA	NA	NA	NA	NA				ENST00000524071		NA	NA	NA	NA	NA	NA	AC090132.1,upstream_gene_variant,,ENST00000524071,;	A	ENSG00000253423	ENST00000524071
4128	Unknown	0	.	GRCh38	chr8	83560634	83560634	+	IGR	SNP	C	C	A	novel	NA	HT-29_Muc2_KO.sorted	HT-29_CTRL.sorted	C	C	NA	NA	NA	NA	NA	NA	NA	NA	NA	NA	NA	NA	NA	NA	NA						NA	NA	NA	NA	NA	NA		A
4129	CA2	0	.	GRCh38	chr8	85470390	85470390	+	Intron	SNP	G	G	T	novel	NA	HT-29_Muc2_KO.sorted	HT-29_CTRL.sorted	G	G	NA	NA	NA	NA	NA	NA	NA	NA	NA	NA	NA	NA	NA	NA	NA	c.233-3303N>T			ENST00000285379		NA	NA	NA	NA	NA	NA	CA2,intron_variant,,ENST00000285379,NM_001293675.1,NM_000067.3;CA2,intron_variant,,ENST00000518231,;CA2,intron_variant,,ENST00000520127,;CA2,intron_variant,,ENST00000520996,;CA2,intron_variant,,ENST00000522742,;	T	ENSG00000104267	ENST00000285379
4130	CNBD1	0	.	GRCh38	chr8	86927077	86927077	+	Intron	SNP	C	C	T	novel	NA	HT-29_Muc2_KO.sorted	HT-29_CTRL.sorted	C	C	NA	NA	NA	NA	NA	NA	NA	NA	NA	NA	NA	NA	NA	NA	NA	c.273-12519N>T			ENST00000518476		NA	NA	NA	NA	NA	NA	CNBD1,intron_variant,,ENST00000518476,NM_173538.3;CNBD1,intron_variant,,ENST00000517748,;	T	ENSG00000176571	ENST00000518476
4131	CNBD1	0	.	GRCh38	chr8	87495434	87495434	+	Intron	SNP	C	C	T	novel	NA	HT-29_Muc2_KO.sorted	HT-29_CTRL.sorted	C	C	NA	NA	NA	NA	NA	NA	NA	NA	NA	NA	NA	NA	NA	NA	NA	c.341+24127N>T			ENST00000521593		NA	NA	NA	NA	NA	NA	CNBD1,intron_variant,,ENST00000521593,;	T	ENSG00000176571	ENST00000521593
4132	LINC00534	0	.	GRCh38	chr8	90384014	90384014	+	Intron	SNP	G	G	A	rs562947428	NA	HT-29_Muc2_KO.sorted	HT-29_CTRL.sorted	G	G	NA	NA	NA	NA	NA	NA	NA	NA	NA	NA	NA	NA	NA	NA	NA	n.328-70395N>A			ENST00000653734		NA	NA	NA	NA	NA	NA	LINC00534,intron_variant,,ENST00000517400,;LINC00534,intron_variant,,ENST00000523283,;LINC00534,intron_variant,,ENST00000523406,;LINC00534,intron_variant,,ENST00000524361,;LINC00534,intron_variant,,ENST00000653734,;LINC00534,intron_variant,,ENST00000654785,;LINC00534,intron_variant,,ENST00000654946,;LINC00534,intron_variant,,ENST00000655123,;LINC00534,intron_variant,,ENST00000655219,;LINC00534,in…	A	ENSG00000253394	ENST00000653734
4133	AC004083.1	0	.	GRCh38	chr8	90536915	90536915	+	Intron	SNP	C	C	A	novel	NA	HT-29_Muc2_KO.sorted	HT-29_CTRL.sorted	C	C	NA	NA	NA	NA	NA	NA	NA	NA	NA	NA	NA	NA	NA	NA	NA	n.458-2289N>T			ENST00000665012		NA	NA	NA	NA	NA	NA	,regulatory_region_variant,,ENSR00001140760,;AC004083.1,intron_variant,,ENST00000521975,;LINC00534,intron_variant,,ENST00000524361,;LINC00534,intron_variant,,ENST00000653734,;LINC00534,intron_variant,,ENST00000654785,;LINC00534,intron_variant,,ENST00000655523,;LINC00534,intron_variant,,ENST00000658299,;LINC00534,intron_variant,,ENST00000662692,;AC004083.1,intron_variant,,ENST00000665012,;LINC0053…	A	ENSG00000254180	ENST00000665012
4134	LRRC69	0	.	GRCh38	chr8	91184986	91184986	+	Intron	SNP	G	G	T	novel	NA	HT-29_Muc2_KO.sorted	HT-29_CTRL.sorted	G	G	NA	NA	NA	NA	NA	NA	NA	NA	NA	NA	NA	NA	NA	NA	NA	c.184-4536N>T			ENST00000343709		NA	NA	NA	NA	NA	NA	LRRC69,intron_variant,,ENST00000343709,NM_001354470.1;LRRC69,intron_variant,,ENST00000448384,NM_001129890.1;LRRC69,intron_variant,,ENST00000520099,;	T	ENSG00000214954	ENST00000343709
4135	LINC00535	0	.	GRCh38	chr8	93574510	93574510	+	Intron	SNP	A	A	G	novel	NA	HT-29_Muc2_KO.sorted	HT-29_CTRL.sorted	A	A	NA	NA	NA	NA	NA	NA	NA	NA	NA	NA	NA	NA	NA	NA	NA	n.949-10392N>C			ENST00000501400		NA	NA	NA	NA	NA	NA	LINC00535,intron_variant,,ENST00000501400,;	G	ENSG00000246662	ENST00000501400
4136	Unknown	0	.	GRCh38	chr8	96409650	96409650	+	IGR	SNP	C	C	A	novel	NA	HT-29_Muc2_KO.sorted	HT-29_CTRL.sorted	C	C	NA	NA	NA	NA	NA	NA	NA	NA	NA	NA	NA	NA	NA	NA	NA						NA	NA	NA	NA	NA	NA		A
4137	SDC2	0	.	GRCh38	chr8	96522742	96522742	+	Intron	SNP	A	A	G	novel	NA	HT-29_Muc2_KO.sorted	HT-29_CTRL.sorted	A	A	NA	NA	NA	NA	NA	NA	NA	NA	NA	NA	NA	NA	NA	NA	NA	c.60+28411N>G			ENST00000302190		NA	NA	NA	NA	NA	NA	SDC2,intron_variant,,ENST00000302190,NM_002998.4;SDC2,intron_variant,,ENST00000518385,;SDC2,intron_variant,,ENST00000522911,;SDC2,intron_variant,,ENST00000519587,;SDC2,intron_variant,,ENST00000520233,;	G	ENSG00000169439	ENST00000302190
4138	CPQ	0	.	GRCh38	chr8	97070087	97070087	+	Intron	SNP	G	G	T	novel	NA	HT-29_Muc2_KO.sorted	HT-29_CTRL.sorted	G	G	NA	NA	NA	NA	NA	NA	NA	NA	NA	NA	NA	NA	NA	NA	NA	c.1255+3877N>T			ENST00000220763		NA	NA	NA	NA	NA	NA	CPQ,intron_variant,,ENST00000220763,NM_016134.4;CPQ,intron_variant,,ENST00000522617,;CPQ,intron_variant,,ENST00000529551,;CPQ,intron_variant,,ENST00000532528,;	T	ENSG00000104324	ENST00000220763
4139	MTDH	0	.	GRCh38	chr8	97698790	97698790	+	Intron	SNP	A	A	C	novel	NA	HT-29_Muc2_KO.sorted	HT-29_CTRL.sorted	A	A	NA	NA	NA	NA	NA	NA	NA	NA	NA	NA	NA	NA	NA	NA	NA	c.1049-964N>C			ENST00000336273		NA	NA	NA	NA	NA	NA	MTDH,intron_variant,,ENST00000336273,NM_001363137.1,NM_178812.4,NM_001363136.1;MTDH,intron_variant,,ENST00000519934,NM_001363138.1,NM_001363139.1;MTDH,intron_variant,,ENST00000521933,;MTDH,intron_variant,,ENST00000519293,;	C	ENSG00000147649	ENST00000336273
4140	AP003355.1	0	.	GRCh38	chr8	98410062	98410062	+	3'Flank	SNP	T	T	A	novel	NA	HT-29_Muc2_KO.sorted	HT-29_CTRL.sorted	T	T	NA	NA	NA	NA	NA	NA	NA	NA	NA	NA	NA	NA	NA	NA	NA				ENST00000518956		NA	NA	NA	NA	NA	NA	STK3,intron_variant,,ENST00000517832,;STK3,intron_variant,,ENST00000649151,;,regulatory_region_variant,,ENSR00000227709,;AP003355.1,downstream_gene_variant,,ENST00000518956,;	A	ENSG00000253468	ENST00000518956
4141	VPS13B	0	.	GRCh38	chr8	99022306	99022306	+	Intron	SNP	C	C	T	rs1344158349	NA	HT-29_Muc2_KO.sorted	HT-29_CTRL.sorted	C	C	NA	NA	NA	NA	NA	NA	NA	NA	NA	NA	NA	NA	NA	NA	NA	c.147+8371N>T			ENST00000358544		NA	NA	NA	NA	NA	NA	VPS13B,intron_variant,,ENST00000355155,NM_015243.2;VPS13B,intron_variant,,ENST00000357162,NM_152564.4;VPS13B,intron_variant,,ENST00000358544,NM_017890.4;VPS13B,intron_variant,,ENST00000441350,NM_181661.2;VPS13B,intron_variant,,ENST00000496144,;	T	ENSG00000132549	ENST00000358544
4142	SNX31	0	.	GRCh38	chr8	100631678	100631678	+	Intron	SNP	C	C	T	novel	NA	HT-29_Muc2_KO.sorted	HT-29_CTRL.sorted	C	C	NA	NA	NA	NA	NA	NA	NA	NA	NA	NA	NA	NA	NA	NA	NA	c.257-1287N>A			ENST00000311812		NA	NA	NA	NA	NA	NA	SNX31,intron_variant,,ENST00000311812,NM_152628.4;SNX31,intron_variant,,ENST00000520352,;SNX31,intron_variant,,ENST00000520661,;SNX31,downstream_gene_variant,,ENST00000520743,;	T	ENSG00000174226	ENST00000311812
4143	RSPO2	0	.	GRCh38	chr8	107982236	107982236	+	Intron	SNP	G	G	T	novel	NA	HT-29_Muc2_KO.sorted	HT-29_CTRL.sorted	G	G	NA	NA	NA	NA	NA	NA	NA	NA	NA	NA	NA	NA	NA	NA	NA	c.283+6820N>A			ENST00000276659		NA	NA	NA	NA	NA	NA	RSPO2,intron_variant,,ENST00000276659,NM_178565.5;RSPO2,intron_variant,,ENST00000517781,NM_001282863.1;RSPO2,intron_variant,,ENST00000517939,NM_001317942.1;RSPO2,intron_variant,,ENST00000521956,;RSPO2,intron_variant,,ENST00000520026,;RSPO2,intron_variant,,ENST00000521502,;RSPO2,intron_variant,,ENST00000521757,;RSPO2,intron_variant,,ENST00000666252,;NRBF2P4,upstream_gene_variant,,ENST00000520874,;	T	ENSG00000147655	ENST00000276659
4144	Unknown	0	.	GRCh38	chr8	110042097	110042097	+	IGR	SNP	G	G	T	rs549488337	NA	HT-29_Muc2_KO.sorted	HT-29_CTRL.sorted	G	G	NA	NA	NA	NA	NA	NA	NA	NA	NA	NA	NA	NA	NA	NA	NA						NA	NA	NA	NA	NA	NA		T
4145	LINC02237	0	.	GRCh38	chr8	111612799	111612799	+	Intron	SNP	C	C	A	novel	NA	HT-29_Muc2_KO.sorted	HT-29_CTRL.sorted	C	C	NA	NA	NA	NA	NA	NA	NA	NA	NA	NA	NA	NA	NA	NA	NA	n.482-4430N>A			ENST00000524236		NA	NA	NA	NA	NA	NA	LINC02237,intron_variant,,ENST00000524236,;	A	ENSG00000253434	ENST00000524236
4146	Unknown	0	.	GRCh38	chr8	111923873	111923873	+	IGR	SNP	G	G	T	novel	NA	HT-29_Muc2_KO.sorted	HT-29_CTRL.sorted	G	G	NA	NA	NA	NA	NA	NA	NA	NA	NA	NA	NA	NA	NA	NA	NA						NA	NA	NA	NA	NA	NA		T
4147	CSMD3	0	.	GRCh38	chr8	112729844	112729844	+	Intron	SNP	A	A	G	novel	NA	HT-29_Muc2_KO.sorted	HT-29_CTRL.sorted	A	A	NA	NA	NA	NA	NA	NA	NA	NA	NA	NA	NA	NA	NA	NA	NA	c.1973-39794N>C			ENST00000297405		NA	NA	NA	NA	NA	NA	CSMD3,intron_variant,,ENST00000297405,NM_001363185.1,NM_198123.2;CSMD3,intron_variant,,ENST00000343508,NM_198124.2;CSMD3,intron_variant,,ENST00000455883,NM_052900.3;	G	ENSG00000164796	ENST00000297405
4148	Unknown	0	.	GRCh38	chr8	114201836	114201836	+	IGR	SNP	G	G	A	rs1266694161	NA	HT-29_Muc2_KO.sorted	HT-29_CTRL.sorted	G	G	NA	NA	NA	NA	NA	NA	NA	NA	NA	NA	NA	NA	NA	NA	NA						NA	NA	NA	NA	NA	NA		A
4149	Unknown	0	.	GRCh38	chr8	114574146	114574146	+	IGR	SNP	A	A	T	novel	NA	HT-29_Muc2_KO.sorted	HT-29_CTRL.sorted	A	A	NA	NA	NA	NA	NA	NA	NA	NA	NA	NA	NA	NA	NA	NA	NA						NA	NA	NA	NA	NA	NA		T
4150	Unknown	0	.	GRCh38	chr8	114807215	114807215	+	IGR	SNP	T	T	C	novel	NA	HT-29_Muc2_KO.sorted	HT-29_CTRL.sorted	T	T	NA	NA	NA	NA	NA	NA	NA	NA	NA	NA	NA	NA	NA	NA	NA						NA	NA	NA	NA	NA	NA		C
4151	Unknown	0	.	GRCh38	chr8	114987383	114987383	+	IGR	SNP	T	T	C	rs12056921	NA	HT-29_Muc2_KO.sorted	HT-29_CTRL.sorted	T	T	NA	NA	NA	NA	NA	NA	NA	NA	NA	NA	NA	NA	NA	NA	NA						NA	NA	NA	NA	NA	NA		C
4152	SLC30A8	0	.	GRCh38	chr8	116985423	116985423	+	Intron	SNP	A	A	T	novel	NA	HT-29_Muc2_KO.sorted	HT-29_CTRL.sorted	A	A	NA	NA	NA	NA	NA	NA	NA	NA	NA	NA	NA	NA	NA	NA	NA	c.-266+34304N>T			ENST00000427715		NA	NA	NA	NA	NA	NA	SLC30A8,intron_variant,,ENST00000427715,NM_001172815.2;SLC30A8,intron_variant,,ENST00000521243,NM_001172811.2;SLC30A8,intron_variant,,ENST00000524274,;SLC30A8,intron_variant,,ENST00000521035,;	T	ENSG00000164756	ENST00000427715
4153	RN7SL228P	0	.	GRCh38	chr8	117017033	117017033	+	5'Flank	SNP	G	G	T	novel	NA	HT-29_Muc2_KO.sorted	HT-29_CTRL.sorted	G	G	NA	NA	NA	NA	NA	NA	NA	NA	NA	NA	NA	NA	NA	NA	NA				ENST00000470060		NA	NA	NA	NA	NA	NA	SLC30A8,intron_variant,,ENST00000427715,NM_001172815.2;SLC30A8,intron_variant,,ENST00000521243,NM_001172811.2;SLC30A8,intron_variant,,ENST00000524274,;RN7SL228P,upstream_gene_variant,,ENST00000470060,;SLC30A8,intron_variant,,ENST00000521035,;	T	ENSG00000244033	ENST00000470060
4154	Unknown	0	.	GRCh38	chr8	117470926	117470926	+	IGR	SNP	G	G	T	novel	NA	HT-29_Muc2_KO.sorted	HT-29_CTRL.sorted	G	G	NA	NA	NA	NA	NA	NA	NA	NA	NA	NA	NA	NA	NA	NA	NA						NA	NA	NA	NA	NA	NA		T
4155	EXT1	0	.	GRCh38	chr8	117953087	117953087	+	Intron	SNP	G	G	A	novel	NA	HT-29_Muc2_KO.sorted	HT-29_CTRL.sorted	G	G	NA	NA	NA	NA	NA	NA	NA	NA	NA	NA	NA	NA	NA	NA	NA	c.963-115886N>T			ENST00000378204		NA	NA	NA	NA	NA	NA	EXT1,intron_variant,,ENST00000378204,NM_000127.2;EXT1,intron_variant,,ENST00000436216,;EXT1,intron_variant,,ENST00000437196,;	A	ENSG00000182197	ENST00000378204
4156	Unknown	0	.	GRCh38	chr8	118177486	118177486	+	IGR	SNP	C	C	A	novel	NA	HT-29_Muc2_KO.sorted	HT-29_CTRL.sorted	C	C	NA	NA	NA	NA	NA	NA	NA	NA	NA	NA	NA	NA	NA	NA	NA						NA	NA	NA	NA	NA	NA		A
4157	AC021733.2	0	.	GRCh38	chr8	119433116	119433116	+	Intron	SNP	G	G	A	novel	NA	HT-29_Muc2_KO.sorted	HT-29_CTRL.sorted	G	G	NA	NA	NA	NA	NA	NA	NA	NA	NA	NA	NA	NA	NA	NA	NA	n.116-2093N>T			ENST00000519786		NA	NA	NA	NA	NA	NA	AC021733.2,intron_variant,,ENST00000519786,;	A	ENSG00000253398	ENST00000519786
4158	RN7SL396P	0	.	GRCh38	chr8	119862012	119862012	+	5'Flank	SNP	T	T	A	rs12386881	NA	HT-29_Muc2_KO.sorted	HT-29_CTRL.sorted	T	T	NA	NA	NA	NA	NA	NA	NA	NA	NA	NA	NA	NA	NA	NA	NA				ENST00000471086		NA	NA	NA	NA	NA	NA	RN7SL396P,upstream_gene_variant,,ENST00000471086,;	A	ENSG00000244642	ENST00000471086
4159	AC068413.1	0	.	GRCh38	chr8	120958137	120958137	+	Intron	SNP	G	G	A	novel	NA	HT-29_Muc2_KO.sorted	HT-29_CTRL.sorted	G	G	NA	NA	NA	NA	NA	NA	NA	NA	NA	NA	NA	NA	NA	NA	NA	n.95+44978N>A			ENST00000517739		NA	NA	NA	NA	NA	NA	AC068413.1,intron_variant,,ENST00000517739,;	A	ENSG00000253619	ENST00000517739
4160	AC011626.1	0	.	GRCh38	chr8	121110926	121110926	+	3'Flank	SNP	G	G	A	novel	NA	HT-29_Muc2_KO.sorted	HT-29_CTRL.sorted	G	G	NA	NA	NA	NA	NA	NA	NA	NA	NA	NA	NA	NA	NA	NA	NA				ENST00000604710		NA	NA	NA	NA	NA	NA	AC011626.1,downstream_gene_variant,,ENST00000604710,;AC068413.1,intron_variant,,ENST00000517739,;	A	ENSG00000271219	ENST00000604710
4161	Unknown	0	.	GRCh38	chr8	122332888	122332888	+	IGR	SNP	G	G	C	novel	NA	HT-29_Muc2_KO.sorted	HT-29_CTRL.sorted	G	G	NA	NA	NA	NA	NA	NA	NA	NA	NA	NA	NA	NA	NA	NA	NA						NA	NA	NA	NA	NA	NA		C
4162	ZHX1	0	.	GRCh38	chr8	123263723	123263723	+	Intron	SNP	G	G	T	novel	NA	HT-29_Muc2_KO.sorted	HT-29_CTRL.sorted	G	G	NA	NA	NA	NA	NA	NA	NA	NA	NA	NA	NA	NA	NA	NA	NA	c.-226+3550N>A			ENST00000297857		NA	NA	NA	NA	NA	NA	ZHX1,intron_variant,,ENST00000297857,NM_001017926.2;ZHX1-C8orf76,intron_variant,,ENST00000357082,NM_001204180.2;ZHX1,intron_variant,,ENST00000395571,NM_007222.5;ZHX1,intron_variant,,ENST00000522655,;ZHX1-C8orf76,intron_variant,,ENST00000622816,;RNU6-628P,downstream_gene_variant,,ENST00000410675,;ZHX1,intron_variant,,ENST00000480132,;ZHX1,intron_variant,,ENST00000517516,;ZHX1,intron_variant,,ENST0…	T	ENSG00000165156	ENST00000297857
4163	Unknown	0	.	GRCh38	chr8	123280555	123280555	+	IGR	SNP	C	C	A	novel	NA	HT-29_Muc2_KO.sorted	HT-29_CTRL.sorted	C	C	NA	NA	NA	NA	NA	NA	NA	NA	NA	NA	NA	NA	NA	NA	NA						NA	NA	NA	NA	NA	NA		A
4164	FAM91A1	0	.	GRCh38	chr8	123807789	123807789	+	Intron	SNP	A	A	C	novel	NA	HT-29_Muc2_KO.sorted	HT-29_CTRL.sorted	A	A	NA	NA	NA	NA	NA	NA	NA	NA	NA	NA	NA	NA	NA	NA	NA	c.2033-483N>C			ENST00000334705		NA	NA	NA	NA	NA	NA	FAM91A1,intron_variant,,ENST00000334705,NM_001317917.2,NM_144963.4;FAM91A1,intron_variant,,ENST00000521166,NM_001317918.1;FAM91A1,intron_variant,,ENST00000519721,;FAM91A1,upstream_gene_variant,,ENST00000518333,;FAM91A1,upstream_gene_variant,,ENST00000518976,;FAM91A1,upstream_gene_variant,,ENST00000520246,;	C	ENSG00000176853	ENST00000334705
4165	MTSS1	0	.	GRCh38	chr8	124563455	124563455	+	Intron	SNP	G	G	A	rs144010996	NA	HT-29_Muc2_KO.sorted	HT-29_CTRL.sorted	G	G	NA	NA	NA	NA	NA	NA	NA	NA	NA	NA	NA	NA	NA	NA	NA	c.837-463N>T			ENST00000325064		NA	NA	NA	NA	NA	NA	MTSS1,intron_variant,,ENST00000325064,NM_001282971.1,NM_001363299.1;MTSS1,intron_variant,,ENST00000378017,NM_001282974.1,NM_001363298.1,NM_001363297.1,NM_001363296.1;MTSS1,intron_variant,,ENST00000431961,;MTSS1,intron_variant,,ENST00000518547,NM_014751.5,NM_001363301.1,NM_001363294.1,NM_001363302.1,NM_001363300.1,NM_001363295.1;MTSS1,intron_variant,,ENST00000519168,;MTSS1,intron_variant,,ENST0000…	A	ENSG00000170873	ENST00000325064
4166	MTSS1	0	.	GRCh38	chr8	124617095	124617095	+	Intron	SNP	G	G	A	rs540634781	NA	HT-29_Muc2_KO.sorted	HT-29_CTRL.sorted	G	G	NA	NA	NA	NA	NA	NA	NA	NA	NA	NA	NA	NA	NA	NA	NA	c.209-25860N>T			ENST00000325064		NA	NA	NA	NA	NA	NA	MTSS1,intron_variant,,ENST00000325064,NM_001282971.1,NM_001363299.1;MTSS1,intron_variant,,ENST00000378017,NM_001282974.1,NM_001363298.1,NM_001363297.1,NM_001363296.1;MTSS1,intron_variant,,ENST00000518547,NM_014751.5,NM_001363301.1,NM_001363294.1,NM_001363302.1,NM_001363300.1,NM_001363295.1;MTSS1,intron_variant,,ENST00000522162,;MTSS1,intron_variant,,ENST00000519671,;MTSS1,intron_variant,,ENST0000…	A	ENSG00000170873	ENST00000325064
4167	NSMCE2	0	.	GRCh38	chr8	125202199	125202199	+	Intron	SNP	A	A	T	novel	NA	HT-29_Muc2_KO.sorted	HT-29_CTRL.sorted	A	A	NA	NA	NA	NA	NA	NA	NA	NA	NA	NA	NA	NA	NA	NA	NA	c.418+19943N>T			ENST00000287437		NA	NA	NA	NA	NA	NA	NSMCE2,intron_variant,,ENST00000287437,NM_001349486.1,NM_173685.4;NSMCE2,intron_variant,,ENST00000517315,;NSMCE2,intron_variant,,ENST00000517532,;NSMCE2,intron_variant,,ENST00000522563,NM_001349485.1;	T	ENSG00000156831	ENST00000287437
4168	NSMCE2	0	.	GRCh38	chr8	125308289	125308289	+	Intron	SNP	A	A	T	novel	NA	HT-29_Muc2_KO.sorted	HT-29_CTRL.sorted	A	A	NA	NA	NA	NA	NA	NA	NA	NA	NA	NA	NA	NA	NA	NA	NA	c.419-48930N>T			ENST00000287437		NA	NA	NA	NA	NA	NA	NSMCE2,intron_variant,,ENST00000287437,NM_001349486.1,NM_173685.4;NSMCE2,intron_variant,,ENST00000517315,;NSMCE2,intron_variant,,ENST00000517532,;NSMCE2,intron_variant,,ENST00000522563,NM_001349485.1;,regulatory_region_variant,,ENSR00000230284,;	T	ENSG00000156831	ENST00000287437
4169	LINC00861	0	.	GRCh38	chr8	126081913	126081913	+	Intron	SNP	T	T	A	novel	NA	HT-29_Muc2_KO.sorted	HT-29_CTRL.sorted	T	T	NA	NA	NA	NA	NA	NA	NA	NA	NA	NA	NA	NA	NA	NA	NA	n.366+27212N>T			ENST00000651482		NA	NA	NA	NA	NA	NA	LINC00861,intron_variant,,ENST00000651482,;	A	ENSG00000245164	ENST00000651482
4170	ENSR00000869064	0	.	GRCh38	chr8	126343930	126343930	+	IGR	SNP	C	C	A	novel	NA	HT-29_Muc2_KO.sorted	HT-29_CTRL.sorted	C	C	NA	NA	NA	NA	NA	NA	NA	NA	NA	NA	NA	NA	NA	NA	NA				ENSR00000869064		NA	NA	NA	NA	NA	NA	,regulatory_region_variant,,ENSR00000869064,;	A		ENSR00000869064
4171	CASC11	0	.	GRCh38	chr8	127714472	127714472	+	Intron	SNP	G	G	A	novel	NA	HT-29_Muc2_KO.sorted	HT-29_CTRL.sorted	G	G	NA	NA	NA	NA	NA	NA	NA	NA	NA	NA	NA	NA	NA	NA	NA	n.143+19353N>T			ENST00000502463		NA	NA	NA	NA	NA	NA	CASC11,intron_variant,,ENST00000502463,;CASC11,intron_variant,,ENST00000519071,;CASC11,intron_variant,,ENST00000672637,;	A	ENSG00000249375	ENST00000502463
4172	CCDC26	0	.	GRCh38	chr8	128823398	128823398	+	Intron	SNP	C	C	A	novel	NA	HT-29_Muc2_KO.sorted	HT-29_CTRL.sorted	C	C	NA	NA	NA	NA	NA	NA	NA	NA	NA	NA	NA	NA	NA	NA	NA	n.137-15229N>T			ENST00000643616		NA	NA	NA	NA	NA	NA	CCDC26,intron_variant,,ENST00000643616,;	A	ENSG00000229140	ENST00000643616
4173	ASAP1	0	.	GRCh38	chr8	130229409	130229409	+	Intron	SNP	G	G	T	novel	NA	HT-29_Muc2_KO.sorted	HT-29_CTRL.sorted	G	G	NA	NA	NA	NA	NA	NA	NA	NA	NA	NA	NA	NA	NA	NA	NA	c.259+7513N>A			ENST00000518721		NA	NA	NA	NA	NA	NA	ASAP1,intron_variant,,ENST00000357668,NM_001247996.1;ASAP1,intron_variant,,ENST00000518721,NM_001362926.2,NM_018482.4,NM_001362925.2,NM_001362924.1;ASAP1,intron_variant,,ENST00000520342,;ASAP1,intron_variant,,ENST00000521426,;ASAP1,intron_variant,,ENST00000524367,;ASAP1,intron_variant,,ENST00000519169,;ASAP1,intron_variant,,ENST00000520927,;ASAP1,intron_variant,,ENST00000521075,;ASAP1,intron_vari…	T	ENSG00000153317	ENST00000518721
4174	ADCY8	0	.	GRCh38	chr8	130850565	130850565	+	Intron	SNP	A	A	G	novel	NA	HT-29_Muc2_KO.sorted	HT-29_CTRL.sorted	A	A	NA	NA	NA	NA	NA	NA	NA	NA	NA	NA	NA	NA	NA	NA	NA	c.2211-762N>C			ENST00000286355		NA	NA	NA	NA	NA	NA	ADCY8,intron_variant,,ENST00000286355,NM_001115.3;ADCY8,intron_variant,,ENST00000377928,;	G	ENSG00000155897	ENST00000286355
4175	ADCY8	0	.	GRCh38	chr8	130852476	130852476	+	Intron	SNP	C	C	A	novel	NA	HT-29_Muc2_KO.sorted	HT-29_CTRL.sorted	C	C	NA	NA	NA	NA	NA	NA	NA	NA	NA	NA	NA	NA	NA	NA	NA	c.2211-2673N>T			ENST00000286355		NA	NA	NA	NA	NA	NA	ADCY8,intron_variant,,ENST00000286355,NM_001115.3;ADCY8,intron_variant,,ENST00000377928,;,regulatory_region_variant,,ENSR00000333485,;,regulatory_region_variant,,ENSR00000870184,;	A	ENSG00000155897	ENST00000286355
4176	Unknown	0	.	GRCh38	chr8	131394758	131394758	+	IGR	SNP	A	A	C	novel	NA	HT-29_Muc2_KO.sorted	HT-29_CTRL.sorted	A	A	NA	NA	NA	NA	NA	NA	NA	NA	NA	NA	NA	NA	NA	NA	NA						NA	NA	NA	NA	NA	NA		C
4177	Unknown	0	.	GRCh38	chr8	131560020	131560020	+	IGR	SNP	C	C	T	novel	NA	HT-29_Muc2_KO.sorted	HT-29_CTRL.sorted	C	C	NA	NA	NA	NA	NA	NA	NA	NA	NA	NA	NA	NA	NA	NA	NA						NA	NA	NA	NA	NA	NA		T
4178	Unknown	0	.	GRCh38	chr8	131652412	131652412	+	IGR	SNP	G	G	T	novel	NA	HT-29_Muc2_KO.sorted	HT-29_CTRL.sorted	G	G	NA	NA	NA	NA	NA	NA	NA	NA	NA	NA	NA	NA	NA	NA	NA						NA	NA	NA	NA	NA	NA		T
4179	AC100868.1	0	.	GRCh38	chr8	132064858	132064858	+	Intron	SNP	G	G	A	novel	NA	HT-29_Muc2_KO.sorted	HT-29_CTRL.sorted	G	G	NA	NA	NA	NA	NA	NA	NA	NA	NA	NA	NA	NA	NA	NA	NA	c.542-9785N>T			ENST00000262283		NA	NA	NA	NA	NA	NA	AC100868.1,intron_variant,,ENST00000262283,;HHLA1,intron_variant,,ENST00000414222,NM_001145095.1;HHLA1,intron_variant,,ENST00000673615,;HHLA1,downstream_gene_variant,,ENST00000434736,;HHLA1,intron_variant,,ENST00000473291,;	A	ENSG00000258417	ENST00000262283
4180	AC100868.1	0	.	GRCh38	chr8	132068091	132068091	+	Intron	SNP	C	C	A	novel	NA	HT-29_Muc2_KO.sorted	HT-29_CTRL.sorted	C	C	NA	NA	NA	NA	NA	NA	NA	NA	NA	NA	NA	NA	NA	NA	NA	c.541+7964N>T			ENST00000262283		NA	NA	NA	NA	NA	NA	AC100868.1,intron_variant,,ENST00000262283,;HHLA1,intron_variant,,ENST00000414222,NM_001145095.1;HHLA1,intron_variant,,ENST00000673615,;HHLA1,downstream_gene_variant,,ENST00000434736,;HHLA1,intron_variant,,ENST00000473291,;	A	ENSG00000258417	ENST00000262283
4181	KCNQ3	0	.	GRCh38	chr8	132128315	132128315	+	3'UTR	SNP	T	T	G	novel	NA	HT-29_Muc2_KO.sorted	HT-29_CTRL.sorted	T	T	NA	NA	NA	NA	NA	NA	NA	NA	NA	NA	NA	NA	NA	NA	NA	c.*947N>C			ENST00000388996	15/15	NA	NA	NA	NA	NA	NA	KCNQ3,3_prime_UTR_variant,,ENST00000388996,NM_004519.4;KCNQ3,3_prime_UTR_variant,,ENST00000621976,;KCNQ3,downstream_gene_variant,,ENST00000519445,;KCNQ3,downstream_gene_variant,,ENST00000521134,NM_001204824.1;KCNQ3,downstream_gene_variant,,ENST00000638588,;KCNQ3,3_prime_UTR_variant,,ENST00000639496,;KCNQ3,downstream_gene_variant,,ENST00000519589,;	G	ENSG00000184156	ENST00000388996
4182	KCNQ3	0	.	GRCh38	chr8	132130106	132130106	+	Intron	SNP	G	G	A	rs2436132	NA	HT-29_Muc2_KO.sorted	HT-29_CTRL.sorted	G	G	NA	NA	NA	NA	NA	NA	NA	NA	NA	NA	NA	NA	NA	NA	NA	c.1885-110N>T			ENST00000388996		NA	NA	NA	NA	NA	NA	KCNQ3,intron_variant,,ENST00000388996,NM_004519.4;KCNQ3,intron_variant,,ENST00000519445,;KCNQ3,intron_variant,,ENST00000521134,NM_001204824.1;KCNQ3,intron_variant,,ENST00000621976,;KCNQ3,intron_variant,,ENST00000638588,;KCNQ3,intron_variant,,ENST00000519589,;KCNQ3,intron_variant,,ENST00000639496,;	A	ENSG00000184156	ENST00000388996
4183	KCNQ3	0	.	GRCh38	chr8	132200657	132200657	+	Intron	SNP	G	G	T	rs1427035100	NA	HT-29_Muc2_KO.sorted	HT-29_CTRL.sorted	G	G	NA	NA	NA	NA	NA	NA	NA	NA	NA	NA	NA	NA	NA	NA	NA	c.387-14476N>A			ENST00000388996		NA	NA	NA	NA	NA	NA	KCNQ3,intron_variant,,ENST00000388996,NM_004519.4;KCNQ3,intron_variant,,ENST00000519445,;KCNQ3,intron_variant,,ENST00000521134,NM_001204824.1;KCNQ3,intron_variant,,ENST00000638588,;KCNQ3,intron_variant,,ENST00000519589,;KCNQ3,intron_variant,,ENST00000639358,;KCNQ3,intron_variant,,ENST00000639496,;	T	ENSG00000184156	ENST00000388996
4184	Unknown	0	.	GRCh38	chr8	132487029	132487029	+	IGR	SNP	C	C	A	novel	NA	HT-29_Muc2_KO.sorted	HT-29_CTRL.sorted	C	C	NA	NA	NA	NA	NA	NA	NA	NA	NA	NA	NA	NA	NA	NA	NA						NA	NA	NA	NA	NA	NA		A
4185	Unknown	0	.	GRCh38	chr8	132493769	132493769	+	IGR	SNP	A	A	T	novel	NA	HT-29_Muc2_KO.sorted	HT-29_CTRL.sorted	A	A	NA	NA	NA	NA	NA	NA	NA	NA	NA	NA	NA	NA	NA	NA	NA						NA	NA	NA	NA	NA	NA		T
4186	TG	0	.	GRCh38	chr8	132882964	132882964	+	Missense_Mutation	SNP	A	A	T	novel	NA	HT-29_Muc2_KO.sorted	HT-29_CTRL.sorted	A	A	NA	NA	NA	NA	NA	NA	NA	NA	NA	NA	NA	NA	NA	NA	NA	c.1040N>T	p.His347Leu	p.H347L	ENST00000220616	1948-08-01	NA	NA	NA	NA	NA	NA	TG,missense_variant,p.His347Leu,ENST00000220616,NM_003235.5;TG,non_coding_transcript_exon_variant,,ENST00000520769,;TG,downstream_gene_variant,,ENST00000523901,;,regulatory_region_variant,,ENSR00000870469,;	T	ENSG00000042832	ENST00000220616
4187	ENSR00000870794	0	.	GRCh38	chr8	133852238	133852238	+	IGR	SNP	G	G	A	novel	NA	HT-29_Muc2_KO.sorted	HT-29_CTRL.sorted	G	G	NA	NA	NA	NA	NA	NA	NA	NA	NA	NA	NA	NA	NA	NA	NA				ENSR00000870794		NA	NA	NA	NA	NA	NA	,regulatory_region_variant,,ENSR00000870794,;	A		ENSR00000870794
4188	Unknown	0	.	GRCh38	chr8	134061628	134061628	+	IGR	SNP	C	C	A	novel	NA	HT-29_Muc2_KO.sorted	HT-29_CTRL.sorted	C	C	NA	NA	NA	NA	NA	NA	NA	NA	NA	NA	NA	NA	NA	NA	NA						NA	NA	NA	NA	NA	NA		A
4189	AC105180.2	0	.	GRCh38	chr8	134323373	134323373	+	Intron	SNP	C	C	T	rs752506192	NA	HT-29_Muc2_KO.sorted	HT-29_CTRL.sorted	C	C	NA	NA	NA	NA	NA	NA	NA	NA	NA	NA	NA	NA	NA	NA	NA	n.191+66924N>A			ENST00000661266		NA	NA	NA	NA	NA	NA	AC105180.2,intron_variant,,ENST00000661266,;AC105180.1,upstream_gene_variant,,ENST00000523317,;	T	ENSG00000288067	ENST00000661266
4190	AC105180.2	0	.	GRCh38	chr8	134353550	134353550	+	Intron	SNP	G	G	A	rs1304176622	NA	HT-29_Muc2_KO.sorted	HT-29_CTRL.sorted	G	G	NA	NA	NA	NA	NA	NA	NA	NA	NA	NA	NA	NA	NA	NA	NA	n.191+36747N>T			ENST00000661266		NA	NA	NA	NA	NA	NA	AC105180.2,intron_variant,,ENST00000661266,;	A	ENSG00000288067	ENST00000661266
4191	AC087045.2	0	.	GRCh38	chr8	134728342	134728342	+	3'Flank	SNP	C	C	G	novel	NA	HT-29_Muc2_KO.sorted	HT-29_CTRL.sorted	C	C	NA	NA	NA	NA	NA	NA	NA	NA	NA	NA	NA	NA	NA	NA	NA				ENST00000606279		NA	NA	NA	NA	NA	NA	,regulatory_region_variant,,ENSR00001144720,;AC087045.2,downstream_gene_variant,,ENST00000606279,;	G	ENSG00000272456	ENST00000606279
4192	Unknown	0	.	GRCh38	chr8	135019603	135019603	+	IGR	SNP	C	C	A	novel	NA	HT-29_Muc2_KO.sorted	HT-29_CTRL.sorted	C	C	NA	NA	NA	NA	NA	NA	NA	NA	NA	NA	NA	NA	NA	NA	NA						NA	NA	NA	NA	NA	NA		A
4193	LINC01591	0	.	GRCh38	chr8	135241599	135241599	+	Intron	SNP	T	T	G	novel	NA	HT-29_Muc2_KO.sorted	HT-29_CTRL.sorted	T	T	NA	NA	NA	NA	NA	NA	NA	NA	NA	NA	NA	NA	NA	NA	NA	n.384+7085N>G			ENST00000522279		NA	NA	NA	NA	NA	NA	LINC01591,intron_variant,,ENST00000520101,;LINC01591,intron_variant,,ENST00000522279,;LINC01591,intron_variant,,ENST00000524070,;LINC01591,intron_variant,,ENST00000657881,;LINC01591,upstream_gene_variant,,ENST00000660529,;	G	ENSG00000254083	ENST00000522279
4194	Unknown	0	.	GRCh38	chr8	135382045	135382045	+	IGR	SNP	C	C	A	novel	NA	HT-29_Muc2_KO.sorted	HT-29_CTRL.sorted	C	C	NA	NA	NA	NA	NA	NA	NA	NA	NA	NA	NA	NA	NA	NA	NA						NA	NA	NA	NA	NA	NA		A
4195	KHDRBS3	0	.	GRCh38	chr8	135661567	135661567	+	3'Flank	SNP	C	C	A	novel	NA	HT-29_Muc2_KO.sorted	HT-29_CTRL.sorted	C	C	NA	NA	NA	NA	NA	NA	NA	NA	NA	NA	NA	NA	NA	NA	NA				ENST00000521461		NA	NA	NA	NA	NA	NA	KHDRBS3,downstream_gene_variant,,ENST00000521461,;	A	ENSG00000131773	ENST00000521461
4196	LINC02055	0	.	GRCh38	chr8	136501520	136501520	+	Intron	SNP	G	G	T	novel	NA	HT-29_Muc2_KO.sorted	HT-29_CTRL.sorted	G	G	NA	NA	NA	NA	NA	NA	NA	NA	NA	NA	NA	NA	NA	NA	NA	n.239-13905N>T			ENST00000650445		NA	NA	NA	NA	NA	NA	LINC02055,intron_variant,,ENST00000650445,;LINC02055,intron_variant,,ENST00000650470,;LINC02055,intron_variant,,ENST00000660691,;LINC02055,intron_variant,,ENST00000663951,;	T	ENSG00000254101	ENST00000650445
4197	LINC02055	0	.	GRCh38	chr8	136539620	136539620	+	Intron	SNP	T	T	A	novel	NA	HT-29_Muc2_KO.sorted	HT-29_CTRL.sorted	T	T	NA	NA	NA	NA	NA	NA	NA	NA	NA	NA	NA	NA	NA	NA	NA	n.84+2561N>A			ENST00000517345		NA	NA	NA	NA	NA	NA	LINC02055,intron_variant,,ENST00000517345,;LINC02055,intron_variant,,ENST00000520060,;LINC02055,intron_variant,,ENST00000523232,;LINC02055,intron_variant,,ENST00000524346,;LINC02055,intron_variant,,ENST00000649576,;LINC02055,intron_variant,,ENST00000650445,;LINC02055,intron_variant,,ENST00000650470,;LINC02055,intron_variant,,ENST00000654723,;LINC02055,intron_variant,,ENST00000655492,;LINC02055,in…	A	ENSG00000254101	ENST00000517345
4198	LINC02055	0	.	GRCh38	chr8	136559482	136559482	+	Intron	SNP	C	C	A	novel	NA	HT-29_Muc2_KO.sorted	HT-29_CTRL.sorted	C	C	NA	NA	NA	NA	NA	NA	NA	NA	NA	NA	NA	NA	NA	NA	NA	n.84+22423N>A			ENST00000517345		NA	NA	NA	NA	NA	NA	LINC02055,intron_variant,,ENST00000517345,;LINC02055,intron_variant,,ENST00000520060,;LINC02055,intron_variant,,ENST00000523232,;LINC02055,intron_variant,,ENST00000524346,;LINC02055,intron_variant,,ENST00000649576,;LINC02055,intron_variant,,ENST00000650445,;LINC02055,intron_variant,,ENST00000650470,;LINC02055,intron_variant,,ENST00000654723,;LINC02055,intron_variant,,ENST00000655492,;LINC02055,in…	A	ENSG00000254101	ENST00000517345
4199	LINC02055	0	.	GRCh38	chr8	136624076	136624076	+	Intron	SNP	G	G	T	novel	NA	HT-29_Muc2_KO.sorted	HT-29_CTRL.sorted	G	G	NA	NA	NA	NA	NA	NA	NA	NA	NA	NA	NA	NA	NA	NA	NA	n.84+87017N>T			ENST00000517345		NA	NA	NA	NA	NA	NA	LINC02055,intron_variant,,ENST00000517345,;LINC02055,intron_variant,,ENST00000520060,;LINC02055,intron_variant,,ENST00000524346,;LINC02055,intron_variant,,ENST00000649576,;LINC02055,intron_variant,,ENST00000650445,;LINC02055,intron_variant,,ENST00000650470,;LINC02055,intron_variant,,ENST00000654723,;LINC02055,intron_variant,,ENST00000655492,;LINC02055,intron_variant,,ENST00000658944,;LINC02055,in…	T	ENSG00000254101	ENST00000517345
4200	AC046195.1	0	.	GRCh38	chr8	137846323	137846323	+	Intron	SNP	C	C	A	novel	NA	HT-29_Muc2_KO.sorted	HT-29_CTRL.sorted	C	C	NA	NA	NA	NA	NA	NA	NA	NA	NA	NA	NA	NA	NA	NA	NA	n.515-8438N>T			ENST00000518973		NA	NA	NA	NA	NA	NA	AC046195.1,intron_variant,,ENST00000518973,;AC046195.1,intron_variant,,ENST00000657186,;	A	ENSG00000253288	ENST00000518973
4201	AC046195.1	0	.	GRCh38	chr8	137921258	137921258	+	Intron	SNP	G	G	T	novel	NA	HT-29_Muc2_KO.sorted	HT-29_CTRL.sorted	G	G	NA	NA	NA	NA	NA	NA	NA	NA	NA	NA	NA	NA	NA	NA	NA	n.515-83373N>A			ENST00000518973		NA	NA	NA	NA	NA	NA	AC046195.1,intron_variant,,ENST00000518973,;AC046195.2,intron_variant,,ENST00000519652,;AC046195.1,intron_variant,,ENST00000657186,;AC046195.2,intron_variant,,ENST00000666242,;AC046195.2,intron_variant,,ENST00000667239,;	T	ENSG00000253288	ENST00000518973
4202	COL22A1	0	.	GRCh38	chr8	138619381	138619381	+	Intron	SNP	C	C	A	novel	NA	HT-29_Muc2_KO.sorted	HT-29_CTRL.sorted	C	C	NA	NA	NA	NA	NA	NA	NA	NA	NA	NA	NA	NA	NA	NA	NA	c.3825+74N>T			ENST00000303045		NA	NA	NA	NA	NA	NA	COL22A1,intron_variant,,ENST00000303045,NM_152888.3;COL22A1,intron_variant,,ENST00000435777,;COL22A1,intron_variant,,ENST00000341807,;COL22A1,intron_variant,,ENST00000487854,;	A	ENSG00000169436	ENST00000303045
4203	COL22A1	0	.	GRCh38	chr8	138703792	138703792	+	Intron	SNP	C	C	A	novel	NA	HT-29_Muc2_KO.sorted	HT-29_CTRL.sorted	C	C	NA	NA	NA	NA	NA	NA	NA	NA	NA	NA	NA	NA	NA	NA	NA	c.2518-445N>T			ENST00000303045		NA	NA	NA	NA	NA	NA	COL22A1,intron_variant,,ENST00000303045,NM_152888.3;COL22A1,intron_variant,,ENST00000435777,;COL22A1,intron_variant,,ENST00000341807,;	A	ENSG00000169436	ENST00000303045
4204	Unknown	0	.	GRCh38	chr8	139373194	139373194	+	IGR	SNP	A	A	C	novel	NA	HT-29_Muc2_KO.sorted	HT-29_CTRL.sorted	A	A	NA	NA	NA	NA	NA	NA	NA	NA	NA	NA	NA	NA	NA	NA	NA						NA	NA	NA	NA	NA	NA		C
4205	KCNK9	0	.	GRCh38	chr8	139622692	139622692	+	Intron	SNP	C	C	T	novel	NA	HT-29_Muc2_KO.sorted	HT-29_CTRL.sorted	C	C	NA	NA	NA	NA	NA	NA	NA	NA	NA	NA	NA	NA	NA	NA	NA	c.284-3593N>A			ENST00000648164		NA	NA	NA	NA	NA	NA	KCNK9,intron_variant,,ENST00000303015,;KCNK9,intron_variant,,ENST00000520439,NM_001282534.2;KCNK9,intron_variant,,ENST00000647605,;KCNK9,intron_variant,,ENST00000648164,;KCNK9,intron_variant,,ENST00000650269,;KCNK9,intron_variant,,ENST00000523477,;KCNK9,intron_variant,,ENST00000648481,;KCNK9,intron_variant,,ENST00000522317,;KCNK9,intron_variant,,ENST00000649473,;KCNK9,intron_variant,,ENST00000649…	T	ENSG00000169427	ENST00000648164
4206	KCNK9	0	.	GRCh38	chr8	139630211	139630211	+	Intron	SNP	C	C	T	novel	NA	HT-29_Muc2_KO.sorted	HT-29_CTRL.sorted	C	C	NA	NA	NA	NA	NA	NA	NA	NA	NA	NA	NA	NA	NA	NA	NA	c.284-11112N>A			ENST00000648164		NA	NA	NA	NA	NA	NA	KCNK9,intron_variant,,ENST00000303015,;KCNK9,intron_variant,,ENST00000520439,NM_001282534.2;KCNK9,intron_variant,,ENST00000647605,;KCNK9,intron_variant,,ENST00000648164,;KCNK9,intron_variant,,ENST00000650269,;KCNK9,intron_variant,,ENST00000523477,;KCNK9,intron_variant,,ENST00000648481,;KCNK9,intron_variant,,ENST00000522317,;KCNK9,intron_variant,,ENST00000649473,;KCNK9,intron_variant,,ENST00000649…	T	ENSG00000169427	ENST00000648164
4207	Unknown	0	.	GRCh38	chr8	141109007	141109007	+	IGR	SNP	G	G	T	novel	NA	HT-29_Muc2_KO.sorted	HT-29_CTRL.sorted	G	G	NA	NA	NA	NA	NA	NA	NA	NA	NA	NA	NA	NA	NA	NA	NA						NA	NA	NA	NA	NA	NA		T
4208	MROH5	0	.	GRCh38	chr8	141489333	141489333	+	Intron	SNP	C	C	A	rs995112412	NA	HT-29_Muc2_KO.sorted	HT-29_CTRL.sorted	C	C	NA	NA	NA	NA	NA	NA	NA	NA	NA	NA	NA	NA	NA	NA	NA	c.698-730N>T			ENST00000621837		NA	NA	NA	NA	NA	NA	MROH5,intron_variant,,ENST00000621837,;MROH5,intron_variant,,ENST00000521053,;MROH5,intron_variant,,ENST00000523857,;MROH5,intron_variant,,ENST00000430863,;	A	ENSG00000226807	ENST00000621837
4209	ENSR00000872280	0	.	GRCh38	chr8	141536464	141536464	+	IGR	SNP	C	C	G	novel	NA	HT-29_Muc2_KO.sorted	HT-29_CTRL.sorted	C	C	NA	NA	NA	NA	NA	NA	NA	NA	NA	NA	NA	NA	NA	NA	NA				ENSR00000872280		NA	NA	NA	NA	NA	NA	,regulatory_region_variant,,ENSR00000872280,;	G		ENSR00000872280
4210	AC103758.1	0	.	GRCh38	chr8	142166521	142166521	+	Intron	SNP	A	A	C	novel	NA	HT-29_Muc2_KO.sorted	HT-29_CTRL.sorted	A	A	NA	NA	NA	NA	NA	NA	NA	NA	NA	NA	NA	NA	NA	NA	NA	n.366+18641N>G			ENST00000662748		NA	NA	NA	NA	NA	NA	AC103758.1,intron_variant,,ENST00000662748,;	C	ENSG00000287332	ENST00000662748
4211	ZNF251	0	.	GRCh38	chr8	144738959	144738959	+	Intron	SNP	G	G	A	novel	NA	HT-29_Muc2_KO.sorted	HT-29_CTRL.sorted	G	G	NA	NA	NA	NA	NA	NA	NA	NA	NA	NA	NA	NA	NA	NA	NA	c.277+14724N>T			ENST00000292562		NA	NA	NA	NA	NA	NA	ZNF251,intron_variant,,ENST00000292562,NM_138367.2;ZNF251,intron_variant,,ENST00000524394,;,regulatory_region_variant,,ENSR00000873465,;	A	ENSG00000198169	ENST00000292562
4212	Unknown	0	.	GRCh38	chr9	1577858	1577858	+	IGR	SNP	G	G	A	novel	NA	HT-29_Muc2_KO.sorted	HT-29_CTRL.sorted	G	G	NA	NA	NA	NA	NA	NA	NA	NA	NA	NA	NA	NA	NA	NA	NA						NA	NA	NA	NA	NA	NA		A
4213	PUM3	0	.	GRCh38	chr9	2771304	2771304	+	Intron	SNP	T	T	A	novel	NA	HT-29_Muc2_KO.sorted	HT-29_CTRL.sorted	T	T	NA	NA	NA	NA	NA	NA	NA	NA	NA	NA	NA	NA	NA	NA	NA	c.*126+11452N>T			ENST00000490444		NA	NA	NA	NA	NA	NA	PUM3,intron_variant,,ENST00000490444,;	A	ENSG00000080608	ENST00000490444
4214	RFX3	0	.	GRCh38	chr9	3266688	3266688	+	Intron	SNP	C	C	A	novel	NA	HT-29_Muc2_KO.sorted	HT-29_CTRL.sorted	C	C	NA	NA	NA	NA	NA	NA	NA	NA	NA	NA	NA	NA	NA	NA	NA	c.1358-383N>T			ENST00000382004		NA	NA	NA	NA	NA	NA	RFX3,intron_variant,,ENST00000358730,NM_002919.3;RFX3,intron_variant,,ENST00000382004,NM_134428.3;RFX3,intron_variant,,ENST00000458034,;RFX3,intron_variant,,ENST00000617270,NM_001282116.1;RFX3,downstream_gene_variant,,ENST00000302303,NM_001282117.1;	A	ENSG00000080298	ENST00000382004
4215	RFX3	0	.	GRCh38	chr9	3362244	3362244	+	Intron	SNP	C	C	A	novel	NA	HT-29_Muc2_KO.sorted	HT-29_CTRL.sorted	C	C	NA	NA	NA	NA	NA	NA	NA	NA	NA	NA	NA	NA	NA	NA	NA	c.118-15480N>T			ENST00000382004		NA	NA	NA	NA	NA	NA	RFX3,intron_variant,,ENST00000302303,NM_001282117.1;RFX3,intron_variant,,ENST00000358730,NM_002919.3;RFX3,intron_variant,,ENST00000381984,;RFX3,intron_variant,,ENST00000382004,NM_134428.3;RFX3,intron_variant,,ENST00000449190,;RFX3,intron_variant,,ENST00000451859,;RFX3,intron_variant,,ENST00000457373,;RFX3,intron_variant,,ENST00000617270,NM_001282116.1;AL354941.1,downstream_gene_variant,,ENST00000…	A	ENSG00000080298	ENST00000382004
4216	Unknown	0	.	GRCh38	chr9	6399193	6399193	+	IGR	SNP	T	T	C	rs998808668	NA	HT-29_Muc2_KO.sorted	HT-29_CTRL.sorted	T	T	NA	NA	NA	NA	NA	NA	NA	NA	NA	NA	NA	NA	NA	NA	NA						NA	NA	NA	NA	NA	NA		C
4217	PTPRD	0	.	GRCh38	chr9	8431766	8431766	+	Intron	SNP	T	T	C	novel	NA	HT-29_Muc2_KO.sorted	HT-29_CTRL.sorted	T	T	NA	NA	NA	NA	NA	NA	NA	NA	NA	NA	NA	NA	NA	NA	NA	c.4086+4826N>G			ENST00000381196		NA	NA	NA	NA	NA	NA	PTPRD,intron_variant,,ENST00000355233,NM_130392.3;PTPRD,intron_variant,,ENST00000356435,;PTPRD,intron_variant,,ENST00000381196,NM_002839.4;PTPRD,intron_variant,,ENST00000397606,NM_001171025.1;PTPRD,intron_variant,,ENST00000397611,NM_001040712.2;PTPRD,intron_variant,,ENST00000397617,;PTPRD,intron_variant,,ENST00000486161,NM_130391.3;PTPRD,intron_variant,,ENST00000537002,NM_130393.3;PTPRD,intron_va…	C	ENSG00000153707	ENST00000381196
4218	PTPRD	0	.	GRCh38	chr9	9248493	9248493	+	Intron	SNP	G	G	C	novel	NA	HT-29_Muc2_KO.sorted	HT-29_CTRL.sorted	G	G	NA	NA	NA	NA	NA	NA	NA	NA	NA	NA	NA	NA	NA	NA	NA	c.-202-65130N>G			ENST00000381196		NA	NA	NA	NA	NA	NA	PTPRD,intron_variant,,ENST00000381196,NM_002839.4;PTPRD,intron_variant,,ENST00000463477,;	C	ENSG00000153707	ENST00000381196
4219	PTPRD	0	.	GRCh38	chr9	10347053	10347053	+	Intron	SNP	T	T	G	novel	NA	HT-29_Muc2_KO.sorted	HT-29_CTRL.sorted	T	T	NA	NA	NA	NA	NA	NA	NA	NA	NA	NA	NA	NA	NA	NA	NA	c.-671-6036N>C			ENST00000463477		NA	NA	NA	NA	NA	NA	PTPRD,intron_variant,,ENST00000463477,;	G	ENSG00000153707	ENST00000463477
4220	AL355672.1	0	.	GRCh38	chr9	11335665	11335665	+	Intron	SNP	G	G	A	novel	NA	HT-29_Muc2_KO.sorted	HT-29_CTRL.sorted	G	G	NA	NA	NA	NA	NA	NA	NA	NA	NA	NA	NA	NA	NA	NA	NA	n.273+9849N>A			ENST00000657567		NA	NA	NA	NA	NA	NA	AL355672.1,intron_variant,,ENST00000657567,;	A	ENSG00000286474	ENST00000657567
4221	Unknown	0	.	GRCh38	chr9	11513025	11513025	+	IGR	SNP	A	A	C	novel	NA	HT-29_Muc2_KO.sorted	HT-29_CTRL.sorted	A	A	NA	NA	NA	NA	NA	NA	NA	NA	NA	NA	NA	NA	NA	NA	NA						NA	NA	NA	NA	NA	NA		C
4222	Unknown	0	.	GRCh38	chr9	11602981	11602981	+	IGR	SNP	A	A	G	novel	NA	HT-29_Muc2_KO.sorted	HT-29_CTRL.sorted	A	A	NA	NA	NA	NA	NA	NA	NA	NA	NA	NA	NA	NA	NA	NA	NA						NA	NA	NA	NA	NA	NA		G
4223	AL353595.1	0	.	GRCh38	chr9	11657995	11657995	+	Intron	SNP	G	G	A	novel	NA	HT-29_Muc2_KO.sorted	HT-29_CTRL.sorted	G	G	NA	NA	NA	NA	NA	NA	NA	NA	NA	NA	NA	NA	NA	NA	NA	n.204+17161N>A			ENST00000649122		NA	NA	NA	NA	NA	NA	AL353595.1,intron_variant,,ENST00000649122,;	A	ENSG00000285784	ENST00000649122
4224	Unknown	0	.	GRCh38	chr9	12674455	12674455	+	IGR	SNP	T	T	C	novel	NA	HT-29_Muc2_KO.sorted	HT-29_CTRL.sorted	T	T	NA	NA	NA	NA	NA	NA	NA	NA	NA	NA	NA	NA	NA	NA	NA						NA	NA	NA	NA	NA	NA		C
4225	AL513423.1	0	.	GRCh38	chr9	15520137	15520137	+	3'Flank	SNP	A	A	G	rs865910460	NA	HT-29_Muc2_KO.sorted	HT-29_CTRL.sorted	A	A	NA	NA	NA	NA	NA	NA	NA	NA	NA	NA	NA	NA	NA	NA	NA				ENST00000621695		NA	NA	NA	NA	NA	NA	AL513423.1,downstream_gene_variant,,ENST00000621695,;	G	ENSG00000278754	ENST00000621695
4226	BNC2	0	.	GRCh38	chr9	16531517	16531517	+	Intron	SNP	A	A	G	novel	NA	HT-29_Muc2_KO.sorted	HT-29_CTRL.sorted	A	A	NA	NA	NA	NA	NA	NA	NA	NA	NA	NA	NA	NA	NA	NA	NA	c.669+21013N>C			ENST00000380672		NA	NA	NA	NA	NA	NA	BNC2,intron_variant,,ENST00000380666,;BNC2,intron_variant,,ENST00000380667,;BNC2,intron_variant,,ENST00000380672,NM_001317940.2,NM_017637.6;BNC2,intron_variant,,ENST00000418777,NM_001317939.2;BNC2,intron_variant,,ENST00000545497,;BNC2,intron_variant,,ENST00000603713,;BNC2,intron_variant,,ENST00000484726,;,regulatory_region_variant,,ENSR00001147005,;	G	ENSG00000173068	ENST00000380672
4227	CNTLN	0	.	GRCh38	chr9	17235562	17235562	+	Intron	SNP	C	C	A	novel	NA	HT-29_Muc2_KO.sorted	HT-29_CTRL.sorted	C	C	NA	NA	NA	NA	NA	NA	NA	NA	NA	NA	NA	NA	NA	NA	NA	c.535-96N>A			ENST00000380647		NA	NA	NA	NA	NA	NA	CNTLN,intron_variant,,ENST00000380641,NM_001114395.3;CNTLN,intron_variant,,ENST00000380647,NM_017738.4,NM_001365029.1;	A	ENSG00000044459	ENST00000380647
4228	SH3GL2	0	.	GRCh38	chr9	17772182	17772182	+	Intron	SNP	G	G	C	novel	NA	HT-29_Muc2_KO.sorted	HT-29_CTRL.sorted	G	G	NA	NA	NA	NA	NA	NA	NA	NA	NA	NA	NA	NA	NA	NA	NA	c.187+10673N>C			ENST00000380607		NA	NA	NA	NA	NA	NA	SH3GL2,intron_variant,,ENST00000380607,NM_003026.5;	C	ENSG00000107295	ENST00000380607
4229	Unknown	0	.	GRCh38	chr9	19950448	19950448	+	IGR	SNP	C	C	A	novel	NA	HT-29_Muc2_KO.sorted	HT-29_CTRL.sorted	C	C	NA	NA	NA	NA	NA	NA	NA	NA	NA	NA	NA	NA	NA	NA	NA						NA	NA	NA	NA	NA	NA		A
4230	FOCAD	0	.	GRCh38	chr9	20700719	20700719	+	Intron	SNP	A	A	G	novel	NA	HT-29_Muc2_KO.sorted	HT-29_CTRL.sorted	A	A	NA	NA	NA	NA	NA	NA	NA	NA	NA	NA	NA	NA	NA	NA	NA	c.-33+6155N>G			ENST00000380249		NA	NA	NA	NA	NA	NA	FOCAD,intron_variant,,ENST00000380249,NM_017794.4;FOCAD,intron_variant,,ENST00000604036,;,regulatory_region_variant,,ENSR00000877312,;	G	ENSG00000188352	ENST00000380249
4231	Unknown	0	.	GRCh38	chr9	25298160	25298160	+	IGR	SNP	C	C	G	novel	NA	HT-29_Muc2_KO.sorted	HT-29_CTRL.sorted	C	C	NA	NA	NA	NA	NA	NA	NA	NA	NA	NA	NA	NA	NA	NA	NA						NA	NA	NA	NA	NA	NA		G
4232	LINGO2	0	.	GRCh38	chr9	28380716	28380716	+	Intron	SNP	A	A	G	novel	NA	HT-29_Muc2_KO.sorted	HT-29_CTRL.sorted	A	A	NA	NA	NA	NA	NA	NA	NA	NA	NA	NA	NA	NA	NA	NA	NA	c.-278-7848N>C			ENST00000379992		NA	NA	NA	NA	NA	NA	LINGO2,intron_variant,,ENST00000308675,;LINGO2,intron_variant,,ENST00000379992,NM_001258282.3,NM_001354575.2,NM_152570.3;LINGO2,intron_variant,,ENST00000613945,NM_001354574.2;	G	ENSG00000174482	ENST00000379992
4233	Unknown	0	.	GRCh38	chr9	31816251	31816251	+	IGR	SNP	C	C	A	rs1320424055	NA	HT-29_Muc2_KO.sorted	HT-29_CTRL.sorted	C	C	NA	NA	NA	NA	NA	NA	NA	NA	NA	NA	NA	NA	NA	NA	NA						NA	NA	NA	NA	NA	NA		A
4234	AL138752.2	0	.	GRCh38	chr9	37605143	37605143	+	Intron	SNP	C	C	A	novel	NA	HT-29_Muc2_KO.sorted	HT-29_CTRL.sorted	C	C	NA	NA	NA	NA	NA	NA	NA	NA	NA	NA	NA	NA	NA	NA	NA	c.*1136-16211N>T			ENST00000540557		NA	NA	NA	NA	NA	NA	AL138752.2,intron_variant,,ENST00000540557,;	A	ENSG00000255872	ENST00000540557
4235	Unknown	0	.	GRCh38	chr9	64050388	64050388	+	IGR	SNP	T	T	C	novel	NA	HT-29_Muc2_KO.sorted	HT-29_CTRL.sorted	T	T	NA	NA	NA	NA	NA	NA	NA	NA	NA	NA	NA	NA	NA	NA	NA						NA	NA	NA	NA	NA	NA		C
4236	APBA1	0	.	GRCh38	chr9	69618368	69618368	+	Intron	SNP	C	C	T	rs774355082	NA	HT-29_Muc2_KO.sorted	HT-29_CTRL.sorted	C	C	NA	NA	NA	NA	NA	NA	NA	NA	NA	NA	NA	NA	NA	NA	NA	c.-70+53785N>A			ENST00000265381		NA	NA	NA	NA	NA	NA	APBA1,intron_variant,,ENST00000265381,NM_001163.4;	T	ENSG00000107282	ENST00000265381
4237	ENSR00000882411	0	.	GRCh38	chr9	71630029	71630029	+	IGR	SNP	C	C	A	novel	NA	HT-29_Muc2_KO.sorted	HT-29_CTRL.sorted	C	C	NA	NA	NA	NA	NA	NA	NA	NA	NA	NA	NA	NA	NA	NA	NA				ENSR00000882411		NA	NA	NA	NA	NA	NA	,regulatory_region_variant,,ENSR00000882411,;	A		ENSR00000882411
4238	TRPM6	0	.	GRCh38	chr9	74827611	74827611	+	Intron	SNP	G	G	T	novel	NA	HT-29_Muc2_KO.sorted	HT-29_CTRL.sorted	G	G	NA	NA	NA	NA	NA	NA	NA	NA	NA	NA	NA	NA	NA	NA	NA	c.841+167N>A			ENST00000360774		NA	NA	NA	NA	NA	NA	TRPM6,intron_variant,,ENST00000359047,;TRPM6,intron_variant,,ENST00000360774,NM_017662.5;TRPM6,intron_variant,,ENST00000361255,NM_001177311.1;TRPM6,intron_variant,,ENST00000449912,NM_001177310.1;TRPM6,intron_variant,,ENST00000483186,;	T	ENSG00000119121	ENST00000360774
4239	Unknown	0	.	GRCh38	chr9	77120651	77120651	+	IGR	SNP	G	G	T	novel	NA	HT-29_Muc2_KO.sorted	HT-29_CTRL.sorted	G	G	NA	NA	NA	NA	NA	NA	NA	NA	NA	NA	NA	NA	NA	NA	NA						NA	NA	NA	NA	NA	NA		T
4240	TLE4	0	.	GRCh38	chr9	79697898	79697898	+	Intron	SNP	T	T	A	novel	NA	HT-29_Muc2_KO.sorted	HT-29_CTRL.sorted	T	T	NA	NA	NA	NA	NA	NA	NA	NA	NA	NA	NA	NA	NA	NA	NA	c.610-6885N>A			ENST00000376537		NA	NA	NA	NA	NA	NA	TLE4,intron_variant,,ENST00000265284,NM_001351558.1,NM_001282749.1,NM_001351562.1,NM_001351560.2,NM_001351563.2;TLE4,intron_variant,,ENST00000376537,NM_001282748.1;TLE4,intron_variant,,ENST00000376544,NM_001282753.1,NM_001351564.1;TLE4,intron_variant,,ENST00000376552,NM_001282760.1,NM_001351541.1,NM_001351542.1,NM_007005.4,NM_001351550.1,NM_001351552.1,NM_001351543.2,NM_001351546.2,NM_001351556.2…	A	ENSG00000106829	ENST00000376537
4241	TLE4	0	.	GRCh38	chr9	79698024	79698024	+	Intron	SNP	G	G	T	novel	NA	HT-29_Muc2_KO.sorted	HT-29_CTRL.sorted	G	G	NA	NA	NA	NA	NA	NA	NA	NA	NA	NA	NA	NA	NA	NA	NA	c.610-6759N>T			ENST00000376537		NA	NA	NA	NA	NA	NA	TLE4,intron_variant,,ENST00000265284,NM_001351558.1,NM_001282749.1,NM_001351562.1,NM_001351560.2,NM_001351563.2;TLE4,intron_variant,,ENST00000376537,NM_001282748.1;TLE4,intron_variant,,ENST00000376544,NM_001282753.1,NM_001351564.1;TLE4,intron_variant,,ENST00000376552,NM_001282760.1,NM_001351541.1,NM_001351542.1,NM_007005.4,NM_001351550.1,NM_001351552.1,NM_001351543.2,NM_001351546.2,NM_001351556.2…	T	ENSG00000106829	ENST00000376537
4242	Unknown	0	.	GRCh38	chr9	80098750	80098750	+	IGR	SNP	G	G	A	novel	NA	HT-29_Muc2_KO.sorted	HT-29_CTRL.sorted	G	G	NA	NA	NA	NA	NA	NA	NA	NA	NA	NA	NA	NA	NA	NA	NA						NA	NA	NA	NA	NA	NA		A
4243	Unknown	0	.	GRCh38	chr9	80581474	80581474	+	IGR	SNP	A	A	G	novel	NA	HT-29_Muc2_KO.sorted	HT-29_CTRL.sorted	A	A	NA	NA	NA	NA	NA	NA	NA	NA	NA	NA	NA	NA	NA	NA	NA						NA	NA	NA	NA	NA	NA		G
4244	Unknown	0	.	GRCh38	chr9	80821822	80821822	+	IGR	SNP	C	C	A	novel	NA	HT-29_Muc2_KO.sorted	HT-29_CTRL.sorted	C	C	NA	NA	NA	NA	NA	NA	NA	NA	NA	NA	NA	NA	NA	NA	NA						NA	NA	NA	NA	NA	NA		A
4245	Unknown	0	.	GRCh38	chr9	81469368	81469368	+	IGR	SNP	C	C	A	novel	NA	HT-29_Muc2_KO.sorted	HT-29_CTRL.sorted	C	C	NA	NA	NA	NA	NA	NA	NA	NA	NA	NA	NA	NA	NA	NA	NA						NA	NA	NA	NA	NA	NA		A
4246	SPATA31D2P	0	.	GRCh38	chr9	81966307	81966307	+	5'Flank	SNP	T	T	C	novel	NA	HT-29_Muc2_KO.sorted	HT-29_CTRL.sorted	T	T	NA	NA	NA	NA	NA	NA	NA	NA	NA	NA	NA	NA	NA	NA	NA				ENST00000429999		NA	NA	NA	NA	NA	NA	SPATA31D2P,upstream_gene_variant,,ENST00000429999,;AL158154.3,intron_variant,,ENST00000585776,;AL158154.3,intron_variant,,ENST00000592744,;	C	ENSG00000237770	ENST00000429999
4247	Unknown	0	.	GRCh38	chr9	84139703	84139703	+	IGR	SNP	G	G	A	novel	NA	HT-29_Muc2_KO.sorted	HT-29_CTRL.sorted	G	G	NA	NA	NA	NA	NA	NA	NA	NA	NA	NA	NA	NA	NA	NA	NA						NA	NA	NA	NA	NA	NA		A
4248	Unknown	0	.	GRCh38	chr9	85909500	85909500	+	IGR	SNP	G	G	T	novel	NA	HT-29_Muc2_KO.sorted	HT-29_CTRL.sorted	G	G	NA	NA	NA	NA	NA	NA	NA	NA	NA	NA	NA	NA	NA	NA	NA						NA	NA	NA	NA	NA	NA		T
4249	NAA35	0	.	GRCh38	chr9	85975618	85975618	+	Intron	SNP	A	A	T	rs1439760204	NA	HT-29_Muc2_KO.sorted	HT-29_CTRL.sorted	A	A	NA	NA	NA	NA	NA	NA	NA	NA	NA	NA	NA	NA	NA	NA	NA	c.627+461N>T			ENST00000361671		NA	NA	NA	NA	NA	NA	NAA35,intron_variant,,ENST00000361671,NM_001321881.1,NM_024635.4,NM_001321882.1;NAA35,intron_variant,,ENST00000376040,;	T	ENSG00000135040	ENST00000361671
4250	LINC01501	0	.	GRCh38	chr9	90540475	90540475	+	Intron	SNP	C	C	A	novel	NA	HT-29_Muc2_KO.sorted	HT-29_CTRL.sorted	C	C	NA	NA	NA	NA	NA	NA	NA	NA	NA	NA	NA	NA	NA	NA	NA	n.1295-31534N>T			ENST00000668156		NA	NA	NA	NA	NA	NA	LINC01501,intron_variant,,ENST00000449990,;LINC01501,intron_variant,,ENST00000655942,;LINC01501,intron_variant,,ENST00000656691,;LINC01501,intron_variant,,ENST00000658201,;LINC01501,intron_variant,,ENST00000664603,;LINC01501,intron_variant,,ENST00000665289,;LINC01501,intron_variant,,ENST00000665506,;LINC01501,intron_variant,,ENST00000665733,;LINC01501,intron_variant,,ENST00000666877,;LINC01501,in…	A	ENSG00000229613	ENST00000668156
4251	AOPEP	0	.	GRCh38	chr9	94813324	94813324	+	Intron	SNP	A	A	G	novel	NA	HT-29_Muc2_KO.sorted	HT-29_CTRL.sorted	A	A	NA	NA	NA	NA	NA	NA	NA	NA	NA	NA	NA	NA	NA	NA	NA	c.1364+12322N>G			ENST00000375315		NA	NA	NA	NA	NA	NA	AOPEP,intron_variant,,ENST00000277198,NM_001193331.3;AOPEP,intron_variant,,ENST00000297979,NM_032823.5;AOPEP,intron_variant,,ENST00000375315,NM_001193329.1;AOPEP,intron_variant,,ENST00000424143,;AOPEP,intron_variant,,ENST00000428313,;MIR2278,downstream_gene_variant,,ENST00000516344,;,regulatory_region_variant,,ENSR00000887474,;	G	ENSG00000148120	ENST00000375315
4252	Unknown	0	.	GRCh38	chr9	95591481	95591481	+	IGR	SNP	C	C	T	rs68103601	NA	HT-29_Muc2_KO.sorted	HT-29_CTRL.sorted	C	C	NA	NA	NA	NA	NA	NA	NA	NA	NA	NA	NA	NA	NA	NA	NA						NA	NA	NA	NA	NA	NA		T
4253	AL359710.1	0	.	GRCh38	chr9	99592170	99592170	+	Intron	SNP	G	G	T	novel	NA	HT-29_Muc2_KO.sorted	HT-29_CTRL.sorted	G	G	NA	NA	NA	NA	NA	NA	NA	NA	NA	NA	NA	NA	NA	NA	NA	n.230+125989N>A			ENST00000652827		NA	NA	NA	NA	NA	NA	,regulatory_region_variant,,ENSR00000888761,;AL359710.1,intron_variant,,ENST00000427039,;AL359710.1,intron_variant,,ENST00000652827,;STX17-AS1,intron_variant,,ENST00000655615,;	T	ENSG00000237461	ENST00000652827
4254	STX17	0	.	GRCh38	chr9	99920591	99920591	+	Intron	SNP	A	A	T	novel	NA	HT-29_Muc2_KO.sorted	HT-29_CTRL.sorted	A	A	NA	NA	NA	NA	NA	NA	NA	NA	NA	NA	NA	NA	NA	NA	NA	c.123+5229N>T			ENST00000259400		NA	NA	NA	NA	NA	NA	STX17,intron_variant,,ENST00000259400,NM_017919.3;STX17,intron_variant,,ENST00000525640,;STX17,intron_variant,,ENST00000531035,;STX17,intron_variant,,ENST00000534052,;STX17,intron_variant,,ENST00000524405,;STX17,intron_variant,,ENST00000525342,;STX17,intron_variant,,ENST00000529340,;STX17,intron_variant,,ENST00000533696,;,regulatory_region_variant,,ENSR00001152431,;AL358937.1,intron_variant,,ENST…	T	ENSG00000136874	ENST00000259400
4255	TMEFF1	0	.	GRCh38	chr9	100523311	100523311	+	Intron	SNP	C	C	A	novel	NA	HT-29_Muc2_KO.sorted	HT-29_CTRL.sorted	C	C	NA	NA	NA	NA	NA	NA	NA	NA	NA	NA	NA	NA	NA	NA	NA	c.560+6540N>A			ENST00000374879		NA	NA	NA	NA	NA	NA	TMEFF1,intron_variant,,ENST00000374879,NM_003692.5;MSANTD3-TMEFF1,intron_variant,,ENST00000502978,NM_001198812.1;	A	ENSG00000241697	ENST00000374879
4256	Unknown	0	.	GRCh38	chr9	101979695	101979695	+	IGR	SNP	T	T	A	novel	NA	HT-29_Muc2_KO.sorted	HT-29_CTRL.sorted	T	T	NA	NA	NA	NA	NA	NA	NA	NA	NA	NA	NA	NA	NA	NA	NA						NA	NA	NA	NA	NA	NA		A
4257	Unknown	0	.	GRCh38	chr9	103339619	103339619	+	IGR	SNP	G	G	A	novel	NA	HT-29_Muc2_KO.sorted	HT-29_CTRL.sorted	G	G	NA	NA	NA	NA	NA	NA	NA	NA	NA	NA	NA	NA	NA	NA	NA						NA	NA	NA	NA	NA	NA		A
4258	Unknown	0	.	GRCh38	chr9	103611602	103611602	+	IGR	SNP	T	T	C	novel	NA	HT-29_Muc2_KO.sorted	HT-29_CTRL.sorted	T	T	NA	NA	NA	NA	NA	NA	NA	NA	NA	NA	NA	NA	NA	NA	NA						NA	NA	NA	NA	NA	NA		C
4259	Unknown	0	.	GRCh38	chr9	103705188	103705188	+	IGR	SNP	T	T	A	novel	NA	HT-29_Muc2_KO.sorted	HT-29_CTRL.sorted	T	T	NA	NA	NA	NA	NA	NA	NA	NA	NA	NA	NA	NA	NA	NA	NA						NA	NA	NA	NA	NA	NA		A
4260	Unknown	0	.	GRCh38	chr9	103795689	103795689	+	IGR	SNP	T	T	A	novel	NA	HT-29_Muc2_KO.sorted	HT-29_CTRL.sorted	T	T	NA	NA	NA	NA	NA	NA	NA	NA	NA	NA	NA	NA	NA	NA	NA						NA	NA	NA	NA	NA	NA		A
4261	ENSR00001153424	0	.	GRCh38	chr9	112007973	112007973	+	IGR	SNP	T	T	A	novel	NA	HT-29_Muc2_KO.sorted	HT-29_CTRL.sorted	T	T	NA	NA	NA	NA	NA	NA	NA	NA	NA	NA	NA	NA	NA	NA	NA				ENSR00001153424		NA	NA	NA	NA	NA	NA	,regulatory_region_variant,,ENSR00001153424,;	A		ENSR00001153424
4262	ZNF618	0	.	GRCh38	chr9	114018047	114018047	+	Intron	SNP	C	C	A	novel	NA	HT-29_Muc2_KO.sorted	HT-29_CTRL.sorted	C	C	NA	NA	NA	NA	NA	NA	NA	NA	NA	NA	NA	NA	NA	NA	NA	c.844+1263N>A			ENST00000374126		NA	NA	NA	NA	NA	NA	ZNF618,intron_variant,,ENST00000288466,NM_133374.2;ZNF618,intron_variant,,ENST00000374124,;ZNF618,intron_variant,,ENST00000374126,NM_001318042.2;ZNF618,intron_variant,,ENST00000452710,;ZNF618,intron_variant,,ENST00000615615,NM_001318040.1,NM_001318041.2;ZNF618,intron_variant,,ENST00000481558,;	A	ENSG00000157657	ENST00000374126
4263	PAPPA	0	.	GRCh38	chr9	116239742	116239742	+	Intron	SNP	C	C	A	novel	NA	HT-29_Muc2_KO.sorted	HT-29_CTRL.sorted	C	C	NA	NA	NA	NA	NA	NA	NA	NA	NA	NA	NA	NA	NA	NA	NA	c.2732+4105N>A			ENST00000328252		NA	NA	NA	NA	NA	NA	PAPPA,intron_variant,,ENST00000328252,NM_002581.5;	A	ENSG00000182752	ENST00000328252
4264	PAPPA	0	.	GRCh38	chr9	116338018	116338018	+	Intron	SNP	T	T	G	novel	NA	HT-29_Muc2_KO.sorted	HT-29_CTRL.sorted	T	T	NA	NA	NA	NA	NA	NA	NA	NA	NA	NA	NA	NA	NA	NA	NA	c.3611+2944N>G			ENST00000328252		NA	NA	NA	NA	NA	NA	PAPPA,intron_variant,,ENST00000328252,NM_002581.5;PAPPA,downstream_gene_variant,,ENST00000460463,;	G	ENSG00000182752	ENST00000328252
4265	AL445644.1	0	.	GRCh38	chr9	117470686	117470686	+	5'Flank	SNP	C	C	A	novel	NA	HT-29_Muc2_KO.sorted	HT-29_CTRL.sorted	C	C	NA	NA	NA	NA	NA	NA	NA	NA	NA	NA	NA	NA	NA	NA	NA				ENST00000436524		NA	NA	NA	NA	NA	NA	AL445644.1,upstream_gene_variant,,ENST00000436524,;	A	ENSG00000233516	ENST00000436524
4266	AL160272.2	0	.	GRCh38	chr9	117870632	117870632	+	Intron	SNP	G	G	T	novel	NA	HT-29_Muc2_KO.sorted	HT-29_CTRL.sorted	G	G	NA	NA	NA	NA	NA	NA	NA	NA	NA	NA	NA	NA	NA	NA	NA	c.*17-6183N>T			ENST00000646089		NA	NA	NA	NA	NA	NA	AL160272.2,intron_variant,,ENST00000646089,;AL160272.2,intron_variant,,ENST00000642985,;AL160272.2,intron_variant,,ENST00000665764,;AL160272.1,non_coding_transcript_exon_variant,,ENST00000644180,;AL354754.1,intron_variant,,ENST00000449730,;AL160272.1,intron_variant,,ENST00000644986,;AL160272.1,intron_variant,,ENST00000647206,;AL160272.1,intron_variant,,ENST00000647455,;AL160272.1,downstream_gene_…	T	ENSG00000285082	ENST00000646089
4267	BRINP1	0	.	GRCh38	chr9	119273894	119273894	+	Intron	SNP	C	C	A	novel	NA	HT-29_Muc2_KO.sorted	HT-29_CTRL.sorted	C	C	NA	NA	NA	NA	NA	NA	NA	NA	NA	NA	NA	NA	NA	NA	NA	c.219-24744N>T			ENST00000265922		NA	NA	NA	NA	NA	NA	BRINP1,intron_variant,,ENST00000265922,NM_014618.3;BRINP1,intron_variant,,ENST00000373964,;,regulatory_region_variant,,ENSR00001154140,;	A	ENSG00000078725	ENST00000265922
4268	Unknown	0	.	GRCh38	chr9	119701644	119701644	+	IGR	SNP	C	C	A	novel	NA	HT-29_Muc2_KO.sorted	HT-29_CTRL.sorted	C	C	NA	NA	NA	NA	NA	NA	NA	NA	NA	NA	NA	NA	NA	NA	NA						NA	NA	NA	NA	NA	NA		A
4269	LINC01613	0	.	GRCh38	chr9	119930751	119930751	+	5'Flank	SNP	G	G	C	novel	NA	HT-29_Muc2_KO.sorted	HT-29_CTRL.sorted	G	G	NA	NA	NA	NA	NA	NA	NA	NA	NA	NA	NA	NA	NA	NA	NA				ENST00000561476		NA	NA	NA	NA	NA	NA	LINC01613,upstream_gene_variant,,ENST00000561476,;	C	ENSG00000261432	ENST00000561476
4270	B3GNT10	0	.	GRCh38	chr9	120802388	120802388	+	3'Flank	SNP	T	T	G	novel	NA	HT-29_Muc2_KO.sorted	HT-29_CTRL.sorted	T	T	NA	NA	NA	NA	NA	NA	NA	NA	NA	NA	NA	NA	NA	NA	NA				ENST00000464488		NA	NA	NA	NA	NA	NA	B3GNT10,downstream_gene_variant,,ENST00000464488,;B3GNT10,downstream_gene_variant,,ENST00000645473,;B3GNT10,downstream_gene_variant,,ENST00000437707,;	G	ENSG00000214654	ENST00000464488
4271	OR1J2	0	.	GRCh38	chr9	122507622	122507622	+	5'Flank	SNP	T	T	C	novel	NA	HT-29_Muc2_KO.sorted	HT-29_CTRL.sorted	T	T	NA	NA	NA	NA	NA	NA	NA	NA	NA	NA	NA	NA	NA	NA	NA				ENST00000335302		NA	NA	NA	NA	NA	NA	OR1J2,upstream_gene_variant,,ENST00000335302,NM_054107.1;AL359636.2,intron_variant,,ENST00000431442,;	C	ENSG00000197233	ENST00000335302
4272	AL359636.2	0	.	GRCh38	chr9	122642024	122642024	+	3'Flank	SNP	G	G	T	novel	NA	HT-29_Muc2_KO.sorted	HT-29_CTRL.sorted	G	G	NA	NA	NA	NA	NA	NA	NA	NA	NA	NA	NA	NA	NA	NA	NA				ENST00000431442		NA	NA	NA	NA	NA	NA	AL359636.2,downstream_gene_variant,,ENST00000419604,;AL359636.2,downstream_gene_variant,,ENST00000431442,;	T	ENSG00000234156	ENST00000431442
4273	NEK6	0	.	GRCh38	chr9	124314582	124314582	+	Intron	SNP	C	C	G	novel	NA	HT-29_Muc2_KO.sorted	HT-29_CTRL.sorted	C	C	NA	NA	NA	NA	NA	NA	NA	NA	NA	NA	NA	NA	NA	NA	NA	c.396+597N>G			ENST00000373600		NA	NA	NA	NA	NA	NA	NEK6,intron_variant,,ENST00000320246,NM_014397.5;NEK6,intron_variant,,ENST00000373596,;NEK6,intron_variant,,ENST00000373600,NM_001145001.2;NEK6,intron_variant,,ENST00000373603,;NEK6,intron_variant,,ENST00000394199,NM_001166171.1;NEK6,intron_variant,,ENST00000422297,;NEK6,intron_variant,,ENST00000423785,;NEK6,intron_variant,,ENST00000425237,;NEK6,intron_variant,,ENST00000444973,;NEK6,intron_varian…	G	ENSG00000119408	ENST00000373600
4274	Unknown	0	.	GRCh38	chr9	126546171	126546171	+	IGR	SNP	G	G	A	novel	NA	HT-29_Muc2_KO.sorted	HT-29_CTRL.sorted	G	G	NA	NA	NA	NA	NA	NA	NA	NA	NA	NA	NA	NA	NA	NA	NA						NA	NA	NA	NA	NA	NA		A
4275	AL360268.2	0	.	GRCh38	chr9	128036258	128036258	+	3'Flank	SNP	G	G	C	novel	NA	HT-29_Muc2_KO.sorted	HT-29_CTRL.sorted	G	G	NA	NA	NA	NA	NA	NA	NA	NA	NA	NA	NA	NA	NA	NA	NA				ENST00000414976		NA	NA	NA	NA	NA	NA	AL360268.2,downstream_gene_variant,,ENST00000414976,;	C	ENSG00000230848	ENST00000414976
4276	LINC00963	0	.	GRCh38	chr9	129505582	129505582	+	RNA	SNP	C	C	T	rs983538319	NA	HT-29_Muc2_KO.sorted	HT-29_CTRL.sorted	C	C	NA	NA	NA	NA	NA	NA	NA	NA	NA	NA	NA	NA	NA	NA	NA	n.2460N>T			ENST00000419300	2025-02-02	NA	NA	NA	NA	NA	NA	LINC00963,intron_variant,,ENST00000622680,;LINC00963,downstream_gene_variant,,ENST00000608669,;,regulatory_region_variant,,ENSR00000895506,;LINC00963,non_coding_transcript_exon_variant,,ENST00000419300,;LINC00963,intron_variant,,ENST00000412141,;LINC00963,intron_variant,,ENST00000423918,;LINC00963,intron_variant,,ENST00000427778,;LINC00963,intron_variant,,ENST00000622120,;LINC00963,intron_variant…	T	ENSG00000204054	ENST00000419300
4277	ADAMTSL2	0	.	GRCh38	chr9	133547253	133547253	+	Intron	SNP	G	G	A	rs1345448348	NA	HT-29_Muc2_KO.sorted	HT-29_CTRL.sorted	G	G	NA	NA	NA	NA	NA	NA	NA	NA	NA	NA	NA	NA	NA	NA	NA	c.939+40N>A			ENST00000354484		NA	NA	NA	NA	NA	NA	ADAMTSL2,intron_variant,,ENST00000354484,NM_001145320.1;ADAMTSL2,intron_variant,,ENST00000393060,;ADAMTSL2,intron_variant,,ENST00000393061,;ADAMTSL2,intron_variant,,ENST00000651351,NM_014694.4;	A	ENSG00000197859	ENST00000354484
4278	Unknown	0	.	GRCh38	chr9	135142346	135142346	+	IGR	SNP	G	G	T	novel	NA	HT-29_Muc2_KO.sorted	HT-29_CTRL.sorted	G	G	NA	NA	NA	NA	NA	NA	NA	NA	NA	NA	NA	NA	NA	NA	NA						NA	NA	NA	NA	NA	NA		T
4279	CCDC187	0	.	GRCh38	chr9	136291283	136291283	+	Missense_Mutation	SNP	C	C	A	novel	NA	HT-29_Muc2_KO.sorted	HT-29_CTRL.sorted	C	C	NA	NA	NA	NA	NA	NA	NA	NA	NA	NA	NA	NA	NA	NA	NA	c.1036N>T	p.Val346Phe	p.V346F	ENST00000569961	2025-10-06	NA	NA	NA	NA	NA	NA	CCDC187,missense_variant,p.Val444Phe,ENST00000638797,;CCDC187,missense_variant,p.Val444Phe,ENST00000624277,;CCDC187,missense_variant,p.Val346Phe,ENST00000569961,NM_001291516.1;CCDC187,downstream_gene_variant,,ENST00000565954,;CCDC187,missense_variant,p.Val444Phe,ENST00000563590,;	A	ENSG00000260220	ENST00000569961
4280	EHMT1	0	.	GRCh38	chr9	137658703	137658703	+	Intron	SNP	C	C	T	novel	NA	HT-29_Muc2_KO.sorted	HT-29_CTRL.sorted	C	C	NA	NA	NA	NA	NA	NA	NA	NA	NA	NA	NA	NA	NA	NA	NA	c.21+39654N>T			ENST00000460843		NA	NA	NA	NA	NA	NA	EHMT1,intron_variant,,ENST00000460843,NM_024757.5,NM_001354263.2;EHMT1,intron_variant,,ENST00000462484,NM_001354259.2,NM_001145527.2;EHMT1,intron_variant,,ENST00000626216,;EHMT1,intron_variant,,ENST00000629335,NM_001354611.2,NM_001354612.2;EHMT1,intron_variant,,ENST00000630754,;EHMT1,intron_variant,,ENST00000636376,;EHMT1,intron_variant,,ENST00000637335,;EHMT1,intron_variant,,ENST00000371394,;,re…	T	ENSG00000181090	ENST00000460843
4281	EHMT1	0	.	GRCh38	chr9	137809685	137809685	+	Intron	SNP	C	C	T	novel	NA	HT-29_Muc2_KO.sorted	HT-29_CTRL.sorted	C	C	NA	NA	NA	NA	NA	NA	NA	NA	NA	NA	NA	NA	NA	NA	NA	c.2713-1776N>T			ENST00000460843		NA	NA	NA	NA	NA	NA	EHMT1,intron_variant,,ENST00000460843,NM_024757.5,NM_001354263.2;EHMT1,intron_variant,,ENST00000636027,;EHMT1,intron_variant,,ENST00000637161,;EHMT1,intron_variant,,ENST00000488242,;EHMT1,upstream_gene_variant,,ENST00000636463,;EHMT1,upstream_gene_variant,,ENST00000637407,;EHMT1,intron_variant,,ENST00000462942,;EHMT1,intron_variant,,ENST00000486164,;EHMT1,intron_variant,,ENST00000637261,;EHMT1,in…	T	ENSG00000181090	ENST00000460843
4282	Unknown	0	.	GRCh38	chr10	1978374	1978374	+	IGR	SNP	G	G	T	novel	NA	HT-29_Muc2_KO.sorted	HT-29_CTRL.sorted	G	G	NA	NA	NA	NA	NA	NA	NA	NA	NA	NA	NA	NA	NA	NA	NA						NA	NA	NA	NA	NA	NA		T
4283	LINC00706	0	.	GRCh38	chr10	6776545	6776545	+	Intron	SNP	C	C	A	novel	NA	HT-29_Muc2_KO.sorted	HT-29_CTRL.sorted	C	C	NA	NA	NA	NA	NA	NA	NA	NA	NA	NA	NA	NA	NA	NA	NA	n.71-1610N>T			ENST00000628989		NA	NA	NA	NA	NA	NA	,regulatory_region_variant,,ENSR00000940887,;,regulatory_region_variant,,ENSR00000940888,;LINC00706,intron_variant,,ENST00000628989,;AL392086.2,intron_variant,,ENST00000648995,;AL158210.1,intron_variant,,ENST00000650342,;LINC00707,upstream_gene_variant,,ENST00000436383,;LINC00707,upstream_gene_variant,,ENST00000648093,;LINC00707,upstream_gene_variant,,ENST00000648398,;LINC00707,upstream_gene_vari…	A	ENSG00000281186	ENST00000628989
4284	ITIH5	0	.	GRCh38	chr10	7655495	7655495	+	Intron	SNP	T	T	C	rs1470884936	NA	HT-29_Muc2_KO.sorted	HT-29_CTRL.sorted	T	T	NA	NA	NA	NA	NA	NA	NA	NA	NA	NA	NA	NA	NA	NA	NA	c.135+136N>G			ENST00000397146		NA	NA	NA	NA	NA	NA	ITIH5,intron_variant,,ENST00000397145,NM_001001851.2;ITIH5,intron_variant,,ENST00000397146,NM_030569.7;	C	ENSG00000123243	ENST00000397146
4285	AC025946.1	0	.	GRCh38	chr10	8403137	8403137	+	Intron	SNP	C	C	A	novel	NA	HT-29_Muc2_KO.sorted	HT-29_CTRL.sorted	C	C	NA	NA	NA	NA	NA	NA	NA	NA	NA	NA	NA	NA	NA	NA	NA	n.141+1707N>A			ENST00000413286		NA	NA	NA	NA	NA	NA	AC025946.1,intron_variant,,ENST00000413286,;	A	ENSG00000226990	ENST00000413286
4286	USP6NL	0	.	GRCh38	chr10	11502271	11502271	+	Intron	SNP	A	A	G	rs1173642768	NA	HT-29_Muc2_KO.sorted	HT-29_CTRL.sorted	A	A	NA	NA	NA	NA	NA	NA	NA	NA	NA	NA	NA	NA	NA	NA	NA	c.328-1063N>C			ENST00000277575		NA	NA	NA	NA	NA	NA	USP6NL,intron_variant,,ENST00000277575,NM_001080491.3;USP6NL,intron_variant,,ENST00000379237,;USP6NL,intron_variant,,ENST00000609104,NM_014688.4;	G	ENSG00000148429	ENST00000277575
4287	FRMD4A	0	.	GRCh38	chr10	13719355	13719355	+	Intron	SNP	A	A	C	novel	NA	HT-29_Muc2_KO.sorted	HT-29_CTRL.sorted	A	A	NA	NA	NA	NA	NA	NA	NA	NA	NA	NA	NA	NA	NA	NA	NA	c.760-12242N>G			ENST00000357447		NA	NA	NA	NA	NA	NA	FRMD4A,intron_variant,,ENST00000264546,;FRMD4A,intron_variant,,ENST00000357447,NM_018027.5,NM_001318336.2,NM_001318337.2;FRMD4A,intron_variant,,ENST00000342409,;	C	ENSG00000151474	ENST00000357447
4288	FRMD4A	0	.	GRCh38	chr10	14297902	14297902	+	Intron	SNP	G	G	C	novel	NA	HT-29_Muc2_KO.sorted	HT-29_CTRL.sorted	G	G	NA	NA	NA	NA	NA	NA	NA	NA	NA	NA	NA	NA	NA	NA	NA	c.45+32156N>G			ENST00000357447		NA	NA	NA	NA	NA	NA	FRMD4A,intron_variant,,ENST00000357447,NM_018027.5,NM_001318336.2,NM_001318337.2;FRMD4A,intron_variant,,ENST00000493380,;	C	ENSG00000151474	ENST00000357447
4289	Unknown	0	.	GRCh38	chr10	16048395	16048395	+	IGR	SNP	T	T	C	novel	NA	HT-29_Muc2_KO.sorted	HT-29_CTRL.sorted	T	T	NA	NA	NA	NA	NA	NA	NA	NA	NA	NA	NA	NA	NA	NA	NA						NA	NA	NA	NA	NA	NA		C
4290	RSU1	0	.	GRCh38	chr10	16652863	16652863	+	Intron	SNP	G	G	T	novel	NA	HT-29_Muc2_KO.sorted	HT-29_CTRL.sorted	G	G	NA	NA	NA	NA	NA	NA	NA	NA	NA	NA	NA	NA	NA	NA	NA	c.731+42160N>A			ENST00000377921		NA	NA	NA	NA	NA	NA	RSU1,intron_variant,,ENST00000345264,NM_012425.4;RSU1,intron_variant,,ENST00000377921,;RSU1,intron_variant,,ENST00000602389,NM_152724.2;RSU1,intron_variant,,ENST00000377911,;RSU1,intron_variant,,ENST00000464074,;	T	ENSG00000148484	ENST00000377921
4291	CUBN	0	.	GRCh38	chr10	16995493	16995493	+	Intron	SNP	C	C	T	novel	NA	HT-29_Muc2_KO.sorted	HT-29_CTRL.sorted	C	C	NA	NA	NA	NA	NA	NA	NA	NA	NA	NA	NA	NA	NA	NA	NA	c.4169-4978N>A			ENST00000377833		NA	NA	NA	NA	NA	NA	CUBN,intron_variant,,ENST00000377833,NM_001081.4;	T	ENSG00000107611	ENST00000377833
4292	ST8SIA6	0	.	GRCh38	chr10	17420072	17420072	+	Intron	SNP	T	T	A	rs375906368	NA	HT-29_Muc2_KO.sorted	HT-29_CTRL.sorted	T	T	NA	NA	NA	NA	NA	NA	NA	NA	NA	NA	NA	NA	NA	NA	NA	c.201-29452N>T			ENST00000377602		NA	NA	NA	NA	NA	NA	ST8SIA6,intron_variant,,ENST00000377602,NM_001004470.3,NM_001345961.2;ST8SIA6,intron_variant,,ENST00000648997,;ST8SIA6-AS1,intron_variant,,ENST00000657045,;	A	ENSG00000148488	ENST00000377602
4293	Unknown	0	.	GRCh38	chr10	22762245	22762245	+	IGR	SNP	T	T	C	novel	NA	HT-29_Muc2_KO.sorted	HT-29_CTRL.sorted	T	T	NA	NA	NA	NA	NA	NA	NA	NA	NA	NA	NA	NA	NA	NA	NA						NA	NA	NA	NA	NA	NA		C
4294	KIAA1217	0	.	GRCh38	chr10	23950556	23950556	+	Intron	SNP	T	T	C	novel	NA	HT-29_Muc2_KO.sorted	HT-29_CTRL.sorted	T	T	NA	NA	NA	NA	NA	NA	NA	NA	NA	NA	NA	NA	NA	NA	NA	c.-320-56669N>C			ENST00000376462		NA	NA	NA	NA	NA	NA	KIAA1217,intron_variant,,ENST00000376462,NM_001098500.3;	C	ENSG00000120549	ENST00000376462
4295	ARHGAP21	0	.	GRCh38	chr10	24664567	24664567	+	Intron	SNP	T	T	A	rs10828684	NA	HT-29_Muc2_KO.sorted	HT-29_CTRL.sorted	T	T	NA	NA	NA	NA	NA	NA	NA	NA	NA	NA	NA	NA	NA	NA	NA	c.268+2418N>T			ENST00000396432		NA	NA	NA	NA	NA	NA	ARHGAP21,intron_variant,,ENST00000320481,;ARHGAP21,intron_variant,,ENST00000376410,;ARHGAP21,intron_variant,,ENST00000396432,NM_001367447.1,NM_020824.4,NM_001367452.1,NM_001367451.1,NM_001367448.1,NM_001367450.1,NM_001367449.1,NM_001367454.1,NM_001367453.1;ARHGAP21,intron_variant,,ENST00000416305,;ARHGAP21,intron_variant,,ENST00000446003,;ARHGAP21,intron_variant,,ENST00000612832,;ARHGAP21,intron_…	A	ENSG00000107863	ENST00000396432
4296	MYO3A	0	.	GRCh38	chr10	25934323	25934323	+	5'UTR	SNP	G	G	T	novel	NA	HT-29_Muc2_KO.sorted	HT-29_CTRL.sorted	G	G	NA	NA	NA	NA	NA	NA	NA	NA	NA	NA	NA	NA	NA	NA	NA	c.-110N>T			ENST00000642920	1935-01-01	NA	NA	NA	NA	NA	NA	MYO3A,5_prime_UTR_variant,,ENST00000642920,NM_017433.5;MYO3A,5_prime_UTR_variant,,ENST00000376302,NM_001368265.1;MYO3A,upstream_gene_variant,,ENST00000543632,;MYO3A,non_coding_transcript_exon_variant,,ENST00000642197,;MYO3A,upstream_gene_variant,,ENST00000647478,;,regulatory_region_variant,,ENSR00000398940,;AL358612.1,upstream_gene_variant,,ENST00000452911,;,TF_binding_site_variant,,ENSM002040399…	T	ENSG00000095777	ENST00000642920
4297	ENSR00000399006	0	.	GRCh38	chr10	26408491	26408491	+	IGR	SNP	G	G	T	novel	NA	HT-29_Muc2_KO.sorted	HT-29_CTRL.sorted	G	G	NA	NA	NA	NA	NA	NA	NA	NA	NA	NA	NA	NA	NA	NA	NA				ENSR00000399006		NA	NA	NA	NA	NA	NA	,regulatory_region_variant,,ENSR00000399006,;	T		ENSR00000399006
4298	CCDC7	0	.	GRCh38	chr10	32536157	32536157	+	Intron	SNP	G	G	T	novel	NA	HT-29_Muc2_KO.sorted	HT-29_CTRL.sorted	G	G	NA	NA	NA	NA	NA	NA	NA	NA	NA	NA	NA	NA	NA	NA	NA	c.994-7143N>T			ENST00000639629		NA	NA	NA	NA	NA	NA	CCDC7,intron_variant,,ENST00000277657,NM_001026383.3;CCDC7,intron_variant,,ENST00000362006,NM_145023.6;CCDC7,intron_variant,,ENST00000639629,NM_001321115.2;CCDC7,intron_variant,,ENST00000639453,;CCDC7,intron_variant,,ENST00000476558,;	T	ENSG00000216937	ENST00000639629
4299	CCNY	0	.	GRCh38	chr10	35296765	35296765	+	Intron	SNP	C	C	A	novel	NA	HT-29_Muc2_KO.sorted	HT-29_CTRL.sorted	C	C	NA	NA	NA	NA	NA	NA	NA	NA	NA	NA	NA	NA	NA	NA	NA	c.-9+46139N>A			ENST00000374706		NA	NA	NA	NA	NA	NA	CCNY,intron_variant,,ENST00000374706,NM_181698.4;CCNY,intron_variant,,ENST00000490012,;CCNY,intron_variant,,ENST00000493157,;	A	ENSG00000108100	ENST00000374706
4300	Unknown	0	.	GRCh38	chr10	36800268	36800268	+	IGR	SNP	C	C	T	novel	NA	HT-29_Muc2_KO.sorted	HT-29_CTRL.sorted	C	C	NA	NA	NA	NA	NA	NA	NA	NA	NA	NA	NA	NA	NA	NA	NA						NA	NA	NA	NA	NA	NA		T
4301	CXCL12	0	.	GRCh38	chr10	44372150	44372150	+	3'UTR	SNP	G	G	C	novel	NA	HT-29_Muc2_KO.sorted	HT-29_CTRL.sorted	G	G	NA	NA	NA	NA	NA	NA	NA	NA	NA	NA	NA	NA	NA	NA	NA	c.*1178N>G			ENST00000374429	2025-04-04	NA	NA	NA	NA	NA	NA	CXCL12,3_prime_UTR_variant,,ENST00000374429,NM_000609.7;CXCL12,downstream_gene_variant,,ENST00000343575,NM_199168.4;CXCL12,downstream_gene_variant,,ENST00000374426,NM_001033886.2;CXCL12,downstream_gene_variant,,ENST00000395793,NM_001277990.2;CXCL12,downstream_gene_variant,,ENST00000395795,;	C	ENSG00000107562	ENST00000374429
4302	PRKG1	0	.	GRCh38	chr10	51764564	51764564	+	Intron	SNP	C	C	A	novel	NA	HT-29_Muc2_KO.sorted	HT-29_CTRL.sorted	C	C	NA	NA	NA	NA	NA	NA	NA	NA	NA	NA	NA	NA	NA	NA	NA	c.593-40021N>A			ENST00000373980		NA	NA	NA	NA	NA	NA	PRKG1,intron_variant,,ENST00000373976,;PRKG1,intron_variant,,ENST00000373980,NM_006258.4;PRKG1,intron_variant,,ENST00000401604,NM_001098512.3;PRKG1,intron_variant,,ENST00000643582,;PRKG1,intron_variant,,ENST00000643704,;PRKG1,intron_variant,,ENST00000645324,;	A	ENSG00000185532	ENST00000373980
4303	PRKG1	0	.	GRCh38	chr10	51833739	51833739	+	Intron	SNP	T	T	C	novel	NA	HT-29_Muc2_KO.sorted	HT-29_CTRL.sorted	T	T	NA	NA	NA	NA	NA	NA	NA	NA	NA	NA	NA	NA	NA	NA	NA	c.698+29049N>C			ENST00000373980		NA	NA	NA	NA	NA	NA	PRKG1,intron_variant,,ENST00000373976,;PRKG1,intron_variant,,ENST00000373980,NM_006258.4;PRKG1,intron_variant,,ENST00000401604,NM_001098512.3;PRKG1,intron_variant,,ENST00000643582,;PRKG1,intron_variant,,ENST00000643704,;PRKG1,intron_variant,,ENST00000645324,;	C	ENSG00000185532	ENST00000373980
4304	Unknown	0	.	GRCh38	chr10	53334342	53334342	+	IGR	SNP	A	A	T	novel	NA	HT-29_Muc2_KO.sorted	HT-29_CTRL.sorted	A	A	NA	NA	NA	NA	NA	NA	NA	NA	NA	NA	NA	NA	NA	NA	NA						NA	NA	NA	NA	NA	NA		T
4305	Unknown	0	.	GRCh38	chr10	53719415	53719415	+	IGR	SNP	A	A	T	novel	NA	HT-29_Muc2_KO.sorted	HT-29_CTRL.sorted	A	A	NA	NA	NA	NA	NA	NA	NA	NA	NA	NA	NA	NA	NA	NA	NA						NA	NA	NA	NA	NA	NA		T
4306	PCDH15	0	.	GRCh38	chr10	53952328	53952328	+	Intron	SNP	T	T	A	novel	NA	HT-29_Muc2_KO.sorted	HT-29_CTRL.sorted	T	T	NA	NA	NA	NA	NA	NA	NA	NA	NA	NA	NA	NA	NA	NA	NA	c.3137+7404N>T			ENST00000373957		NA	NA	NA	NA	NA	NA	PCDH15,intron_variant,,ENST00000320301,NM_033056.4,NM_001354404.1;PCDH15,intron_variant,,ENST00000361849,NM_001142768.2,NM_001142764.2;PCDH15,intron_variant,,ENST00000373957,NM_001142763.2;PCDH15,intron_variant,,ENST00000373965,NM_001142772.2;PCDH15,intron_variant,,ENST00000395430,NM_001142766.2;PCDH15,intron_variant,,ENST00000395432,NM_001142767.1;PCDH15,intron_variant,,ENST00000395433,NM_001142…	A	ENSG00000150275	ENST00000373957
4307	PCDH15	0	.	GRCh38	chr10	54843009	54843009	+	Intron	SNP	G	G	A	novel	NA	HT-29_Muc2_KO.sorted	HT-29_CTRL.sorted	G	G	NA	NA	NA	NA	NA	NA	NA	NA	NA	NA	NA	NA	NA	NA	NA	c.-29+54441N>T			ENST00000458638		NA	NA	NA	NA	NA	NA	PCDH15,intron_variant,,ENST00000458638,;PCDH15,intron_variant,,ENST00000613346,;,regulatory_region_variant,,ENSR00000944900,;	A	ENSG00000150275	ENST00000458638
4308	PCDH15	0	.	GRCh38	chr10	54955037	54955037	+	Intron	SNP	G	G	T	novel	NA	HT-29_Muc2_KO.sorted	HT-29_CTRL.sorted	G	G	NA	NA	NA	NA	NA	NA	NA	NA	NA	NA	NA	NA	NA	NA	NA	c.-79-57537N>A			ENST00000458638		NA	NA	NA	NA	NA	NA	PCDH15,intron_variant,,ENST00000458638,;PCDH15,intron_variant,,ENST00000613346,;	T	ENSG00000150275	ENST00000458638
4309	PCDH15	0	.	GRCh38	chr10	55199197	55199197	+	Intron	SNP	G	G	A	novel	NA	HT-29_Muc2_KO.sorted	HT-29_CTRL.sorted	G	G	NA	NA	NA	NA	NA	NA	NA	NA	NA	NA	NA	NA	NA	NA	NA	c.-155-32546N>T			ENST00000458638		NA	NA	NA	NA	NA	NA	PCDH15,intron_variant,,ENST00000458638,;PCDH15,intron_variant,,ENST00000613346,;	A	ENSG00000150275	ENST00000458638
4310	PHYHIPL	0	.	GRCh38	chr10	59196959	59196959	+	Intron	SNP	C	C	T	novel	NA	HT-29_Muc2_KO.sorted	HT-29_CTRL.sorted	C	C	NA	NA	NA	NA	NA	NA	NA	NA	NA	NA	NA	NA	NA	NA	NA	c.106+20000N>T			ENST00000373880		NA	NA	NA	NA	NA	NA	PHYHIPL,intron_variant,,ENST00000373878,NM_001143774.1;PHYHIPL,intron_variant,,ENST00000373880,NM_032439.4;PHYHIPL,intron_variant,,ENST00000486074,;	T	ENSG00000165443	ENST00000373880
4311	FAM13C	0	.	GRCh38	chr10	59280215	59280215	+	Intron	SNP	T	T	C	rs1197918527	NA	HT-29_Muc2_KO.sorted	HT-29_CTRL.sorted	T	T	NA	NA	NA	NA	NA	NA	NA	NA	NA	NA	NA	NA	NA	NA	NA	c.592+3148N>G			ENST00000618804		NA	NA	NA	NA	NA	NA	FAM13C,intron_variant,,ENST00000422313,;FAM13C,intron_variant,,ENST00000435852,NM_001347849.1,NM_001347852.1;FAM13C,intron_variant,,ENST00000468840,NM_001347840.1,NM_001143773.1,NM_001347847.1,NM_001347846.1,NM_001347851.1;FAM13C,intron_variant,,ENST00000611933,NM_001347843.1,NM_001001971.2;FAM13C,intron_variant,,ENST00000614220,;FAM13C,intron_variant,,ENST00000618427,NM_001347842.1,NM_001347845.…	C	ENSG00000148541	ENST00000618804
4312	AC026391.1	0	.	GRCh38	chr10	59615824	59615824	+	Intron	SNP	A	A	T	rs928020726	NA	HT-29_Muc2_KO.sorted	HT-29_CTRL.sorted	A	A	NA	NA	NA	NA	NA	NA	NA	NA	NA	NA	NA	NA	NA	NA	NA	n.101-6298N>T			ENST00000644636		NA	NA	NA	NA	NA	NA	AC026391.1,intron_variant,,ENST00000644636,;AC026391.1,downstream_gene_variant,,ENST00000450677,;	T	ENSG00000235140	ENST00000644636
4313	LINC02625	0	.	GRCh38	chr10	61794205	61794205	+	Intron	SNP	G	G	T	novel	NA	HT-29_Muc2_KO.sorted	HT-29_CTRL.sorted	G	G	NA	NA	NA	NA	NA	NA	NA	NA	NA	NA	NA	NA	NA	NA	NA	n.237+146N>A			ENST00000441001		NA	NA	NA	NA	NA	NA	,regulatory_region_variant,,ENSR00000405412,;LINC02625,intron_variant,,ENST00000441001,;	T	ENSG00000233643	ENST00000441001
4314	Unknown	0	.	GRCh38	chr10	62988877	62988877	+	IGR	SNP	G	G	T	novel	NA	HT-29_Muc2_KO.sorted	HT-29_CTRL.sorted	G	G	NA	NA	NA	NA	NA	NA	NA	NA	NA	NA	NA	NA	NA	NA	NA						NA	NA	NA	NA	NA	NA		T
4315	KIFBP	0	.	GRCh38	chr10	69038870	69038870	+	Intron	SNP	G	G	A	rs1299594356	NA	HT-29_Muc2_KO.sorted	HT-29_CTRL.sorted	G	G	NA	NA	NA	NA	NA	NA	NA	NA	NA	NA	NA	NA	NA	NA	NA	c.99-2694N>A			ENST00000635971		NA	NA	NA	NA	NA	NA	KIFBP,intron_variant,,ENST00000635971,;KIFBP,intron_variant,,ENST00000636200,;,regulatory_region_variant,,ENSR00000945849,;	A	ENSG00000198954	ENST00000635971
4316	Unknown	0	.	GRCh38	chr10	69070603	69070603	+	IGR	SNP	G	G	A	rs1294581609	NA	HT-29_Muc2_KO.sorted	HT-29_CTRL.sorted	G	G	NA	NA	NA	NA	NA	NA	NA	NA	NA	NA	NA	NA	NA	NA	NA						NA	NA	NA	NA	NA	NA		A
4317	PSAP	0	.	GRCh38	chr10	71837147	71837147	+	Intron	SNP	C	C	A	novel	NA	HT-29_Muc2_KO.sorted	HT-29_CTRL.sorted	C	C	NA	NA	NA	NA	NA	NA	NA	NA	NA	NA	NA	NA	NA	NA	NA	c.41-2642N>T			ENST00000394936		NA	NA	NA	NA	NA	NA	PSAP,intron_variant,,ENST00000394934,;PSAP,intron_variant,,ENST00000394936,NM_002778.4,NM_001042466.3,NM_001042465.3;PSAP,intron_variant,,ENST00000610929,;,regulatory_region_variant,,ENSR00000407512,;,TF_binding_site_variant,,ENSM00370655836,;,TF_binding_site_variant,,ENSM00523324704,;	A	ENSG00000197746	ENST00000394936
4318	CHST3	0	.	GRCh38	chr10	71971097	71971097	+	Intron	SNP	T	T	G	novel	NA	HT-29_Muc2_KO.sorted	HT-29_CTRL.sorted	T	T	NA	NA	NA	NA	NA	NA	NA	NA	NA	NA	NA	NA	NA	NA	NA	c.-108+6403N>G			ENST00000373115		NA	NA	NA	NA	NA	NA	CHST3,intron_variant,,ENST00000373115,NM_004273.5;	G	ENSG00000122863	ENST00000373115
4319	Unknown	0	.	GRCh38	chr10	74816530	74816530	+	IGR	SNP	A	A	T	novel	NA	HT-29_Muc2_KO.sorted	HT-29_CTRL.sorted	A	A	NA	NA	NA	NA	NA	NA	NA	NA	NA	NA	NA	NA	NA	NA	NA						NA	NA	NA	NA	NA	NA		T
[truncated: 3,224 more rows]
[truncated: 150 more columns]
