# Supplementary material for: MUC2 expression modulates immune infiltration in colorectal cancer
Source: Front Immunol. 2025 Jan 24;15:1500374. doi: 10.3389/fimmu.2024.1500374 (PMC11802499; doi:10.3389/fimmu.2024.1500374)
Supplement: Supplementary file 3 [file Table2.xlsx]

## Sheet: Supplementary table 2 LS174T_Mu
	Hugo_Symbol	Entrez_Gene_Id	Center	NCBI_Build	Chromosome	Start_Position	End_Position	Strand	Variant_Classification	Variant_Type	Reference_Allele	Tumor_Seq_Allele1	Tumor_Seq_Allele2	dbSNP_RS	dbSNP_Val_Status	Tumor_Sample_Barcode	Matched_Norm_Sample_Barcode	Match_Norm_Seq_Allele1	Match_Norm_Seq_Allele2	Tumor_Validation_Allele1	Tumor_Validation_Allele2	Match_Norm_Validation_Allele1	Match_Norm_Validation_Allele2	Verification_Status	Validation_Status	Mutation_Status	Sequencing_Phase	Sequence_Source	Validation_Method	Score	BAM_File	Sequencer	Tumor_Sample_UUID	Matched_Norm_Sample_UUID	HGVSc	HGVSp	HGVSp_Short	Transcript_ID	Exon_Number	t_depth	t_ref_count	t_alt_count	n_depth	n_ref_count	n_alt_count	all_effects	Allele	Gene	Feature
30805	C1orf159	0	.	GRCh38	chr1	1086048	1086048	+	Intron	SNP	G	G	T	novel	NA	LS174T_Muc2_clone2.sorted	LS174T_CTRL.sorted	G	G	NA	NA	NA	NA	NA	NA	NA	NA	NA	NA	NA	NA	NA	NA	NA	c.419-36N>A			ENST00000379339		NA	NA	NA	NA	NA	NA	C1orf159,intron_variant,,ENST00000379319,;C1orf159,intron_variant,,ENST00000379320,NM_001363525.2;C1orf159,intron_variant,,ENST00000379339,NM_001330306.2;C1orf159,intron_variant,,ENST00000421241,NM_017891.5;C1orf159,intron_variant,,ENST00000434641,;C1orf159,downstream_gene_variant,,ENST00000427787,;C1orf159,downstream_gene_variant,,ENST00000442117,;C1orf159,downstream_gene_variant,,ENST0000046209…	T	ENSG00000131591	ENST00000379339
30806	AURKAIP1	0	.	GRCh38	chr1	1374834	1374834	+	5'UTR	SNP	G	G	T	novel	NA	LS174T_Muc2_clone2.sorted	LS174T_CTRL.sorted	G	G	NA	NA	NA	NA	NA	NA	NA	NA	NA	NA	NA	NA	NA	NA	NA	c.-78N>A			ENST00000338370	2025-03-01	NA	NA	NA	NA	NA	NA	AURKAIP1,5_prime_UTR_variant,,ENST00000338370,;AURKAIP1,intron_variant,,ENST00000321751,NM_001127230.2;AURKAIP1,intron_variant,,ENST00000338338,NM_017900.3;AURKAIP1,intron_variant,,ENST00000378853,NM_001127229.2;AURKAIP1,non_coding_transcript_exon_variant,,ENST00000496905,;AURKAIP1,intron_variant,,ENST00000489799,;,regulatory_region_variant,,ENSR00000000184,;NDUFB4P8,upstream_gene_variant,,ENST00…	T	ENSG00000175756	ENST00000338370
30807	ATAD3A	0	.	GRCh38	chr1	1534502	1534502	+	3'UTR	SNP	G	G	A	rs1238210894	NA	LS174T_Muc2_clone2.sorted	LS174T_CTRL.sorted	G	G	NA	NA	NA	NA	NA	NA	NA	NA	NA	NA	NA	NA	NA	NA	NA	c.*430N>A			ENST00000378755	16/16	NA	NA	NA	NA	NA	NA	ATAD3A,3_prime_UTR_variant,,ENST00000378755,NM_018188.5;ATAD3A,3_prime_UTR_variant,,ENST00000378756,NM_001170535.3;ATAD3A,3_prime_UTR_variant,,ENST00000536055,NM_001170536.2;TMEM240,downstream_gene_variant,,ENST00000378733,NM_001114748.2;ATAD3A,downstream_gene_variant,,ENST00000400830,;TMEM240,downstream_gene_variant,,ENST00000425828,;TMEM240,downstream_gene_variant,,ENST00000624426,;ATAD3A,3_pri…	A	ENSG00000197785	ENST00000378755
30808	CDK11B	0	.	GRCh38	chr1	1651832	1651832	+	Intron	SNP	C	C	T	rs1265209671	NA	LS174T_Muc2_clone2.sorted	LS174T_CTRL.sorted	C	C	NA	NA	NA	NA	NA	NA	NA	NA	NA	NA	NA	NA	NA	NA	NA	c.355+607N>A			ENST00000407249		NA	NA	NA	NA	NA	NA	CDK11B,intron_variant,,ENST00000340677,NM_033489.3;CDK11B,intron_variant,,ENST00000341832,NM_001291345.2,NM_033487.3,NM_033490.3,NM_033486.3;CDK11B,intron_variant,,ENST00000407249,NM_001787.3;CDK11B,intron_variant,,ENST00000626918,;CDK11B,intron_variant,,ENST00000629289,;CDK11B,intron_variant,,ENST00000629312,;CDK11B,intron_variant,,ENST00000341028,;CDK11B,intron_variant,,ENST00000611150,;CDK11B,…	T	ENSG00000248333	ENST00000407249
30809	NADK	0	.	GRCh38	chr1	1774188	1774188	+	Intron	SNP	C	C	T	rs139180837	NA	LS174T_Muc2_clone2.sorted	LS174T_CTRL.sorted	C	C	NA	NA	NA	NA	NA	NA	NA	NA	NA	NA	NA	NA	NA	NA	NA	c.-41+5717N>A			ENST00000378625		NA	NA	NA	NA	NA	NA	NADK,intron_variant,,ENST00000341426,NM_023018.5;NADK,intron_variant,,ENST00000341991,NM_001353641.2,NM_001198993.2;NADK,intron_variant,,ENST00000378625,NM_001198994.2;NADK,intron_variant,,ENST00000492768,;NADK,downstream_gene_variant,,ENST00000480542,;NADK,intron_variant,,ENST00000460602,;NADK,intron_variant,,ENST00000464373,;NADK,intron_variant,,ENST00000492845,;	T	ENSG00000008130	ENST00000378625
30810	PRDM16	0	.	GRCh38	chr1	3092947	3092947	+	Intron	SNP	C	C	A	novel	NA	LS174T_Muc2_clone2.sorted	LS174T_CTRL.sorted	C	C	NA	NA	NA	NA	NA	NA	NA	NA	NA	NA	NA	NA	NA	NA	NA	c.37+23651N>A			ENST00000270722		NA	NA	NA	NA	NA	NA	PRDM16,intron_variant,,ENST00000270722,NM_022114.4;PRDM16,intron_variant,,ENST00000378391,NM_199454.3;PRDM16,intron_variant,,ENST00000511072,;PRDM16,intron_variant,,ENST00000514189,;PRDM16,intron_variant,,ENST00000607632,;	A	ENSG00000142611	ENST00000270722
30811	PRDM16	0	.	GRCh38	chr1	3263709	3263709	+	Intron	SNP	A	A	T	novel	NA	LS174T_Muc2_clone2.sorted	LS174T_CTRL.sorted	A	A	NA	NA	NA	NA	NA	NA	NA	NA	NA	NA	NA	NA	NA	NA	NA	c.438+19572N>T			ENST00000270722		NA	NA	NA	NA	NA	NA	PRDM16,intron_variant,,ENST00000270722,NM_022114.4;PRDM16,intron_variant,,ENST00000378391,NM_199454.3;PRDM16,intron_variant,,ENST00000463591,;PRDM16,intron_variant,,ENST00000511072,;PRDM16,intron_variant,,ENST00000514189,;PRDM16,intron_variant,,ENST00000512462,;	T	ENSG00000142611	ENST00000270722
30812	PRDM16	0	.	GRCh38	chr1	3268390	3268390	+	Intron	SNP	C	C	T	novel	NA	LS174T_Muc2_clone2.sorted	LS174T_CTRL.sorted	C	C	NA	NA	NA	NA	NA	NA	NA	NA	NA	NA	NA	NA	NA	NA	NA	c.438+24253N>T			ENST00000270722		NA	NA	NA	NA	NA	NA	PRDM16,intron_variant,,ENST00000270722,NM_022114.4;PRDM16,intron_variant,,ENST00000378391,NM_199454.3;PRDM16,intron_variant,,ENST00000463591,;PRDM16,intron_variant,,ENST00000511072,;PRDM16,intron_variant,,ENST00000514189,;PRDM16,intron_variant,,ENST00000512462,;	T	ENSG00000142611	ENST00000270722
30813	PRDM16	0	.	GRCh38	chr1	3411923	3411923	+	Missense_Mutation	SNP	G	G	A	rs201517929	NA	LS174T_Muc2_clone2.sorted	LS174T_CTRL.sorted	G	G	NA	NA	NA	NA	NA	NA	NA	NA	NA	NA	NA	NA	NA	NA	NA	c.1726N>A	p.Glu576Lys	p.E576K	ENST00000270722	2017-09-01	NA	NA	NA	NA	NA	NA	PRDM16,missense_variant,p.Glu576Lys,ENST00000270722,NM_022114.4;PRDM16,missense_variant,p.Glu576Lys,ENST00000378391,NM_199454.3;PRDM16,missense_variant,p.Glu577Lys,ENST00000511072,;PRDM16,missense_variant,p.Glu577Lys,ENST00000514189,;PRDM16,missense_variant,p.Glu385Lys,ENST00000509860,;PRDM16,non_coding_transcript_exon_variant,,ENST00000512462,;	A	ENSG00000142611	ENST00000270722
30814	TP73-AS1	0	.	GRCh38	chr1	3744316	3744316	+	Intron	SNP	G	G	C	novel	NA	LS174T_Muc2_clone2.sorted	LS174T_CTRL.sorted	G	G	NA	NA	NA	NA	NA	NA	NA	NA	NA	NA	NA	NA	NA	NA	NA	n.1717-1126N>G			ENST00000452079		NA	NA	NA	NA	NA	NA	TP73-AS1,intron_variant,,ENST00000418088,;TP73-AS1,intron_variant,,ENST00000423764,;TP73-AS1,intron_variant,,ENST00000452079,;TP73-AS1,intron_variant,,ENST00000636630,;TP73-AS1,intron_variant,,ENST00000647686,;TP73-AS1,intron_variant,,ENST00000647817,;TP73-AS1,intron_variant,,ENST00000647831,;TP73-AS1,intron_variant,,ENST00000648270,;TP73-AS1,intron_variant,,ENST00000648432,;TP73-AS1,intron_varia…	C	ENSG00000227372	ENST00000452079
30815	C1orf174	0	.	GRCh38	chr1	3892912	3892912	+	Missense_Mutation	SNP	C	C	A	novel	NA	LS174T_Muc2_clone2.sorted	LS174T_CTRL.sorted	C	C	NA	NA	NA	NA	NA	NA	NA	NA	NA	NA	NA	NA	NA	NA	NA	c.100N>T	p.Gly34Cys	p.G34C	ENST00000361605	2025-04-02	NA	NA	NA	NA	NA	NA	C1orf174,missense_variant,p.Gly34Cys,ENST00000361605,NM_207356.3;C1orf174,non_coding_transcript_exon_variant,,ENST00000486765,;C1orf174,non_coding_transcript_exon_variant,,ENST00000474140,;	A	ENSG00000198912	ENST00000361605
30816	LINC02780	0	.	GRCh38	chr1	3998457	3998457	+	RNA	SNP	C	C	A	novel	NA	LS174T_Muc2_clone2.sorted	LS174T_CTRL.sorted	C	C	NA	NA	NA	NA	NA	NA	NA	NA	NA	NA	NA	NA	NA	NA	NA	n.860N>A			ENST00000641078	2025-04-04	NA	NA	NA	NA	NA	NA	LINC02780,non_coding_transcript_exon_variant,,ENST00000641078,;LINC02780,intron_variant,,ENST00000642026,;LINC02780,downstream_gene_variant,,ENST00000641562,;	A	ENSG00000284668	ENST00000641078
30817	Unknown	0	.	GRCh38	chr1	4850895	4850895	+	IGR	SNP	C	C	T	novel	NA	LS174T_Muc2_clone2.sorted	LS174T_CTRL.sorted	C	C	NA	NA	NA	NA	NA	NA	NA	NA	NA	NA	NA	NA	NA	NA	NA						NA	NA	NA	NA	NA	NA		T
30818	ENSR00000345572	0	.	GRCh38	chr1	5329309	5329309	+	IGR	SNP	G	G	T	novel	NA	LS174T_Muc2_clone2.sorted	LS174T_CTRL.sorted	G	G	NA	NA	NA	NA	NA	NA	NA	NA	NA	NA	NA	NA	NA	NA	NA				ENSR00000345572		NA	NA	NA	NA	NA	NA	,regulatory_region_variant,,ENSR00000345572,;	T		ENSR00000345572
30819	ENSR00000345607	0	.	GRCh38	chr1	5502263	5502263	+	IGR	SNP	G	G	A	novel	NA	LS174T_Muc2_clone2.sorted	LS174T_CTRL.sorted	G	G	NA	NA	NA	NA	NA	NA	NA	NA	NA	NA	NA	NA	NA	NA	NA				ENSR00000345607		NA	NA	NA	NA	NA	NA	,regulatory_region_variant,,ENSR00000345607,;	A		ENSR00000345607
30820	DNAJC11	0	.	GRCh38	chr1	6647654	6647654	+	Intron	SNP	G	G	A	novel	NA	LS174T_Muc2_clone2.sorted	LS174T_CTRL.sorted	G	G	NA	NA	NA	NA	NA	NA	NA	NA	NA	NA	NA	NA	NA	NA	NA	c.705-1676N>T			ENST00000377577		NA	NA	NA	NA	NA	NA	DNAJC11,intron_variant,,ENST00000294401,;DNAJC11,intron_variant,,ENST00000377577,NM_018198.4;DNAJC11,intron_variant,,ENST00000426784,;DNAJC11,intron_variant,,ENST00000451196,;DNAJC11,intron_variant,,ENST00000473993,;DNAJC11,upstream_gene_variant,,ENST00000465508,;DNAJC11,upstream_gene_variant,,ENST00000472414,;	A	ENSG00000007923	ENST00000377577
30821	CAMTA1	0	.	GRCh38	chr1	7275161	7275161	+	Intron	SNP	A	A	G	novel	NA	LS174T_Muc2_clone2.sorted	LS174T_CTRL.sorted	A	A	NA	NA	NA	NA	NA	NA	NA	NA	NA	NA	NA	NA	NA	NA	NA	c.438+25535N>G			ENST00000303635		NA	NA	NA	NA	NA	NA	CAMTA1,intron_variant,,ENST00000303635,NM_015215.4,NM_001349609.2,NM_001349610.2,NM_001349608.2,NM_001349612.2;	G	ENSG00000171735	ENST00000303635
30822	KIF1B	0	.	GRCh38	chr1	10314158	10314158	+	Intron	SNP	A	A	G	novel	NA	LS174T_Muc2_clone2.sorted	LS174T_CTRL.sorted	A	A	NA	NA	NA	NA	NA	NA	NA	NA	NA	NA	NA	NA	NA	NA	NA	c.1978-5885N>G			ENST00000263934		NA	NA	NA	NA	NA	NA	KIF1B,intron_variant,,ENST00000263934,NM_015074.3;KIF1B,intron_variant,,ENST00000377081,;KIF1B,intron_variant,,ENST00000377086,NM_001365951.2,NM_001365952.1;KIF1B,intron_variant,,ENST00000620295,;KIF1B,intron_variant,,ENST00000622724,;	G	ENSG00000054523	ENST00000263934
30823	CASZ1	0	.	GRCh38	chr1	10642764	10642764	+	Intron	SNP	G	G	A	novel	NA	LS174T_Muc2_clone2.sorted	LS174T_CTRL.sorted	G	G	NA	NA	NA	NA	NA	NA	NA	NA	NA	NA	NA	NA	NA	NA	NA	c.4162+95N>T			ENST00000377022		NA	NA	NA	NA	NA	NA	CASZ1,intron_variant,,ENST00000377022,NM_001079843.3;CASZ1,intron_variant,,ENST00000447850,;CASZ1,downstream_gene_variant,,ENST00000344008,NM_017766.5;CASZ1,upstream_gene_variant,,ENST00000478524,;AL139423.1,intron_variant,,ENST00000606802,;	A	ENSG00000130940	ENST00000377022
30824	TARDBP	0	.	GRCh38	chr1	11012736	11012736	+	5'UTR	SNP	C	C	T	rs1447950051	NA	LS174T_Muc2_clone2.sorted	LS174T_CTRL.sorted	C	C	NA	NA	NA	NA	NA	NA	NA	NA	NA	NA	NA	NA	NA	NA	NA	c.-20N>T			ENST00000240185	2025-06-01	NA	NA	NA	NA	NA	NA	TARDBP,5_prime_UTR_variant,,ENST00000240185,NM_007375.3;TARDBP,5_prime_UTR_variant,,ENST00000629725,;TARDBP,5_prime_UTR_variant,,ENST00000476201,;TARDBP,5_prime_UTR_variant,,ENST00000621715,;TARDBP,intron_variant,,ENST00000473118,;TARDBP,intron_variant,,ENST00000639083,;TARDBP,upstream_gene_variant,,ENST00000315091,;TARDBP,upstream_gene_variant,,ENST00000616545,;TARDBP,upstream_gene_variant,,ENST…	T	ENSG00000120948	ENST00000240185
30825	MTOR	0	.	GRCh38	chr1	11176185	11176185	+	Intron	SNP	T	T	C	novel	NA	LS174T_Muc2_clone2.sorted	LS174T_CTRL.sorted	T	T	NA	NA	NA	NA	NA	NA	NA	NA	NA	NA	NA	NA	NA	NA	NA	c.4254-8668N>G			ENST00000361445		NA	NA	NA	NA	NA	NA	MTOR,intron_variant,,ENST00000361445,NM_004958.4;,regulatory_region_variant,,ENSR00000347232,;	C	ENSG00000198793	ENST00000361445
30826	MTOR	0	.	GRCh38	chr1	11199954	11199954	+	Intron	SNP	T	T	G	novel	NA	LS174T_Muc2_clone2.sorted	LS174T_CTRL.sorted	T	T	NA	NA	NA	NA	NA	NA	NA	NA	NA	NA	NA	NA	NA	NA	NA	c.3945-251N>C			ENST00000361445		NA	NA	NA	NA	NA	NA	MTOR,intron_variant,,ENST00000361445,NM_004958.4;ANGPTL7,downstream_gene_variant,,ENST00000376819,NM_021146.4;ANGPTL7,downstream_gene_variant,,ENST00000476934,;	G	ENSG00000198793	ENST00000361445
30827	MTOR	0	.	GRCh38	chr1	11205787	11205787	+	Intron	SNP	T	T	C	novel	NA	LS174T_Muc2_clone2.sorted	LS174T_CTRL.sorted	T	T	NA	NA	NA	NA	NA	NA	NA	NA	NA	NA	NA	NA	NA	NA	NA	c.3802-1084N>G			ENST00000361445		NA	NA	NA	NA	NA	NA	MTOR,intron_variant,,ENST00000361445,NM_004958.4;	C	ENSG00000198793	ENST00000361445
30828	KIAA2013	0	.	GRCh38	chr1	11926100	11926100	+	Silent	SNP	G	G	A	novel	NA	LS174T_Muc2_clone2.sorted	LS174T_CTRL.sorted	G	G	NA	NA	NA	NA	NA	NA	NA	NA	NA	NA	NA	NA	NA	NA	NA	c.138N>T	p.Gly46=	p.G46=	ENST00000376572	2025-03-01	NA	NA	NA	NA	NA	NA	KIAA2013,synonymous_variant,p.Gly46=,ENST00000376572,NM_138346.3;KIAA2013,synonymous_variant,p.Gly46=,ENST00000376576,;KIAA2013,synonymous_variant,p.Gly46=,ENST00000616327,;,regulatory_region_variant,,ENSR00000001461,;	A	ENSG00000116685	ENST00000376572
30829	RNA5SP41	0	.	GRCh38	chr1	13623371	13623371	+	5'Flank	SNP	C	C	T	rs1339181475	NA	LS174T_Muc2_clone2.sorted	LS174T_CTRL.sorted	C	C	NA	NA	NA	NA	NA	NA	NA	NA	NA	NA	NA	NA	NA	NA	NA				ENST00000411020		NA	NA	NA	NA	NA	NA	,regulatory_region_variant,,ENSR00000347786,;RNA5SP41,upstream_gene_variant,,ENST00000411020,;	T	ENSG00000222952	ENST00000411020
30830	KAZN	0	.	GRCh38	chr1	14117830	14117830	+	Intron	SNP	T	T	C	novel	NA	LS174T_Muc2_clone2.sorted	LS174T_CTRL.sorted	T	T	NA	NA	NA	NA	NA	NA	NA	NA	NA	NA	NA	NA	NA	NA	NA	c.92-62605N>C			ENST00000636203		NA	NA	NA	NA	NA	NA	KAZN,intron_variant,,ENST00000636203,;KAZN,intron_variant,,ENST00000636564,;	C	ENSG00000189337	ENST00000636203
30831	KAZN	0	.	GRCh38	chr1	14957658	14957658	+	Intron	SNP	T	T	C	novel	NA	LS174T_Muc2_clone2.sorted	LS174T_CTRL.sorted	T	T	NA	NA	NA	NA	NA	NA	NA	NA	NA	NA	NA	NA	NA	NA	NA	c.227-3026N>C			ENST00000376030		NA	NA	NA	NA	NA	NA	KAZN,intron_variant,,ENST00000361144,NM_001018000.3;KAZN,intron_variant,,ENST00000376028,;KAZN,intron_variant,,ENST00000376030,NM_201628.3;KAZN,intron_variant,,ENST00000400797,NM_001017999.2;KAZN,intron_variant,,ENST00000400798,NM_001370229.1,NM_001370231.1,NM_001018001.2;KAZN,intron_variant,,ENST00000503743,NM_001370230.1,NM_015209.2;KAZN,intron_variant,,ENST00000636203,;KAZN,intron_variant,,ENS…	C	ENSG00000189337	ENST00000376030
30832	KAZN	0	.	GRCh38	chr1	15078543	15078543	+	Intron	SNP	C	C	T	novel	NA	LS174T_Muc2_clone2.sorted	LS174T_CTRL.sorted	C	C	NA	NA	NA	NA	NA	NA	NA	NA	NA	NA	NA	NA	NA	NA	NA	c.1222+12790N>T			ENST00000376030		NA	NA	NA	NA	NA	NA	KAZN,intron_variant,,ENST00000376030,NM_201628.3;KAZN,intron_variant,,ENST00000636203,;	T	ENSG00000189337	ENST00000376030
30833	FHAD1	0	.	GRCh38	chr1	15389095	15389095	+	Intron	SNP	C	C	T	novel	NA	LS174T_Muc2_clone2.sorted	LS174T_CTRL.sorted	C	C	NA	NA	NA	NA	NA	NA	NA	NA	NA	NA	NA	NA	NA	NA	NA	c.4122+6902N>T			ENST00000358897		NA	NA	NA	NA	NA	NA	FHAD1,intron_variant,,ENST00000314668,;FHAD1,intron_variant,,ENST00000358897,NM_052929.2;FHAD1,intron_variant,,ENST00000375998,;FHAD1,intron_variant,,ENST00000529606,;FHAD1,downstream_gene_variant,,ENST00000444385,;FHAD1,intron_variant,,ENST00000471347,;FHAD1,intron_variant,,ENST00000472086,;FHAD1,intron_variant,,ENST00000477846,;FHAD1,intron_variant,,ENST00000495195,;FHAD1,upstream_gene_variant,…	T	ENSG00000142621	ENST00000358897
30834	SLC25A34-AS1	0	.	GRCh38	chr1	15753101	15753101	+	5'Flank	SNP	G	G	A	novel	NA	LS174T_Muc2_clone2.sorted	LS174T_CTRL.sorted	G	G	NA	NA	NA	NA	NA	NA	NA	NA	NA	NA	NA	NA	NA	NA	NA				ENST00000418525		NA	NA	NA	NA	NA	NA	FBLIM1,upstream_gene_variant,,ENST00000375771,NM_001350151.2;FBLIM1,upstream_gene_variant,,ENST00000430076,;FBLIM1,upstream_gene_variant,,ENST00000496928,;FBLIM1,upstream_gene_variant,,ENST00000502638,;FBLIM1,upstream_gene_variant,,ENST00000508310,;FBLIM1,upstream_gene_variant,,ENST00000510393,;FBLIM1,upstream_gene_variant,,ENST00000510929,;SLC25A34-AS1,upstream_gene_variant,,ENST00000418525,;	A	ENSG00000224459	ENST00000418525
30835	Unknown	0	.	GRCh38	chr1	16170686	16170686	+	IGR	SNP	C	C	T	novel	NA	LS174T_Muc2_clone2.sorted	LS174T_CTRL.sorted	C	C	NA	NA	NA	NA	NA	NA	NA	NA	NA	NA	NA	NA	NA	NA	NA						NA	NA	NA	NA	NA	NA		T
30836	ANO7L1	0	.	GRCh38	chr1	16223205	16223205	+	Intron	SNP	G	G	A	rs1369023067	NA	LS174T_Muc2_clone2.sorted	LS174T_CTRL.sorted	G	G	NA	NA	NA	NA	NA	NA	NA	NA	NA	NA	NA	NA	NA	NA	NA	n.749+1982N>T			ENST00000602586		NA	NA	NA	NA	NA	NA	ANO7L1,intron_variant,,ENST00000602586,;	A	ENSG00000237276	ENST00000602586
30837	NECAP2	0	.	GRCh38	chr1	16449161	16449161	+	Missense_Mutation	SNP	T	T	C	novel	NA	LS174T_Muc2_clone2.sorted	LS174T_CTRL.sorted	T	T	NA	NA	NA	NA	NA	NA	NA	NA	NA	NA	NA	NA	NA	NA	NA	c.449N>C	p.Leu150Pro	p.L150P	ENST00000443980	2025-07-05	NA	NA	NA	NA	NA	NA	NECAP2,missense_variant,p.Leu150Pro,ENST00000337132,NM_018090.5;NECAP2,missense_variant,p.Leu150Pro,ENST00000443980,NM_001145277.1;NECAP2,missense_variant,p.Leu124Pro,ENST00000457722,NM_001145278.1;NECAP2,missense_variant,p.Leu89Pro,ENST00000504551,;NECAP2,downstream_gene_variant,,ENST00000508680,;NECAP2,missense_variant,p.Leu150Pro,ENST00000492095,;NECAP2,missense_variant,p.Leu150Pro,ENST0000045…	C	ENSG00000157191	ENST00000443980
30838	AL021920.2	0	.	GRCh38	chr1	16679413	16679413	+	3'Flank	SNP	T	T	C	rs985281446	NA	LS174T_Muc2_clone2.sorted	LS174T_CTRL.sorted	T	T	NA	NA	NA	NA	NA	NA	NA	NA	NA	NA	NA	NA	NA	NA	NA				ENST00000624828		NA	NA	NA	NA	NA	NA	AL021920.2,downstream_gene_variant,,ENST00000624828,;	C	ENSG00000280114	ENST00000624828
30839	PAX7	0	.	GRCh38	chr1	18678814	18678814	+	Intron	SNP	T	T	G	rs995003589	NA	LS174T_Muc2_clone2.sorted	LS174T_CTRL.sorted	T	T	NA	NA	NA	NA	NA	NA	NA	NA	NA	NA	NA	NA	NA	NA	NA	c.587-12940N>G			ENST00000375375		NA	NA	NA	NA	NA	NA	PAX7,intron_variant,,ENST00000375375,NM_002584.3;PAX7,intron_variant,,ENST00000400661,NM_013945.3;PAX7,intron_variant,,ENST00000420770,NM_001135254.2;	G	ENSG00000009709	ENST00000375375
30840	TMCO4	0	.	GRCh38	chr1	19722204	19722204	+	Intron	SNP	C	C	A	novel	NA	LS174T_Muc2_clone2.sorted	LS174T_CTRL.sorted	C	C	NA	NA	NA	NA	NA	NA	NA	NA	NA	NA	NA	NA	NA	NA	NA	c.1264+15168N>T			ENST00000294543		NA	NA	NA	NA	NA	NA	TMCO4,intron_variant,,ENST00000294543,NM_001349112.2,NM_181719.6,NM_001349113.2,NM_001349114.2;TMCO4,intron_variant,,ENST00000375127,;TMCO4,intron_variant,,ENST00000489814,;	A	ENSG00000162542	ENST00000294543
30841	PLA2G5	0	.	GRCh38	chr1	20037927	20037927	+	Intron	SNP	T	T	C	novel	NA	LS174T_Muc2_clone2.sorted	LS174T_CTRL.sorted	T	T	NA	NA	NA	NA	NA	NA	NA	NA	NA	NA	NA	NA	NA	NA	NA	n.276+9218N>C			ENST00000460175		NA	NA	NA	NA	NA	NA	PLA2G5,intron_variant,,ENST00000460175,;PLA2G5,intron_variant,,ENST00000465698,;PLA2G5,intron_variant,,ENST00000469069,;PLA2G5,intron_variant,,ENST00000486277,;PLA2G5,intron_variant,,ENST00000489871,;PLA2G5,intron_variant,,ENST00000498348,;,regulatory_region_variant,,ENSR00000920771,;	C	ENSG00000127472	ENST00000460175
30842	ENSR00000920846	0	.	GRCh38	chr1	20579000	20579000	+	IGR	SNP	A	A	G	novel	NA	LS174T_Muc2_clone2.sorted	LS174T_CTRL.sorted	A	A	NA	NA	NA	NA	NA	NA	NA	NA	NA	NA	NA	NA	NA	NA	NA				ENSR00000920846		NA	NA	NA	NA	NA	NA	,regulatory_region_variant,,ENSR00000920846,;	G		ENSR00000920846
30843	HP1BP3	0	.	GRCh38	chr1	20775287	20775287	+	Intron	SNP	A	A	G	novel	NA	LS174T_Muc2_clone2.sorted	LS174T_CTRL.sorted	A	A	NA	NA	NA	NA	NA	NA	NA	NA	NA	NA	NA	NA	NA	NA	NA	c.350+1310N>C			ENST00000438032		NA	NA	NA	NA	NA	NA	HP1BP3,intron_variant,,ENST00000312239,NM_016287.5;HP1BP3,intron_variant,,ENST00000417710,;HP1BP3,intron_variant,,ENST00000419948,;HP1BP3,intron_variant,,ENST00000424732,;HP1BP3,intron_variant,,ENST00000438032,NM_001372052.1;HP1BP3,downstream_gene_variant,,ENST00000375000,;HP1BP3,upstream_gene_variant,,ENST00000375003,;HP1BP3,downstream_gene_variant,,ENST00000414993,;HP1BP3,downstream_gene_varian…	G	ENSG00000127483	ENST00000438032
30844	HSPG2	0	.	GRCh38	chr1	21878562	21878562	+	Intron	SNP	A	A	G	novel	NA	LS174T_Muc2_clone2.sorted	LS174T_CTRL.sorted	A	A	NA	NA	NA	NA	NA	NA	NA	NA	NA	NA	NA	NA	NA	NA	NA	c.2558+15N>C			ENST00000374695		NA	NA	NA	NA	NA	NA	HSPG2,intron_variant,,ENST00000374695,NM_005529.7,NM_001291860.2;HSPG2,intron_variant,,ENST00000480900,;HSPG2,upstream_gene_variant,,ENST00000427897,;HSPG2,upstream_gene_variant,,ENST00000498495,;	G	ENSG00000142798	ENST00000374695
30845	CDC42	0	.	GRCh38	chr1	22039679	22039679	+	Intron	SNP	A	A	G	novel	NA	LS174T_Muc2_clone2.sorted	LS174T_CTRL.sorted	A	A	NA	NA	NA	NA	NA	NA	NA	NA	NA	NA	NA	NA	NA	NA	NA	c.-51+14040N>G			ENST00000648594		NA	NA	NA	NA	NA	NA	CDC42,intron_variant,,ENST00000648594,;,regulatory_region_variant,,ENSR00000350187,;CDC42-AS1,intron_variant,,ENST00000649486,;,TF_binding_site_variant,,ENSM00077845349,;,TF_binding_site_variant,,ENSM00018216595,;,TF_binding_site_variant,,ENSM00207540711,;,TF_binding_site_variant,,ENSM00480209389,;	G	ENSG00000070831	ENST00000648594
30846	ZBTB40	0	.	GRCh38	chr1	22523725	22523725	+	Intron	SNP	T	T	A	novel	NA	LS174T_Muc2_clone2.sorted	LS174T_CTRL.sorted	T	T	NA	NA	NA	NA	NA	NA	NA	NA	NA	NA	NA	NA	NA	NA	NA	c.3299-493N>A			ENST00000404138		NA	NA	NA	NA	NA	NA	ZBTB40,intron_variant,,ENST00000374651,NM_001330398.1;ZBTB40,intron_variant,,ENST00000375647,NM_014870.4;ZBTB40,intron_variant,,ENST00000404138,NM_001083621.1;ZBTB40-IT1,downstream_gene_variant,,ENST00000438551,;	A	ENSG00000184677	ENST00000404138
30847	STPG1	0	.	GRCh38	chr1	24408944	24408944	+	Intron	SNP	T	T	C	novel	NA	LS174T_Muc2_clone2.sorted	LS174T_CTRL.sorted	T	T	NA	NA	NA	NA	NA	NA	NA	NA	NA	NA	NA	NA	NA	NA	NA	c.-69+5967N>G			ENST00000374409		NA	NA	NA	NA	NA	NA	STPG1,intron_variant,,ENST00000003583,NM_178122.4,NM_001199014.1;STPG1,intron_variant,,ENST00000337248,NM_001199013.2;STPG1,intron_variant,,ENST00000374409,NM_001199012.1;STPG1,intron_variant,,ENST00000468303,;STPG1,intron_variant,,ENST00000475760,;STPG1,intron_variant,,ENST00000483528,;STPG1,intron_variant,,ENST00000498488,;	C	ENSG00000001460	ENST00000374409
30848	MAN1C1	0	.	GRCh38	chr1	25724868	25724868	+	Intron	SNP	C	C	T	novel	NA	LS174T_Muc2_clone2.sorted	LS174T_CTRL.sorted	C	C	NA	NA	NA	NA	NA	NA	NA	NA	NA	NA	NA	NA	NA	NA	NA	c.638-21800N>T			ENST00000374332		NA	NA	NA	NA	NA	NA	MAN1C1,intron_variant,,ENST00000263979,;MAN1C1,intron_variant,,ENST00000374329,;MAN1C1,intron_variant,,ENST00000374332,NM_020379.3,NM_001289010.1;MAN1C1,intron_variant,,ENST00000611903,;MAN1C1,intron_variant,,ENST00000473891,;,regulatory_region_variant,,ENSR00000351282,;	T	ENSG00000117643	ENST00000374332
30849	ZDHHC18	0	.	GRCh38	chr1	26846887	26846887	+	Intron	SNP	T	T	C	novel	NA	LS174T_Muc2_clone2.sorted	LS174T_CTRL.sorted	T	T	NA	NA	NA	NA	NA	NA	NA	NA	NA	NA	NA	NA	NA	NA	NA	c.497-1721N>C			ENST00000374142		NA	NA	NA	NA	NA	NA	ZDHHC18,intron_variant,,ENST00000374141,;ZDHHC18,intron_variant,,ENST00000374142,NM_032283.3;ZDHHC18,intron_variant,,ENST00000534643,;ZDHHC18,upstream_gene_variant,,ENST00000488397,;ZDHHC18,upstream_gene_variant,,ENST00000478902,;	C	ENSG00000204160	ENST00000374142
30850	RPA2	0	.	GRCh38	chr1	27893271	27893271	+	Intron	SNP	A	A	G	novel	NA	LS174T_Muc2_clone2.sorted	LS174T_CTRL.sorted	A	A	NA	NA	NA	NA	NA	NA	NA	NA	NA	NA	NA	NA	NA	NA	NA	c.752+741N>C			ENST00000373909		NA	NA	NA	NA	NA	NA	RPA2,intron_variant,,ENST00000313433,NM_001355128.1,NM_001286076.1;RPA2,intron_variant,,ENST00000373909,NM_001297558.1;RPA2,intron_variant,,ENST00000373912,NM_001355129.1,NM_002946.5;RPA2,intron_variant,,ENST00000419958,;RPA2,downstream_gene_variant,,ENST00000444045,;	G	ENSG00000117748	ENST00000373909
30851	AL137792.2	0	.	GRCh38	chr1	28114071	28114071	+	3'Flank	SNP	C	C	T	novel	NA	LS174T_Muc2_clone2.sorted	LS174T_CTRL.sorted	C	C	NA	NA	NA	NA	NA	NA	NA	NA	NA	NA	NA	NA	NA	NA	NA				ENST00000443484		NA	NA	NA	NA	NA	NA	AL137792.2,downstream_gene_variant,,ENST00000443484,;	T	ENSG00000228943	ENST00000443484
30852	MED18	0	.	GRCh38	chr1	28326661	28326661	+	5'Flank	SNP	A	A	G	rs1445681777	NA	LS174T_Muc2_clone2.sorted	LS174T_CTRL.sorted	A	A	NA	NA	NA	NA	NA	NA	NA	NA	NA	NA	NA	NA	NA	NA	NA				ENST00000373842		NA	NA	NA	NA	NA	NA	MED18,upstream_gene_variant,,ENST00000373842,NM_017638.3,NM_001127350.2;MED18,upstream_gene_variant,,ENST00000398997,;MED18,upstream_gene_variant,,ENST00000474683,;MED18,upstream_gene_variant,,ENST00000475655,;MED18,upstream_gene_variant,,ENST00000479574,;	G	ENSG00000130772	ENST00000373842
30853	LINC01756	0	.	GRCh38	chr1	29338240	29338240	+	Intron	SNP	G	G	A	novel	NA	LS174T_Muc2_clone2.sorted	LS174T_CTRL.sorted	G	G	NA	NA	NA	NA	NA	NA	NA	NA	NA	NA	NA	NA	NA	NA	NA	n.433-4932N>T			ENST00000417651		NA	NA	NA	NA	NA	NA	,regulatory_region_variant,,ENSR00000352231,;LINC01756,intron_variant,,ENST00000417651,;	A	ENSG00000230523	ENST00000417651
30854	Unknown	0	.	GRCh38	chr1	29389028	29389028	+	IGR	SNP	T	T	C	rs1003489985	NA	LS174T_Muc2_clone2.sorted	LS174T_CTRL.sorted	T	T	NA	NA	NA	NA	NA	NA	NA	NA	NA	NA	NA	NA	NA	NA	NA						NA	NA	NA	NA	NA	NA		C
30855	Unknown	0	.	GRCh38	chr1	29650952	29650952	+	IGR	SNP	C	C	T	novel	NA	LS174T_Muc2_clone2.sorted	LS174T_CTRL.sorted	C	C	NA	NA	NA	NA	NA	NA	NA	NA	NA	NA	NA	NA	NA	NA	NA						NA	NA	NA	NA	NA	NA		T
30856	Unknown	0	.	GRCh38	chr1	31075669	31075669	+	IGR	SNP	G	G	C	novel	NA	LS174T_Muc2_clone2.sorted	LS174T_CTRL.sorted	G	G	NA	NA	NA	NA	NA	NA	NA	NA	NA	NA	NA	NA	NA	NA	NA						NA	NA	NA	NA	NA	NA		C
30857	SERINC2	0	.	GRCh38	chr1	31421087	31421087	+	Intron	SNP	A	A	C	novel	NA	LS174T_Muc2_clone2.sorted	LS174T_CTRL.sorted	A	A	NA	NA	NA	NA	NA	NA	NA	NA	NA	NA	NA	NA	NA	NA	NA	c.67-2606N>C			ENST00000373710		NA	NA	NA	NA	NA	NA	SERINC2,intron_variant,,ENST00000373709,NM_178865.5;SERINC2,intron_variant,,ENST00000373710,NM_001199038.2;SERINC2,intron_variant,,ENST00000536384,NM_018565.3,NM_001199039.2;SERINC2,intron_variant,,ENST00000536859,NM_001199037.1;SERINC2,intron_variant,,ENST00000487207,;SERINC2,intron_variant,,ENST00000491976,;,regulatory_region_variant,,ENSR00000251052,;,regulatory_region_variant,,ENSR00000922120…	C	ENSG00000168528	ENST00000373710
30858	LINC01226	0	.	GRCh38	chr1	31528188	31528188	+	3'Flank	SNP	C	C	T	novel	NA	LS174T_Muc2_clone2.sorted	LS174T_CTRL.sorted	C	C	NA	NA	NA	NA	NA	NA	NA	NA	NA	NA	NA	NA	NA	NA	NA				ENST00000640623		NA	NA	NA	NA	NA	NA	LINC01226,intron_variant,,ENST00000638644,;LINC01226,intron_variant,,ENST00000639741,;LINC01226,intron_variant,,ENST00000639839,;LINC01226,intron_variant,,ENST00000640226,;LINC01226,downstream_gene_variant,,ENST00000640623,;LINC01226,downstream_gene_variant,,ENST00000640630,;	T	ENSG00000284543	ENST00000640623
30859	TINAGL1	0	.	GRCh38	chr1	31582157	31582157	+	Intron	SNP	C	C	A	novel	NA	LS174T_Muc2_clone2.sorted	LS174T_CTRL.sorted	C	C	NA	NA	NA	NA	NA	NA	NA	NA	NA	NA	NA	NA	NA	NA	NA	c.375-992N>A			ENST00000271064		NA	NA	NA	NA	NA	NA	TINAGL1,intron_variant,,ENST00000271064,NM_022164.3;TINAGL1,intron_variant,,ENST00000457433,NM_001204414.1;TINAGL1,intron_variant,,ENST00000537531,NM_001204415.1;TINAGL1,intron_variant,,ENST00000461030,;TINAGL1,intron_variant,,ENST00000468635,;TINAGL1,intron_variant,,ENST00000478398,;TINAGL1,intron_variant,,ENST00000481165,;TINAGL1,intron_variant,,ENST00000498429,;TINAGL1,upstream_gene_variant,,E…	A	ENSG00000142910	ENST00000271064
30860	AL136115.2	0	.	GRCh38	chr1	31884155	31884155	+	Intron	SNP	T	T	A	novel	NA	LS174T_Muc2_clone2.sorted	LS174T_CTRL.sorted	T	T	NA	NA	NA	NA	NA	NA	NA	NA	NA	NA	NA	NA	NA	NA	NA	n.486-32141N>T			ENST00000602889		NA	NA	NA	NA	NA	NA	AL136115.2,intron_variant,,ENST00000602889,;	A	ENSG00000269967	ENST00000602889
30861	AL033529.1	0	.	GRCh38	chr1	32506724	32506724	+	Intron	SNP	T	T	C	novel	NA	LS174T_Muc2_clone2.sorted	LS174T_CTRL.sorted	T	T	NA	NA	NA	NA	NA	NA	NA	NA	NA	NA	NA	NA	NA	NA	NA	c.1402+21392N>C			ENST00000480336		NA	NA	NA	NA	NA	NA	AL033529.1,intron_variant,,ENST00000480336,;	C	ENSG00000254553	ENST00000480336
30862	KIAA1522	0	.	GRCh38	chr1	32745194	32745194	+	Intron	SNP	G	G	A	novel	NA	LS174T_Muc2_clone2.sorted	LS174T_CTRL.sorted	G	G	NA	NA	NA	NA	NA	NA	NA	NA	NA	NA	NA	NA	NA	NA	NA	c.235+3005N>A			ENST00000401073		NA	NA	NA	NA	NA	NA	KIAA1522,intron_variant,,ENST00000401073,NM_020888.3;	A	ENSG00000162522	ENST00000401073
30863	S100PBP	0	.	GRCh38	chr1	32842440	32842440	+	Intron	SNP	A	A	G	rs1258611961	NA	LS174T_Muc2_clone2.sorted	LS174T_CTRL.sorted	A	A	NA	NA	NA	NA	NA	NA	NA	NA	NA	NA	NA	NA	NA	NA	NA	c.1025-10639N>G			ENST00000373475		NA	NA	NA	NA	NA	NA	S100PBP,intron_variant,,ENST00000373475,NM_022753.4;S100PBP,intron_variant,,ENST00000373476,NM_001256121.1;S100PBP,intron_variant,,ENST00000531123,;S100PBP,upstream_gene_variant,,ENST00000524535,;S100PBP,upstream_gene_variant,,ENST00000525203,;	G	ENSG00000116497	ENST00000373475
30864	CSMD2	0	.	GRCh38	chr1	33760760	33760760	+	Intron	SNP	G	G	A	novel	NA	LS174T_Muc2_clone2.sorted	LS174T_CTRL.sorted	G	G	NA	NA	NA	NA	NA	NA	NA	NA	NA	NA	NA	NA	NA	NA	NA	c.1846+11809N>T			ENST00000373381		NA	NA	NA	NA	NA	NA	CSMD2,intron_variant,,ENST00000373381,NM_001281956.1;CSMD2,intron_variant,,ENST00000373388,NM_052896.4;CSMD2,intron_variant,,ENST00000619121,;CSMD2,intron_variant,,ENST00000241312,;	A	ENSG00000121904	ENST00000373381
30865	CSMD2	0	.	GRCh38	chr1	34055993	34055993	+	Intron	SNP	A	A	T	novel	NA	LS174T_Muc2_clone2.sorted	LS174T_CTRL.sorted	A	A	NA	NA	NA	NA	NA	NA	NA	NA	NA	NA	NA	NA	NA	NA	NA	c.405-23287N>A			ENST00000373381		NA	NA	NA	NA	NA	NA	CSMD2,intron_variant,,ENST00000373381,NM_001281956.1;CSMD2,intron_variant,,ENST00000373388,NM_052896.4;CSMD2,intron_variant,,ENST00000619121,;CSMD2,intron_variant,,ENST00000241312,;	T	ENSG00000121904	ENST00000373381
30866	Unknown	0	.	GRCh38	chr1	34335192	34335192	+	IGR	SNP	A	A	C	novel	NA	LS174T_Muc2_clone2.sorted	LS174T_CTRL.sorted	A	A	NA	NA	NA	NA	NA	NA	NA	NA	NA	NA	NA	NA	NA	NA	NA						NA	NA	NA	NA	NA	NA		C
30867	Unknown	0	.	GRCh38	chr1	34552526	34552526	+	IGR	SNP	G	G	T	novel	NA	LS174T_Muc2_clone2.sorted	LS174T_CTRL.sorted	G	G	NA	NA	NA	NA	NA	NA	NA	NA	NA	NA	NA	NA	NA	NA	NA						NA	NA	NA	NA	NA	NA		T
30868	AC099565.1	0	.	GRCh38	chr1	34643294	34643294	+	Intron	SNP	A	A	C	novel	NA	LS174T_Muc2_clone2.sorted	LS174T_CTRL.sorted	A	A	NA	NA	NA	NA	NA	NA	NA	NA	NA	NA	NA	NA	NA	NA	NA	n.569-2280N>G			ENST00000666642		NA	NA	NA	NA	NA	NA	AC099565.1,intron_variant,,ENST00000666642,;	C	ENSG00000287703	ENST00000666642
30869	ZMYM1	0	.	GRCh38	chr1	35080065	35080065	+	Intron	SNP	C	C	G	novel	NA	LS174T_Muc2_clone2.sorted	LS174T_CTRL.sorted	C	C	NA	NA	NA	NA	NA	NA	NA	NA	NA	NA	NA	NA	NA	NA	NA	c.-197+846N>G			ENST00000650449		NA	NA	NA	NA	NA	NA	ZMYM1,intron_variant,,ENST00000359858,NM_001289089.1,NM_001319955.1,NM_024772.5;ZMYM1,intron_variant,,ENST00000373330,NM_001289091.1,NM_001289090.1;ZMYM1,intron_variant,,ENST00000417119,;ZMYM1,intron_variant,,ENST00000611874,NM_001289088.1;ZMYM1,intron_variant,,ENST00000650449,;ZMYM1,intron_variant,,ENST00000373329,;ZMYM1,intron_variant,,ENST00000466390,;ZMYM1,intron_variant,,ENST00000475654,;ZMY…	G	ENSG00000197056	ENST00000650449
30870	KIAA0319L	0	.	GRCh38	chr1	35506956	35506956	+	Missense_Mutation	SNP	C	C	T	novel	NA	LS174T_Muc2_clone2.sorted	LS174T_CTRL.sorted	C	C	NA	NA	NA	NA	NA	NA	NA	NA	NA	NA	NA	NA	NA	NA	NA	c.322N>A	p.Ala108Thr	p.A108T	ENST00000325722	2021-03-01	NA	NA	NA	NA	NA	NA	KIAA0319L,missense_variant,p.Ala108Thr,ENST00000325722,NM_024874.5;KIAA0319L,missense_variant,p.Ala108Thr,ENST00000426982,;KIAA0319L,missense_variant,p.Ala108Thr,ENST00000440579,;KIAA0319L,missense_variant,p.Ala108Thr,ENST00000469892,;KIAA0319L,missense_variant,p.Ala108Thr,ENST00000494948,;KIAA0319L,upstream_gene_variant,,ENST00000431916,;KIAA0319L,non_coding_transcript_exon_variant,,ENST00000492…	T	ENSG00000142687	ENST00000325722
30871	Unknown	0	.	GRCh38	chr1	35683539	35683539	+	IGR	SNP	A	A	C	novel	NA	LS174T_Muc2_clone2.sorted	LS174T_CTRL.sorted	A	A	NA	NA	NA	NA	NA	NA	NA	NA	NA	NA	NA	NA	NA	NA	NA						NA	NA	NA	NA	NA	NA		C
30872	AGO3	0	.	GRCh38	chr1	35971493	35971493	+	Intron	SNP	A	A	G	novel	NA	LS174T_Muc2_clone2.sorted	LS174T_CTRL.sorted	A	A	NA	NA	NA	NA	NA	NA	NA	NA	NA	NA	NA	NA	NA	NA	NA	c.313-531N>G			ENST00000373191		NA	NA	NA	NA	NA	NA	AGO3,intron_variant,,ENST00000246314,NM_177422.3;AGO3,intron_variant,,ENST00000324350,;AGO3,intron_variant,,ENST00000373191,NM_024852.4;AGO3,intron_variant,,ENST00000397828,;AGO3,intron_variant,,ENST00000491443,;AGO3,intron_variant,,ENST00000634486,;,regulatory_region_variant,,ENSR00000353792,;	G	ENSG00000126070	ENST00000373191
30873	STK40	0	.	GRCh38	chr1	36369360	36369360	+	Intron	SNP	C	C	A	novel	NA	LS174T_Muc2_clone2.sorted	LS174T_CTRL.sorted	C	C	NA	NA	NA	NA	NA	NA	NA	NA	NA	NA	NA	NA	NA	NA	NA	c.-8-8020N>T			ENST00000373130		NA	NA	NA	NA	NA	NA	STK40,intron_variant,,ENST00000373129,NM_032017.3;STK40,intron_variant,,ENST00000373130,NM_001282546.2;STK40,intron_variant,,ENST00000373132,NM_001282547.2;STK40,intron_variant,,ENST00000460017,;STK40,intron_variant,,ENST00000482458,;STK40,upstream_gene_variant,,ENST00000460417,;,regulatory_region_variant,,ENSR00000353897,;,TF_binding_site_variant,,ENSM00521868884,;	A	ENSG00000196182	ENST00000373130
30874	Unknown	0	.	GRCh38	chr1	38450424	38450424	+	IGR	SNP	G	G	A	novel	NA	LS174T_Muc2_clone2.sorted	LS174T_CTRL.sorted	G	G	NA	NA	NA	NA	NA	NA	NA	NA	NA	NA	NA	NA	NA	NA	NA						NA	NA	NA	NA	NA	NA		A
30875	MACF1	0	.	GRCh38	chr1	39279414	39279414	+	Intron	SNP	T	T	G	novel	NA	LS174T_Muc2_clone2.sorted	LS174T_CTRL.sorted	T	T	NA	NA	NA	NA	NA	NA	NA	NA	NA	NA	NA	NA	NA	NA	NA	c.544-2794N>G			ENST00000361689		NA	NA	NA	NA	NA	NA	MACF1,intron_variant,,ENST00000361689,NM_012090.5;MACF1,intron_variant,,ENST00000372915,;MACF1,intron_variant,,ENST00000524432,;MACF1,intron_variant,,ENST00000530262,;MACF1,intron_variant,,ENST00000564288,;MACF1,intron_variant,,ENST00000567887,;MACF1,intron_variant,,ENST00000671089,;MACF1,intron_variant,,ENST00000672812,;MACF1,intron_variant,,ENST00000496804,;MACF1,upstream_gene_variant,,ENST0000…	G	ENSG00000127603	ENST00000361689
30876	LINC02811	0	.	GRCh38	chr1	39815399	39815399	+	Intron	SNP	G	G	T	novel	NA	LS174T_Muc2_clone2.sorted	LS174T_CTRL.sorted	G	G	NA	NA	NA	NA	NA	NA	NA	NA	NA	NA	NA	NA	NA	NA	NA	n.212+1850N>A			ENST00000641026		NA	NA	NA	NA	NA	NA	LINC02811,intron_variant,,ENST00000641026,;	T	ENSG00000284678	ENST00000641026
30877	LINC02811	0	.	GRCh38	chr1	39821774	39821774	+	5'Flank	SNP	A	A	G	novel	NA	LS174T_Muc2_clone2.sorted	LS174T_CTRL.sorted	A	A	NA	NA	NA	NA	NA	NA	NA	NA	NA	NA	NA	NA	NA	NA	NA				ENST00000641026		NA	NA	NA	NA	NA	NA	LINC02811,upstream_gene_variant,,ENST00000641026,;	G	ENSG00000284678	ENST00000641026
30878	ENSR00000005123	0	.	GRCh38	chr1	39832983	39832983	+	IGR	SNP	G	G	A	novel	NA	LS174T_Muc2_clone2.sorted	LS174T_CTRL.sorted	G	G	NA	NA	NA	NA	NA	NA	NA	NA	NA	NA	NA	NA	NA	NA	NA				ENSR00000005123		NA	NA	NA	NA	NA	NA	,regulatory_region_variant,,ENSR00000005123,;	A		ENSR00000005123
30879	MYCL	0	.	GRCh38	chr1	39894590	39894590	+	3'Flank	SNP	A	A	G	novel	NA	LS174T_Muc2_clone2.sorted	LS174T_CTRL.sorted	A	A	NA	NA	NA	NA	NA	NA	NA	NA	NA	NA	NA	NA	NA	NA	NA				ENST00000397332		NA	NA	NA	NA	NA	NA	MYCL,downstream_gene_variant,,ENST00000372816,NM_001033081.3;MYCL,downstream_gene_variant,,ENST00000397332,NM_001033082.3;MYCL-AS1,upstream_gene_variant,,ENST00000418255,;	G	ENSG00000116990	ENST00000397332
30880	CAP1	0	.	GRCh38	chr1	40041098	40041098	+	Intron	SNP	G	G	A	novel	NA	LS174T_Muc2_clone2.sorted	LS174T_CTRL.sorted	G	G	NA	NA	NA	NA	NA	NA	NA	NA	NA	NA	NA	NA	NA	NA	NA	c.-11+315N>A			ENST00000372797		NA	NA	NA	NA	NA	NA	CAP1,intron_variant,,ENST00000340450,NM_001350484.1,NM_001350482.1,NM_001330502.1;CAP1,intron_variant,,ENST00000372792,NM_001350478.1,NM_006367.3,NM_001350477.2,NM_001350481.1;CAP1,intron_variant,,ENST00000372797,NM_001350479.1,NM_001350480.1,NM_001350475.1,NM_001350476.1,NM_001105530.1;CAP1,intron_variant,,ENST00000372798,;CAP1,intron_variant,,ENST00000372802,NM_001350483.1,NM_001350485.1;CAP1,i…	A	ENSG00000131236	ENST00000372797
30881	HIVEP3	0	.	GRCh38	chr1	41513434	41513434	+	Silent	SNP	G	G	A	novel	NA	LS174T_Muc2_clone2.sorted	LS174T_CTRL.sorted	G	G	NA	NA	NA	NA	NA	NA	NA	NA	NA	NA	NA	NA	NA	NA	NA	c.5787N>T	p.Cys1929=	p.C1929=	ENST00000372583	2025-09-08	NA	NA	NA	NA	NA	NA	HIVEP3,synonymous_variant,p.Cys1929=,ENST00000372583,NM_024503.5;HIVEP3,synonymous_variant,p.Cys1929=,ENST00000372584,NM_001127714.3;HIVEP3,synonymous_variant,p.Cys1929=,ENST00000643665,;HIVEP3,non_coding_transcript_exon_variant,,ENST00000460604,;,regulatory_region_variant,,ENSR00000251429,;	A	ENSG00000127124	ENST00000372583
30882	HIVEP3	0	.	GRCh38	chr1	41524632	41524632	+	Intron	SNP	G	G	A	novel	NA	LS174T_Muc2_clone2.sorted	LS174T_CTRL.sorted	G	G	NA	NA	NA	NA	NA	NA	NA	NA	NA	NA	NA	NA	NA	NA	NA	c.5383+103N>T			ENST00000372583		NA	NA	NA	NA	NA	NA	HIVEP3,intron_variant,,ENST00000372583,NM_024503.5;HIVEP3,intron_variant,,ENST00000372584,NM_001127714.3;HIVEP3,intron_variant,,ENST00000643665,;HIVEP3,intron_variant,,ENST00000460604,;	A	ENSG00000127124	ENST00000372583
30883	HIVEP3	0	.	GRCh38	chr1	41621787	41621787	+	Intron	SNP	G	G	T	novel	NA	LS174T_Muc2_clone2.sorted	LS174T_CTRL.sorted	G	G	NA	NA	NA	NA	NA	NA	NA	NA	NA	NA	NA	NA	NA	NA	NA	c.-522+6962N>A			ENST00000372583		NA	NA	NA	NA	NA	NA	HIVEP3,intron_variant,,ENST00000372583,NM_024503.5;HIVEP3,intron_variant,,ENST00000372584,NM_001127714.3;HIVEP3,intron_variant,,ENST00000643665,;AC119676.1,intron_variant,,ENST00000646142,;	T	ENSG00000127124	ENST00000372583
30884	HIVEP3	0	.	GRCh38	chr1	41647847	41647847	+	Intron	SNP	A	A	G	novel	NA	LS174T_Muc2_clone2.sorted	LS174T_CTRL.sorted	A	A	NA	NA	NA	NA	NA	NA	NA	NA	NA	NA	NA	NA	NA	NA	NA	c.-720-18900N>C			ENST00000372583		NA	NA	NA	NA	NA	NA	HIVEP3,intron_variant,,ENST00000372583,NM_024503.5;HIVEP3,intron_variant,,ENST00000372584,NM_001127714.3;HIVEP3,intron_variant,,ENST00000643665,;	G	ENSG00000127124	ENST00000372583
30885	HIVEP3	0	.	GRCh38	chr1	41670373	41670373	+	Intron	SNP	C	C	A	novel	NA	LS174T_Muc2_clone2.sorted	LS174T_CTRL.sorted	C	C	NA	NA	NA	NA	NA	NA	NA	NA	NA	NA	NA	NA	NA	NA	NA	c.-721+30543N>T			ENST00000372583		NA	NA	NA	NA	NA	NA	HIVEP3,intron_variant,,ENST00000372583,NM_024503.5;HIVEP3,intron_variant,,ENST00000372584,NM_001127714.3;	A	ENSG00000127124	ENST00000372583
30886	HIVEP3	0	.	GRCh38	chr1	41683195	41683195	+	Intron	SNP	C	C	T	novel	NA	LS174T_Muc2_clone2.sorted	LS174T_CTRL.sorted	C	C	NA	NA	NA	NA	NA	NA	NA	NA	NA	NA	NA	NA	NA	NA	NA	c.-721+17721N>A			ENST00000372583		NA	NA	NA	NA	NA	NA	HIVEP3,intron_variant,,ENST00000372583,NM_024503.5;HIVEP3,intron_variant,,ENST00000372584,NM_001127714.3;,regulatory_region_variant,,ENSR00000923190,;	T	ENSG00000127124	ENST00000372583
30887	AL158216.1	0	.	GRCh38	chr1	42052899	42052899	+	3'Flank	SNP	G	G	A	novel	NA	LS174T_Muc2_clone2.sorted	LS174T_CTRL.sorted	G	G	NA	NA	NA	NA	NA	NA	NA	NA	NA	NA	NA	NA	NA	NA	NA				ENST00000670076		NA	NA	NA	NA	NA	NA	AL158216.1,downstream_gene_variant,,ENST00000670076,;	A	ENSG00000287587	ENST00000670076
30888	FOXJ3	0	.	GRCh38	chr1	42175541	42175541	+	3'Flank	SNP	C	C	T	novel	NA	LS174T_Muc2_clone2.sorted	LS174T_CTRL.sorted	C	C	NA	NA	NA	NA	NA	NA	NA	NA	NA	NA	NA	NA	NA	NA	NA				ENST00000372572		NA	NA	NA	NA	NA	NA	FOXJ3,downstream_gene_variant,,ENST00000361346,NM_014947.5;FOXJ3,downstream_gene_variant,,ENST00000361776,NM_001198852.1;FOXJ3,downstream_gene_variant,,ENST00000372571,;FOXJ3,downstream_gene_variant,,ENST00000372572,NM_001198851.2;FOXJ3,downstream_gene_variant,,ENST00000372573,NM_001198850.2;FOXJ3,downstream_gene_variant,,ENST00000545068,;	T	ENSG00000198815	ENST00000372572
30889	YBX1	0	.	GRCh38	chr1	42699137	42699137	+	Intron	SNP	A	A	G	novel	NA	LS174T_Muc2_clone2.sorted	LS174T_CTRL.sorted	A	A	NA	NA	NA	NA	NA	NA	NA	NA	NA	NA	NA	NA	NA	NA	NA	c.741-1644N>G			ENST00000321358		NA	NA	NA	NA	NA	NA	YBX1,intron_variant,,ENST00000321358,NM_004559.5;YBX1,intron_variant,,ENST00000436427,;YBX1,downstream_gene_variant,,ENST00000332220,;YBX1,downstream_gene_variant,,ENST00000467957,;	G	ENSG00000065978	ENST00000321358
30890	CDC20	0	.	GRCh38	chr1	43361544	43361544	+	Intron	SNP	C	C	T	novel	NA	LS174T_Muc2_clone2.sorted	LS174T_CTRL.sorted	C	C	NA	NA	NA	NA	NA	NA	NA	NA	NA	NA	NA	NA	NA	NA	NA	c.1203+299N>T			ENST00000372462		NA	NA	NA	NA	NA	NA	CDC20,intron_variant,,ENST00000310955,NM_001255.3;CDC20,intron_variant,,ENST00000372462,;ELOVL1,downstream_gene_variant,,ENST00000372458,NM_001256402.2,NM_022821.4;ELOVL1,downstream_gene_variant,,ENST00000413844,NM_001256401.1;ELOVL1,downstream_gene_variant,,ENST00000621943,NM_001256399.1;MIR6734,downstream_gene_variant,,ENST00000621166,;CDC20,intron_variant,,ENST00000482046,;ELOVL1,downstream_ge…	T	ENSG00000117399	ENST00000372462
30891	ST3GAL3	0	.	GRCh38	chr1	43908948	43908948	+	Intron	SNP	A	A	C	novel	NA	LS174T_Muc2_clone2.sorted	LS174T_CTRL.sorted	A	A	NA	NA	NA	NA	NA	NA	NA	NA	NA	NA	NA	NA	NA	NA	NA	c.789+9221N>C			ENST00000642331		NA	NA	NA	NA	NA	NA	ST3GAL3,intron_variant,,ENST00000262915,NM_174963.5;ST3GAL3,intron_variant,,ENST00000330208,NM_001270466.2;ST3GAL3,intron_variant,,ENST00000332628,;ST3GAL3,intron_variant,,ENST00000335430,NM_001270465.2;ST3GAL3,intron_variant,,ENST00000347631,NM_006279.5;ST3GAL3,intron_variant,,ENST00000351035,NM_174968.5;ST3GAL3,intron_variant,,ENST00000353126,NM_174966.4;ST3GAL3,intron_variant,,ENST00000361392,…	C	ENSG00000126091	ENST00000642331
30892	ARTN	0	.	GRCh38	chr1	43939595	43939595	+	3'Flank	SNP	C	C	T	rs1290593053	NA	LS174T_Muc2_clone2.sorted	LS174T_CTRL.sorted	C	C	NA	NA	NA	NA	NA	NA	NA	NA	NA	NA	NA	NA	NA	NA	NA				ENST00000414809		NA	NA	NA	NA	NA	NA	ARTN,downstream_gene_variant,,ENST00000372354,;ARTN,downstream_gene_variant,,ENST00000372359,NM_057091.3;ARTN,downstream_gene_variant,,ENST00000414809,NM_057090.2;ARTN,downstream_gene_variant,,ENST00000438616,;ARTN,downstream_gene_variant,,ENST00000471394,;ARTN,downstream_gene_variant,,ENST00000472435,;ARTN,downstream_gene_variant,,ENST00000474592,;ARTN,downstream_gene_variant,,ENST00000477048,;A…	T	ENSG00000117407	ENST00000414809
30893	SLC6A9	0	.	GRCh38	chr1	44017031	44017031	+	Intron	SNP	C	C	A	novel	NA	LS174T_Muc2_clone2.sorted	LS174T_CTRL.sorted	C	C	NA	NA	NA	NA	NA	NA	NA	NA	NA	NA	NA	NA	NA	NA	NA	c.87+16N>T			ENST00000360584		NA	NA	NA	NA	NA	NA	SLC6A9,intron_variant,,ENST00000357730,NM_001328627.1,NM_001261380.2,NM_006934.4;SLC6A9,intron_variant,,ENST00000360584,NM_201649.4;SLC6A9,intron_variant,,ENST00000372306,;SLC6A9,intron_variant,,ENST00000372310,NM_001024845.3;SLC6A9,intron_variant,,ENST00000466926,;SLC6A9,intron_variant,,ENST00000475075,NM_001328630.2,NM_001328626.2,NM_001328628.1;SLC6A9,intron_variant,,ENST00000528803,;SLC6A9,in…	A	ENSG00000196517	ENST00000360584
30894	ENSR00000355994	0	.	GRCh38	chr1	44793949	44793949	+	IGR	SNP	G	G	A	rs1247279383	NA	LS174T_Muc2_clone2.sorted	LS174T_CTRL.sorted	G	G	NA	NA	NA	NA	NA	NA	NA	NA	NA	NA	NA	NA	NA	NA	NA				ENSR00000355994		NA	NA	NA	NA	NA	NA	,regulatory_region_variant,,ENSR00000355994,;,TF_binding_site_variant,,ENSM00522090481,;,TF_binding_site_variant,,ENSM00522208628,;,TF_binding_site_variant,,ENSM00523255910,;	A		ENSR00000355994
30895	GPBP1L1	0	.	GRCh38	chr1	45657282	45657282	+	Intron	SNP	C	C	T	novel	NA	LS174T_Muc2_clone2.sorted	LS174T_CTRL.sorted	C	C	NA	NA	NA	NA	NA	NA	NA	NA	NA	NA	NA	NA	NA	NA	NA	c.60+1746N>A			ENST00000355105		NA	NA	NA	NA	NA	NA	GPBP1L1,intron_variant,,ENST00000290795,;GPBP1L1,intron_variant,,ENST00000355105,NM_021639.5;GPBP1L1,downstream_gene_variant,,ENST00000460859,;GPBP1L1,downstream_gene_variant,,ENST00000480083,;GPBP1L1,downstream_gene_variant,,ENST00000480941,;GPBP1L1,downstream_gene_variant,,ENST00000488278,;GPBP1L1,downstream_gene_variant,,ENST00000493083,;GPBP1L1,downstream_gene_variant,,ENST00000495616,;GPBP1L…	T	ENSG00000159592	ENST00000355105
30896	LURAP1	0	.	GRCh38	chr1	46226069	46226069	+	3'Flank	SNP	C	C	A	novel	NA	LS174T_Muc2_clone2.sorted	LS174T_CTRL.sorted	C	C	NA	NA	NA	NA	NA	NA	NA	NA	NA	NA	NA	NA	NA	NA	NA				ENST00000371980		NA	NA	NA	NA	NA	NA	LURAP1,downstream_gene_variant,,ENST00000371980,NM_001013615.3;,regulatory_region_variant,,ENSR00000356352,;	A	ENSG00000171357	ENST00000371980
30897	STIL	0	.	GRCh38	chr1	47254538	47254538	+	Intron	SNP	T	T	G	novel	NA	LS174T_Muc2_clone2.sorted	LS174T_CTRL.sorted	T	T	NA	NA	NA	NA	NA	NA	NA	NA	NA	NA	NA	NA	NA	NA	NA	c.3081-2616N>C			ENST00000371877		NA	NA	NA	NA	NA	NA	STIL,intron_variant,,ENST00000337817,NM_001282939.1,NM_001282938.1;STIL,intron_variant,,ENST00000360380,NM_003035.2,NM_001282936.1;STIL,intron_variant,,ENST00000371877,NM_001048166.1;STIL,intron_variant,,ENST00000396221,NM_001282937.1;,regulatory_region_variant,,ENSR00000923854,;	G	ENSG00000123473	ENST00000371877
30898	Unknown	0	.	GRCh38	chr1	47718260	47718260	+	IGR	SNP	T	T	C	novel	NA	LS174T_Muc2_clone2.sorted	LS174T_CTRL.sorted	T	T	NA	NA	NA	NA	NA	NA	NA	NA	NA	NA	NA	NA	NA	NA	NA						NA	NA	NA	NA	NA	NA		C
30899	AGBL4	0	.	GRCh38	chr1	49117644	49117644	+	Intron	SNP	C	C	T	novel	NA	LS174T_Muc2_clone2.sorted	LS174T_CTRL.sorted	C	C	NA	NA	NA	NA	NA	NA	NA	NA	NA	NA	NA	NA	NA	NA	NA	c.378-71844N>A			ENST00000371839		NA	NA	NA	NA	NA	NA	AGBL4,intron_variant,,ENST00000371836,;AGBL4,intron_variant,,ENST00000371838,;AGBL4,intron_variant,,ENST00000371839,NM_001323575.2,NM_032785.4,NM_001323573.2,NM_001323574.2;AC099788.1,intron_variant,,ENST00000456002,;	T	ENSG00000186094	ENST00000371839
30900	AGBL4	0	.	GRCh38	chr1	49415772	49415772	+	Intron	SNP	A	A	G	rs913093054	NA	LS174T_Muc2_clone2.sorted	LS174T_CTRL.sorted	A	A	NA	NA	NA	NA	NA	NA	NA	NA	NA	NA	NA	NA	NA	NA	NA	c.283-169908N>C			ENST00000371839		NA	NA	NA	NA	NA	NA	AGBL4,intron_variant,,ENST00000371836,;AGBL4,intron_variant,,ENST00000371838,;AGBL4,intron_variant,,ENST00000371839,NM_001323575.2,NM_032785.4,NM_001323573.2,NM_001323574.2;AGBL4-IT1,intron_variant,,ENST00000457061,;	G	ENSG00000186094	ENST00000371839
30901	AGBL4	0	.	GRCh38	chr1	49762605	49762605	+	Intron	SNP	C	C	T	rs1424738242	NA	LS174T_Muc2_clone2.sorted	LS174T_CTRL.sorted	C	C	NA	NA	NA	NA	NA	NA	NA	NA	NA	NA	NA	NA	NA	NA	NA	c.158-65168N>A			ENST00000371839		NA	NA	NA	NA	NA	NA	AGBL4,intron_variant,,ENST00000371836,;AGBL4,intron_variant,,ENST00000371838,;AGBL4,intron_variant,,ENST00000371839,NM_001323575.2,NM_032785.4,NM_001323573.2,NM_001323574.2;AGBL4,intron_variant,,ENST00000497451,;	T	ENSG00000186094	ENST00000371839
30902	Unknown	0	.	GRCh38	chr1	52005362	52005362	+	IGR	SNP	A	A	G	novel	NA	LS174T_Muc2_clone2.sorted	LS174T_CTRL.sorted	A	A	NA	NA	NA	NA	NA	NA	NA	NA	NA	NA	NA	NA	NA	NA	NA						NA	NA	NA	NA	NA	NA		G
30903	Unknown	0	.	GRCh38	chr1	52011409	52011409	+	IGR	SNP	T	T	C	novel	NA	LS174T_Muc2_clone2.sorted	LS174T_CTRL.sorted	T	T	NA	NA	NA	NA	NA	NA	NA	NA	NA	NA	NA	NA	NA	NA	NA						NA	NA	NA	NA	NA	NA		C
30904	PRPF38A	0	.	GRCh38	chr1	52416218	52416218	+	Intron	SNP	T	T	C	novel	NA	LS174T_Muc2_clone2.sorted	LS174T_CTRL.sorted	T	T	NA	NA	NA	NA	NA	NA	NA	NA	NA	NA	NA	NA	NA	NA	NA	c.897-430N>C			ENST00000257181		NA	NA	NA	NA	NA	NA	PRPF38A,intron_variant,,ENST00000257181,NM_032864.4;TUT4,intron_variant,,ENST00000528457,;PRPF38A,intron_variant,,ENST00000474048,;TUT4,intron_variant,,ENST00000527941,;	C	ENSG00000134748	ENST00000257181
30905	TUT4	0	.	GRCh38	chr1	52435928	52435928	+	Intron	SNP	T	T	A	novel	NA	LS174T_Muc2_clone2.sorted	LS174T_CTRL.sorted	T	T	NA	NA	NA	NA	NA	NA	NA	NA	NA	NA	NA	NA	NA	NA	NA	c.4163-463N>T			ENST00000257177		NA	NA	NA	NA	NA	NA	TUT4,intron_variant,,ENST00000257177,NM_001009881.3;TUT4,intron_variant,,ENST00000371544,NM_015269.2;TUT4,intron_variant,,ENST00000474453,;TUT4,intron_variant,,ENST00000531722,;TUT4,upstream_gene_variant,,ENST00000471623,;TUT4,upstream_gene_variant,,ENST00000494469,;TUT4,upstream_gene_variant,,ENST00000528457,;TUT4,intron_variant,,ENST00000469810,;TUT4,intron_variant,,ENST00000470212,;TUT4,upstre…	A	ENSG00000134744	ENST00000257177
30906	ENSR00000357814	0	.	GRCh38	chr1	53376215	53376215	+	IGR	SNP	C	C	T	novel	NA	LS174T_Muc2_clone2.sorted	LS174T_CTRL.sorted	C	C	NA	NA	NA	NA	NA	NA	NA	NA	NA	NA	NA	NA	NA	NA	NA				ENSR00000357814		NA	NA	NA	NA	NA	NA	,regulatory_region_variant,,ENSR00000357814,;,regulatory_region_variant,,ENSR00000357815,;	T		ENSR00000357814
30907	GLIS1	0	.	GRCh38	chr1	53533285	53533285	+	Intron	SNP	T	T	C	novel	NA	LS174T_Muc2_clone2.sorted	LS174T_CTRL.sorted	T	T	NA	NA	NA	NA	NA	NA	NA	NA	NA	NA	NA	NA	NA	NA	NA	c.796-3333N>G			ENST00000312233		NA	NA	NA	NA	NA	NA	GLIS1,intron_variant,,ENST00000312233,NM_147193.2;GLIS1,intron_variant,,ENST00000628545,NM_001367484.1;,regulatory_region_variant,,ENSR00000924461,;	C	ENSG00000174332	ENST00000312233
30908	SSBP3	0	.	GRCh38	chr1	54243904	54243904	+	Intron	SNP	G	G	T	novel	NA	LS174T_Muc2_clone2.sorted	LS174T_CTRL.sorted	G	G	NA	NA	NA	NA	NA	NA	NA	NA	NA	NA	NA	NA	NA	NA	NA	c.652-605N>A			ENST00000371320		NA	NA	NA	NA	NA	NA	SSBP3,intron_variant,,ENST00000357475,NM_018070.5;SSBP3,intron_variant,,ENST00000371319,NM_001009955.4;SSBP3,intron_variant,,ENST00000371320,NM_145716.4;SSBP3,intron_variant,,ENST00000417664,;SSBP3,intron_variant,,ENST00000444533,;SSBP3,intron_variant,,ENST00000525990,;SSBP3,intron_variant,,ENST00000610401,;SSBP3,intron_variant,,ENST00000326956,;SSBP3,intron_variant,,ENST00000426150,;SSBP3,intron…	T	ENSG00000157216	ENST00000371320
30909	SSBP3	0	.	GRCh38	chr1	54269395	54269395	+	Intron	SNP	G	G	A	rs572485317	NA	LS174T_Muc2_clone2.sorted	LS174T_CTRL.sorted	G	G	NA	NA	NA	NA	NA	NA	NA	NA	NA	NA	NA	NA	NA	NA	NA	c.367-11246N>T			ENST00000371320		NA	NA	NA	NA	NA	NA	SSBP3,intron_variant,,ENST00000357475,NM_018070.5;SSBP3,intron_variant,,ENST00000371319,NM_001009955.4;SSBP3,intron_variant,,ENST00000371320,NM_145716.4;SSBP3,intron_variant,,ENST00000417664,;SSBP3,intron_variant,,ENST00000525990,;SSBP3,intron_variant,,ENST00000610401,;SSBP3,intron_variant,,ENST00000326956,;SSBP3,intron_variant,,ENST00000426150,;SSBP3,intron_variant,,ENST00000528787,;SSBP3,intron…	A	ENSG00000157216	ENST00000371320
30910	AL590440.2	0	.	GRCh38	chr1	54971794	54971794	+	3'Flank	SNP	A	A	G	novel	NA	LS174T_Muc2_clone2.sorted	LS174T_CTRL.sorted	A	A	NA	NA	NA	NA	NA	NA	NA	NA	NA	NA	NA	NA	NA	NA	NA				ENST00000641973		NA	NA	NA	NA	NA	NA	,regulatory_region_variant,,ENSR00000924641,;AL590440.2,downstream_gene_variant,,ENST00000641226,;AL590440.2,downstream_gene_variant,,ENST00000641453,;AL590440.2,downstream_gene_variant,,ENST00000641734,;AL590440.2,downstream_gene_variant,,ENST00000641973,;	G	ENSG00000284601	ENST00000641973
30911	USP24	0	.	GRCh38	chr1	55209775	55209775	+	Intron	SNP	C	C	A	novel	NA	LS174T_Muc2_clone2.sorted	LS174T_CTRL.sorted	C	C	NA	NA	NA	NA	NA	NA	NA	NA	NA	NA	NA	NA	NA	NA	NA	c.324+5015N>T			ENST00000294383		NA	NA	NA	NA	NA	NA	USP24,intron_variant,,ENST00000294383,NM_015306.3;	A	ENSG00000162402	ENST00000294383
30912	ENSR00000006810	0	.	GRCh38	chr1	55500600	55500600	+	IGR	SNP	A	A	G	novel	NA	LS174T_Muc2_clone2.sorted	LS174T_CTRL.sorted	A	A	NA	NA	NA	NA	NA	NA	NA	NA	NA	NA	NA	NA	NA	NA	NA				ENSR00000006810		NA	NA	NA	NA	NA	NA	,regulatory_region_variant,,ENSR00000006810,;AL603840.1,intron_variant,,ENST00000643167,;AL603840.1,intron_variant,,ENST00000646341,;	G		ENSR00000006810
30913	AL603840.1	0	.	GRCh38	chr1	55697399	55697399	+	Intron	SNP	G	G	A	novel	NA	LS174T_Muc2_clone2.sorted	LS174T_CTRL.sorted	G	G	NA	NA	NA	NA	NA	NA	NA	NA	NA	NA	NA	NA	NA	NA	NA	n.241-33781N>A			ENST00000422374		NA	NA	NA	NA	NA	NA	,regulatory_region_variant,,ENSR00000358418,;AL603840.1,intron_variant,,ENST00000422374,;AL603840.1,intron_variant,,ENST00000634769,;AL603840.1,intron_variant,,ENST00000643167,;AL603840.1,intron_variant,,ENST00000646341,;AL603840.1,intron_variant,,ENST00000671349,;	A	ENSG00000234810	ENST00000422374
30914	AC119674.1	0	.	GRCh38	chr1	56165332	56165332	+	Intron	SNP	T	T	C	novel	NA	LS174T_Muc2_clone2.sorted	LS174T_CTRL.sorted	T	T	NA	NA	NA	NA	NA	NA	NA	NA	NA	NA	NA	NA	NA	NA	NA	n.1327+748N>G			ENST00000641333		NA	NA	NA	NA	NA	NA	AC119674.1,intron_variant,,ENST00000641333,;AC119674.1,intron_variant,,ENST00000641348,;AC119674.1,intron_variant,,ENST00000641349,;AC119674.1,intron_variant,,ENST00000641611,;AC119674.1,downstream_gene_variant,,ENST00000641302,;AC119674.1,downstream_gene_variant,,ENST00000641355,;AC119674.1,downstream_gene_variant,,ENST00000641565,;	C	ENSG00000260971	ENST00000641333
30915	RPSAP20	0	.	GRCh38	chr1	56208795	56208795	+	5'Flank	SNP	A	A	G	novel	NA	LS174T_Muc2_clone2.sorted	LS174T_CTRL.sorted	A	A	NA	NA	NA	NA	NA	NA	NA	NA	NA	NA	NA	NA	NA	NA	NA				ENST00000441455		NA	NA	NA	NA	NA	NA	AC119674.2,intron_variant,,ENST00000641494,;RPSAP20,upstream_gene_variant,,ENST00000441455,;AC119674.1,intron_variant,,ENST00000641302,;AC119674.1,intron_variant,,ENST00000641348,;AC119674.1,intron_variant,,ENST00000641611,;AC119674.1,intron_variant,,ENST00000641766,;AC119674.1,intron_variant,,ENST00000642031,;	G	ENSG00000229871	ENST00000441455
30916	FYB2	0	.	GRCh38	chr1	56741985	56741985	+	Intron	SNP	T	T	C		NA	LS174T_Muc2_clone2.sorted	LS174T_CTRL.sorted	T	T	NA	NA	NA	NA	NA	NA	NA	NA	NA	NA	NA	NA	NA	NA	NA	c.1604+176N>G			ENST00000343433		NA	NA	NA	NA	NA	NA	FYB2,intron_variant,,ENST00000343433,NM_001004303.5;FYB2,intron_variant,,ENST00000484327,;FYB2,intron_variant,,ENST00000493000,;FYB2,upstream_gene_variant,,ENST00000371240,;	C	ENSG00000187889	ENST00000343433
30917	FYB2	0	.	GRCh38	chr1	56751195	56751195	+	Silent	SNP	G	G	T	novel	NA	LS174T_Muc2_clone2.sorted	LS174T_CTRL.sorted	G	G	NA	NA	NA	NA	NA	NA	NA	NA	NA	NA	NA	NA	NA	NA	NA	c.1236N>A	p.Ala412=	p.A412=	ENST00000343433	2020-09-01	NA	NA	NA	NA	NA	NA	FYB2,synonymous_variant,p.Ala412=,ENST00000343433,NM_001004303.5;FYB2,non_coding_transcript_exon_variant,,ENST00000484327,;FYB2,non_coding_transcript_exon_variant,,ENST00000493000,;	T	ENSG00000187889	ENST00000343433
30918	DAB1	0	.	GRCh38	chr1	56998080	56998080	+	3'UTR	SNP	G	G	A	rs1039267402	NA	LS174T_Muc2_clone2.sorted	LS174T_CTRL.sorted	G	G	NA	NA	NA	NA	NA	NA	NA	NA	NA	NA	NA	NA	NA	NA	NA	c.*64N>T			ENST00000371236	15/15	NA	NA	NA	NA	NA	NA	DAB1,3_prime_UTR_variant,,ENST00000371236,NM_001353986.2,NM_001365792.1;DAB1,3_prime_UTR_variant,,ENST00000414851,NM_021080.5,NM_001353983.1,NM_001353985.2,NM_001365793.1;DAB1,3_prime_UTR_variant,,ENST00000420954,;DAB1,non_coding_transcript_exon_variant,,ENST00000485760,;AL161740.1,downstream_gene_variant,,ENST00000417420,;	A	ENSG00000173406	ENST00000371236
30919	DAB1	0	.	GRCh38	chr1	57090847	57090847	+	Intron	SNP	A	A	C	novel	NA	LS174T_Muc2_clone2.sorted	LS174T_CTRL.sorted	A	A	NA	NA	NA	NA	NA	NA	NA	NA	NA	NA	NA	NA	NA	NA	NA	c.307-18433N>G			ENST00000371236		NA	NA	NA	NA	NA	NA	DAB1,intron_variant,,ENST00000332102,;DAB1,intron_variant,,ENST00000371230,;DAB1,intron_variant,,ENST00000371231,;DAB1,intron_variant,,ENST00000371232,;DAB1,intron_variant,,ENST00000371236,NM_001353986.2,NM_001365792.1;DAB1,intron_variant,,ENST00000414851,NM_021080.5,NM_001353983.1,NM_001353985.2,NM_001365793.1;DAB1,intron_variant,,ENST00000420954,;DAB1,intron_variant,,ENST00000485760,;DAB1,intro…	C	ENSG00000173406	ENST00000371236
30920	DAB1	0	.	GRCh38	chr1	57225321	57225321	+	Intron	SNP	T	T	C	novel	NA	LS174T_Muc2_clone2.sorted	LS174T_CTRL.sorted	T	T	NA	NA	NA	NA	NA	NA	NA	NA	NA	NA	NA	NA	NA	NA	NA	c.67+65643N>G			ENST00000371236		NA	NA	NA	NA	NA	NA	DAB1,intron_variant,,ENST00000332102,;DAB1,intron_variant,,ENST00000371230,;DAB1,intron_variant,,ENST00000371231,;DAB1,intron_variant,,ENST00000371232,;DAB1,intron_variant,,ENST00000371236,NM_001353986.2,NM_001365792.1;DAB1,intron_variant,,ENST00000414851,NM_021080.5,NM_001353983.1,NM_001353985.2,NM_001365793.1;DAB1,intron_variant,,ENST00000420954,;DAB1,intron_variant,,ENST00000473821,;DAB1,intro…	C	ENSG00000173406	ENST00000371236
30921	DAB1	0	.	GRCh38	chr1	57421221	57421221	+	Intron	SNP	T	T	C	novel	NA	LS174T_Muc2_clone2.sorted	LS174T_CTRL.sorted	T	T	NA	NA	NA	NA	NA	NA	NA	NA	NA	NA	NA	NA	NA	NA	NA	c.-137+2709N>G			ENST00000371236		NA	NA	NA	NA	NA	NA	DAB1,intron_variant,,ENST00000371230,;DAB1,intron_variant,,ENST00000371236,NM_001353986.2,NM_001365792.1;DAB1,intron_variant,,ENST00000485760,;,regulatory_region_variant,,ENSR00000007076,;	C	ENSG00000173406	ENST00000371236
30922	HNRNPA1P6	0	.	GRCh38	chr1	58050746	58050746	+	5'Flank	SNP	G	G	A	novel	NA	LS174T_Muc2_clone2.sorted	LS174T_CTRL.sorted	G	G	NA	NA	NA	NA	NA	NA	NA	NA	NA	NA	NA	NA	NA	NA	NA				ENST00000631770		NA	NA	NA	NA	NA	NA	DAB1,intron_variant,,ENST00000485760,;HNRNPA1P6,upstream_gene_variant,,ENST00000631770,;HNRNPA1P6,upstream_gene_variant,,ENST00000394002,;	A	ENSG00000229887	ENST00000631770
30923	AL445193.2	0	.	GRCh38	chr1	58073658	58073658	+	Intron	SNP	G	G	C	novel	NA	LS174T_Muc2_clone2.sorted	LS174T_CTRL.sorted	G	G	NA	NA	NA	NA	NA	NA	NA	NA	NA	NA	NA	NA	NA	NA	NA	n.255-741N>C			ENST00000419596		NA	NA	NA	NA	NA	NA	DAB1,intron_variant,,ENST00000485760,;AL445193.2,intron_variant,,ENST00000419596,;	C	ENSG00000235038	ENST00000419596
30924	DAB1	0	.	GRCh38	chr1	58305976	58305976	+	Intron	SNP	G	G	T	novel	NA	LS174T_Muc2_clone2.sorted	LS174T_CTRL.sorted	G	G	NA	NA	NA	NA	NA	NA	NA	NA	NA	NA	NA	NA	NA	NA	NA	n.309+37376N>A			ENST00000485760		NA	NA	NA	NA	NA	NA	DAB1,intron_variant,,ENST00000485760,;	T	ENSG00000173406	ENST00000485760
30925	PHBP3	0	.	GRCh38	chr1	59000635	59000635	+	3'Flank	SNP	T	T	C	novel	NA	LS174T_Muc2_clone2.sorted	LS174T_CTRL.sorted	T	T	NA	NA	NA	NA	NA	NA	NA	NA	NA	NA	NA	NA	NA	NA	NA				ENST00000412562		NA	NA	NA	NA	NA	NA	PHBP3,downstream_gene_variant,,ENST00000412562,;LINC01358,intron_variant,,ENST00000634502,;LINC01358,intron_variant,,ENST00000662532,;	C	ENSG00000228121	ENST00000412562
30926	LINC01358	0	.	GRCh38	chr1	59045495	59045495	+	Intron	SNP	C	C	T	novel	NA	LS174T_Muc2_clone2.sorted	LS174T_CTRL.sorted	C	C	NA	NA	NA	NA	NA	NA	NA	NA	NA	NA	NA	NA	NA	NA	NA	n.835-2689N>T			ENST00000634502		NA	NA	NA	NA	NA	NA	,regulatory_region_variant,,ENSR00000359214,;LINC01358,non_coding_transcript_exon_variant,,ENST00000438195,;LINC01358,intron_variant,,ENST00000634502,;LINC01358,intron_variant,,ENST00000634569,;LINC01358,intron_variant,,ENST00000656747,;LINC01358,intron_variant,,ENST00000659582,;LINC01358,intron_variant,,ENST00000662302,;LINC01358,intron_variant,,ENST00000662532,;LINC01358,intron_variant,,ENST000…	T	ENSG00000237352	ENST00000634502
30927	FGGY	0	.	GRCh38	chr1	59314108	59314108	+	Intron	SNP	G	G	A	rs990607765	NA	LS174T_Muc2_clone2.sorted	LS174T_CTRL.sorted	G	G	NA	NA	NA	NA	NA	NA	NA	NA	NA	NA	NA	NA	NA	NA	NA	c.-14-7428N>A			ENST00000371218		NA	NA	NA	NA	NA	NA	FGGY,intron_variant,,ENST00000303721,NM_001350793.2,NM_001350796.2,NM_018291.4,NM_001350791.2,NM_001350792.2,NM_001350794.2,NM_001350799.2;FGGY,intron_variant,,ENST00000371212,NM_001350797.2,NM_001350795.2,NM_001244714.2;FGGY,intron_variant,,ENST00000371218,NM_001350798.2,NM_001113411.2,NM_001350790.2;FGGY,intron_variant,,ENST00000413489,;FGGY,intron_variant,,ENST00000582567,;FGGY,intron_variant,…	A	ENSG00000172456	ENST00000371218
30928	C1orf87	0	.	GRCh38	chr1	60024470	60024470	+	Intron	SNP	T	T	C	novel	NA	LS174T_Muc2_clone2.sorted	LS174T_CTRL.sorted	T	T	NA	NA	NA	NA	NA	NA	NA	NA	NA	NA	NA	NA	NA	NA	NA	c.1127+931N>G			ENST00000371201		NA	NA	NA	NA	NA	NA	C1orf87,intron_variant,,ENST00000371201,NM_152377.3;C1orf87,intron_variant,,ENST00000450089,;	C	ENSG00000162598	ENST00000371201
30929	AC099792.1	0	.	GRCh38	chr1	60712826	60712826	+	Intron	SNP	A	A	G	novel	NA	LS174T_Muc2_clone2.sorted	LS174T_CTRL.sorted	A	A	NA	NA	NA	NA	NA	NA	NA	NA	NA	NA	NA	NA	NA	NA	NA	n.463+16749N>C			ENST00000423403		NA	NA	NA	NA	NA	NA	AC099792.1,intron_variant,,ENST00000423403,;AC099792.1,intron_variant,,ENST00000634701,;AC099792.1,intron_variant,,ENST00000635290,;AC099792.1,intron_variant,,ENST00000663928,;AC099792.1,intron_variant,,ENST00000665290,;AC099792.1,intron_variant,,ENST00000665662,;AC099792.1,intron_variant,,ENST00000667362,;AC099792.1,intron_variant,,ENST00000667862,;	G	ENSG00000231252	ENST00000423403
30930	AC099792.1	0	.	GRCh38	chr1	60718550	60718550	+	Intron	SNP	A	A	G	novel	NA	LS174T_Muc2_clone2.sorted	LS174T_CTRL.sorted	A	A	NA	NA	NA	NA	NA	NA	NA	NA	NA	NA	NA	NA	NA	NA	NA	n.463+11025N>C			ENST00000423403		NA	NA	NA	NA	NA	NA	AC099792.1,intron_variant,,ENST00000423403,;AC099792.1,intron_variant,,ENST00000634701,;AC099792.1,intron_variant,,ENST00000635290,;AC099792.1,intron_variant,,ENST00000663928,;AC099792.1,intron_variant,,ENST00000665290,;AC099792.1,intron_variant,,ENST00000665662,;AC099792.1,intron_variant,,ENST00000667362,;AC099792.1,intron_variant,,ENST00000667862,;	G	ENSG00000231252	ENST00000423403
30931	AC099791.4	0	.	GRCh38	chr1	61586620	61586620	+	3'Flank	SNP	C	C	T	novel	NA	LS174T_Muc2_clone2.sorted	LS174T_CTRL.sorted	C	C	NA	NA	NA	NA	NA	NA	NA	NA	NA	NA	NA	NA	NA	NA	NA				ENST00000659508		NA	NA	NA	NA	NA	NA	AC099791.4,downstream_gene_variant,,ENST00000659508,;	T	ENSG00000287224	ENST00000659508
30932	PATJ	0	.	GRCh38	chr1	62171526	62171526	+	Intron	SNP	T	T	C	rs550041019	NA	LS174T_Muc2_clone2.sorted	LS174T_CTRL.sorted	T	T	NA	NA	NA	NA	NA	NA	NA	NA	NA	NA	NA	NA	NA	NA	NA	c.1731-6897N>C			ENST00000635137		NA	NA	NA	NA	NA	NA	PATJ,intron_variant,,ENST00000635137,;	C	ENSG00000132849	ENST00000635137
30933	LINC01739	0	.	GRCh38	chr1	63016186	63016186	+	Intron	SNP	T	T	C	novel	NA	LS174T_Muc2_clone2.sorted	LS174T_CTRL.sorted	T	T	NA	NA	NA	NA	NA	NA	NA	NA	NA	NA	NA	NA	NA	NA	NA	n.745+476N>G			ENST00000641712		NA	NA	NA	NA	NA	NA	LINC01739,intron_variant,,ENST00000641712,;AL162400.3,intron_variant,,ENST00000663274,;LINC01739,upstream_gene_variant,,ENST00000420659,;LINC01739,upstream_gene_variant,,ENST00000425352,;LINC01739,upstream_gene_variant,,ENST00000641890,;	C	ENSG00000229537	ENST00000641712
30934	FOXD3	0	.	GRCh38	chr1	63326768	63326768	+	3'Flank	SNP	A	A	G	novel	NA	LS174T_Muc2_clone2.sorted	LS174T_CTRL.sorted	A	A	NA	NA	NA	NA	NA	NA	NA	NA	NA	NA	NA	NA	NA	NA	NA				ENST00000371116		NA	NA	NA	NA	NA	NA	FOXD3,downstream_gene_variant,,ENST00000371116,NM_012183.3;MIR6068,downstream_gene_variant,,ENST00000615405,;,regulatory_region_variant,,ENSR00000360148,;FOXD3-AS1,upstream_gene_variant,,ENST00000418244,;FOXD3-AS1,upstream_gene_variant,,ENST00000427268,;FOXD3-AS1,upstream_gene_variant,,ENST00000431294,;FOXD3-AS1,upstream_gene_variant,,ENST00000449386,;	G	ENSG00000187140	ENST00000371116
30935	ITGB3BP	0	.	GRCh38	chr1	63472370	63472370	+	Intron	SNP	A	A	G	rs1294593111	NA	LS174T_Muc2_clone2.sorted	LS174T_CTRL.sorted	A	A	NA	NA	NA	NA	NA	NA	NA	NA	NA	NA	NA	NA	NA	NA	NA	c.371+6394N>C			ENST00000371092		NA	NA	NA	NA	NA	NA	ITGB3BP,intron_variant,,ENST00000271002,NM_001347148.1,NM_001347145.1,NM_014288.4,NM_001347147.1;ITGB3BP,intron_variant,,ENST00000371092,NM_001206739.1;ITGB3BP,intron_variant,,ENST00000460251,;ITGB3BP,intron_variant,,ENST00000460394,;ITGB3BP,intron_variant,,ENST00000462285,;ITGB3BP,intron_variant,,ENST00000465781,;ITGB3BP,intron_variant,,ENST00000476508,;ITGB3BP,intron_variant,,ENST00000489863,;I…	G	ENSG00000142856	ENST00000371092
30936	Unknown	0	.	GRCh38	chr1	64331209	64331209	+	IGR	SNP	T	T	C	novel	NA	LS174T_Muc2_clone2.sorted	LS174T_CTRL.sorted	T	T	NA	NA	NA	NA	NA	NA	NA	NA	NA	NA	NA	NA	NA	NA	NA						NA	NA	NA	NA	NA	NA		C
30937	RAVER2	0	.	GRCh38	chr1	64764508	64764508	+	Intron	SNP	A	A	G	novel	NA	LS174T_Muc2_clone2.sorted	LS174T_CTRL.sorted	A	A	NA	NA	NA	NA	NA	NA	NA	NA	NA	NA	NA	NA	NA	NA	NA	c.250-4148N>G			ENST00000371072		NA	NA	NA	NA	NA	NA	RAVER2,intron_variant,,ENST00000294428,NM_001366165.1;RAVER2,intron_variant,,ENST00000371072,NM_018211.4;	G	ENSG00000162437	ENST00000371072
30938	SLC35D1	0	.	GRCh38	chr1	67023838	67023838	+	Intron	SNP	A	A	T	novel	NA	LS174T_Muc2_clone2.sorted	LS174T_CTRL.sorted	A	A	NA	NA	NA	NA	NA	NA	NA	NA	NA	NA	NA	NA	NA	NA	NA	c.730-2236N>A			ENST00000235345		NA	NA	NA	NA	NA	NA	SLC35D1,intron_variant,,ENST00000235345,NM_015139.3;	T	ENSG00000116704	ENST00000235345
30939	GNG12	0	.	GRCh38	chr1	67714085	67714085	+	Intron	SNP	A	A	G	novel	NA	LS174T_Muc2_clone2.sorted	LS174T_CTRL.sorted	A	A	NA	NA	NA	NA	NA	NA	NA	NA	NA	NA	NA	NA	NA	NA	NA	c.-26-6373N>C			ENST00000370982		NA	NA	NA	NA	NA	NA	GNG12,intron_variant,,ENST00000370982,NM_018841.6;,regulatory_region_variant,,ENSR00000008245,;	G	ENSG00000172380	ENST00000370982
30940	WLS	0	.	GRCh38	chr1	68127366	68127366	+	Intron	SNP	T	T	G	novel	NA	LS174T_Muc2_clone2.sorted	LS174T_CTRL.sorted	T	T	NA	NA	NA	NA	NA	NA	NA	NA	NA	NA	NA	NA	NA	NA	NA	c.1510+10414N>C			ENST00000354777		NA	NA	NA	NA	NA	NA	WLS,intron_variant,,ENST00000262348,NM_024911.7;WLS,intron_variant,,ENST00000354777,NM_001002292.3;WLS,intron_variant,,ENST00000370976,NM_001193334.1;WLS,intron_variant,,ENST00000498615,;GNG12-AS1,intron_variant,,ENST00000413628,;GNG12-AS1,intron_variant,,ENST00000420587,;	G	ENSG00000116729	ENST00000354777
30941	AL033530.1	0	.	GRCh38	chr1	68893075	68893075	+	Intron	SNP	A	A	T	novel	NA	LS174T_Muc2_clone2.sorted	LS174T_CTRL.sorted	A	A	NA	NA	NA	NA	NA	NA	NA	NA	NA	NA	NA	NA	NA	NA	NA	n.807-27742N>T			ENST00000643361		NA	NA	NA	NA	NA	NA	AL033530.1,intron_variant,,ENST00000643361,;AL033530.1,intron_variant,,ENST00000646995,;	T	ENSG00000285407	ENST00000643361
30942	Unknown	0	.	GRCh38	chr1	69520590	69520590	+	IGR	SNP	G	G	T	novel	NA	LS174T_Muc2_clone2.sorted	LS174T_CTRL.sorted	G	G	NA	NA	NA	NA	NA	NA	NA	NA	NA	NA	NA	NA	NA	NA	NA						NA	NA	NA	NA	NA	NA		T
30943	LRRC7	0	.	GRCh38	chr1	70036450	70036450	+	Missense_Mutation	SNP	C	C	T	novel	NA	LS174T_Muc2_clone2.sorted	LS174T_CTRL.sorted	C	C	NA	NA	NA	NA	NA	NA	NA	NA	NA	NA	NA	NA	NA	NA	NA	c.2015N>T	p.Thr672Ile	p.T672I	ENST00000310961	21/27	NA	NA	NA	NA	NA	NA	LRRC7,missense_variant,p.Thr672Ile,ENST00000310961,NM_001330635.2,NM_001366839.2,NM_001366841.1;LRRC7,missense_variant,p.Thr705Ile,ENST00000651989,NM_001370785.1,NM_001366838.2,NM_001350216.2;LRRC7,intron_variant,,ENST00000415775,;LRRC7,non_coding_transcript_exon_variant,,ENST00000651217,;	T	ENSG00000033122	ENST00000310961
30944	LRRC40	0	.	GRCh38	chr1	70196890	70196890	+	Intron	SNP	T	T	C	novel	NA	LS174T_Muc2_clone2.sorted	LS174T_CTRL.sorted	T	T	NA	NA	NA	NA	NA	NA	NA	NA	NA	NA	NA	NA	NA	NA	NA	c.152-7617N>G			ENST00000370952		NA	NA	NA	NA	NA	NA	LRRC40,intron_variant,,ENST00000370952,NM_017768.5;	C	ENSG00000066557	ENST00000370952
30945	ANKRD13C	0	.	GRCh38	chr1	70267836	70267836	+	Intron	SNP	C	C	G	rs1280526865	NA	LS174T_Muc2_clone2.sorted	LS174T_CTRL.sorted	C	C	NA	NA	NA	NA	NA	NA	NA	NA	NA	NA	NA	NA	NA	NA	NA	c.1495+3020N>C			ENST00000370944		NA	NA	NA	NA	NA	NA	ANKRD13C,intron_variant,,ENST00000262346,;ANKRD13C,intron_variant,,ENST00000370944,NM_030816.5;ANKRD13C,intron_variant,,ENST00000464236,;	G	ENSG00000118454	ENST00000370944
30946	NEGR1	0	.	GRCh38	chr1	71834847	71834847	+	Intron	SNP	T	T	C	novel	NA	LS174T_Muc2_clone2.sorted	LS174T_CTRL.sorted	T	T	NA	NA	NA	NA	NA	NA	NA	NA	NA	NA	NA	NA	NA	NA	NA	c.410-58550N>G			ENST00000357731		NA	NA	NA	NA	NA	NA	NEGR1,intron_variant,,ENST00000306821,;NEGR1,intron_variant,,ENST00000357731,NM_173808.3;NEGR1,intron_variant,,ENST00000467479,;,regulatory_region_variant,,ENSR00000361754,;NEGR1-IT1,intron_variant,,ENST00000453121,;	C	ENSG00000172260	ENST00000357731
30947	AL513166.1	0	.	GRCh38	chr1	72290921	72290921	+	Intron	SNP	A	A	G	novel	NA	LS174T_Muc2_clone2.sorted	LS174T_CTRL.sorted	A	A	NA	NA	NA	NA	NA	NA	NA	NA	NA	NA	NA	NA	NA	NA	NA	n.153+7516N>G			ENST00000665984		NA	NA	NA	NA	NA	NA	AL513166.1,intron_variant,,ENST00000653965,;AL513166.1,intron_variant,,ENST00000665984,;AL513166.1,intron_variant,,ENST00000667836,;	G	ENSG00000286863	ENST00000665984
30948	AL513166.1	0	.	GRCh38	chr1	72606086	72606086	+	Intron	SNP	A	A	T	novel	NA	LS174T_Muc2_clone2.sorted	LS174T_CTRL.sorted	A	A	NA	NA	NA	NA	NA	NA	NA	NA	NA	NA	NA	NA	NA	NA	NA	n.516-42122N>T			ENST00000665984		NA	NA	NA	NA	NA	NA	,regulatory_region_variant,,ENSR00000361880,;AL513166.1,intron_variant,,ENST00000653965,;AL513166.1,intron_variant,,ENST00000659328,;AL513166.1,intron_variant,,ENST00000665984,;AL513166.1,intron_variant,,ENST00000666987,;	T	ENSG00000286863	ENST00000665984
30949	AL513166.1	0	.	GRCh38	chr1	72623449	72623449	+	Intron	SNP	A	A	G	novel	NA	LS174T_Muc2_clone2.sorted	LS174T_CTRL.sorted	A	A	NA	NA	NA	NA	NA	NA	NA	NA	NA	NA	NA	NA	NA	NA	NA	n.516-24759N>G			ENST00000665984		NA	NA	NA	NA	NA	NA	,regulatory_region_variant,,ENSR00000252477,;AL513166.1,intron_variant,,ENST00000659328,;AL513166.1,intron_variant,,ENST00000665984,;AL513166.1,downstream_gene_variant,,ENST00000653965,;AL513166.1,downstream_gene_variant,,ENST00000666987,;	G	ENSG00000286863	ENST00000665984
30950	Unknown	0	.	GRCh38	chr1	73622858	73622858	+	IGR	SNP	C	C	T	novel	NA	LS174T_Muc2_clone2.sorted	LS174T_CTRL.sorted	C	C	NA	NA	NA	NA	NA	NA	NA	NA	NA	NA	NA	NA	NA	NA	NA						NA	NA	NA	NA	NA	NA		T
30951	LRRIQ3	0	.	GRCh38	chr1	74050773	74050773	+	Intron	SNP	G	G	A	novel	NA	LS174T_Muc2_clone2.sorted	LS174T_CTRL.sorted	G	G	NA	NA	NA	NA	NA	NA	NA	NA	NA	NA	NA	NA	NA	NA	NA	c.998-8840N>T			ENST00000354431		NA	NA	NA	NA	NA	NA	LRRIQ3,intron_variant,,ENST00000354431,NM_001322315.2,NM_001105659.2;LRRIQ3,intron_variant,,ENST00000395089,;LRRIQ3,intron_variant,,ENST00000417067,;LRRIQ3,intron_variant,,ENST00000415760,;	A	ENSG00000162620	ENST00000354431
30952	Unknown	0	.	GRCh38	chr1	74549615	74549615	+	IGR	SNP	C	C	T	novel	NA	LS174T_Muc2_clone2.sorted	LS174T_CTRL.sorted	C	C	NA	NA	NA	NA	NA	NA	NA	NA	NA	NA	NA	NA	NA	NA	NA						NA	NA	NA	NA	NA	NA		T
30953	Unknown	0	.	GRCh38	chr1	75069849	75069849	+	IGR	SNP	G	G	C	novel	NA	LS174T_Muc2_clone2.sorted	LS174T_CTRL.sorted	G	G	NA	NA	NA	NA	NA	NA	NA	NA	NA	NA	NA	NA	NA	NA	NA						NA	NA	NA	NA	NA	NA		C
30954	SLC44A5	0	.	GRCh38	chr1	75447214	75447214	+	Intron	SNP	A	A	G	novel	NA	LS174T_Muc2_clone2.sorted	LS174T_CTRL.sorted	A	A	NA	NA	NA	NA	NA	NA	NA	NA	NA	NA	NA	NA	NA	NA	NA	c.14-50593N>C			ENST00000370855		NA	NA	NA	NA	NA	NA	SLC44A5,intron_variant,,ENST00000370855,NM_001320283.2,NM_152697.5;SLC44A5,intron_variant,,ENST00000370859,NM_001130058.2,NM_001320287.2,NM_001320285.2;SLC44A5,intron_variant,,ENST00000469525,;	G	ENSG00000137968	ENST00000370855
30955	SLC44A5	0	.	GRCh38	chr1	75447432	75447432	+	Intron	SNP	T	T	C	novel	NA	LS174T_Muc2_clone2.sorted	LS174T_CTRL.sorted	T	T	NA	NA	NA	NA	NA	NA	NA	NA	NA	NA	NA	NA	NA	NA	NA	c.14-50811N>G			ENST00000370855		NA	NA	NA	NA	NA	NA	SLC44A5,intron_variant,,ENST00000370855,NM_001320283.2,NM_152697.5;SLC44A5,intron_variant,,ENST00000370859,NM_001130058.2,NM_001320287.2,NM_001320285.2;SLC44A5,intron_variant,,ENST00000469525,;	C	ENSG00000137968	ENST00000370855
30956	SLC44A5	0	.	GRCh38	chr1	75454908	75454908	+	Intron	SNP	C	C	T	novel	NA	LS174T_Muc2_clone2.sorted	LS174T_CTRL.sorted	C	C	NA	NA	NA	NA	NA	NA	NA	NA	NA	NA	NA	NA	NA	NA	NA	c.14-58287N>A			ENST00000370855		NA	NA	NA	NA	NA	NA	SLC44A5,intron_variant,,ENST00000370855,NM_001320283.2,NM_152697.5;SLC44A5,intron_variant,,ENST00000370859,NM_001130058.2,NM_001320287.2,NM_001320285.2;SLC44A5,intron_variant,,ENST00000469525,;	T	ENSG00000137968	ENST00000370855
30957	Unknown	0	.	GRCh38	chr1	76674632	76674632	+	IGR	SNP	A	A	G	novel	NA	LS174T_Muc2_clone2.sorted	LS174T_CTRL.sorted	A	A	NA	NA	NA	NA	NA	NA	NA	NA	NA	NA	NA	NA	NA	NA	NA						NA	NA	NA	NA	NA	NA		G
30958	ST6GALNAC5	0	.	GRCh38	chr1	76975823	76975823	+	Intron	SNP	G	G	C	novel	NA	LS174T_Muc2_clone2.sorted	LS174T_CTRL.sorted	G	G	NA	NA	NA	NA	NA	NA	NA	NA	NA	NA	NA	NA	NA	NA	NA	c.262-68381N>C			ENST00000477717		NA	NA	NA	NA	NA	NA	ST6GALNAC5,intron_variant,,ENST00000477717,NM_030965.3,NM_001320273.2;ST6GALNAC5,intron_variant,,ENST00000318803,;	C	ENSG00000117069	ENST00000477717
30959	GIPC2	0	.	GRCh38	chr1	78041284	78041284	+	5'Flank	SNP	C	C	A	rs148001589	NA	LS174T_Muc2_clone2.sorted	LS174T_CTRL.sorted	C	C	NA	NA	NA	NA	NA	NA	NA	NA	NA	NA	NA	NA	NA	NA	NA				ENST00000370759		NA	NA	NA	NA	NA	NA	GIPC2,upstream_gene_variant,,ENST00000370759,NM_001304725.2,NM_017655.6;GIPC2,intron_variant,,ENST00000476882,;AC103591.2,downstream_gene_variant,,ENST00000265259,;	A	ENSG00000137960	ENST00000370759
30960	GIPC2	0	.	GRCh38	chr1	78100396	78100396	+	Intron	SNP	C	C	A	novel	NA	LS174T_Muc2_clone2.sorted	LS174T_CTRL.sorted	C	C	NA	NA	NA	NA	NA	NA	NA	NA	NA	NA	NA	NA	NA	NA	NA	c.607+5264N>A			ENST00000370759		NA	NA	NA	NA	NA	NA	GIPC2,intron_variant,,ENST00000370759,NM_001304725.2,NM_017655.6;,regulatory_region_variant,,ENSR00000008779,;	A	ENSG00000137960	ENST00000370759
30961	PTGFR	0	.	GRCh38	chr1	78436225	78436225	+	Intron	SNP	A	A	T	novel	NA	LS174T_Muc2_clone2.sorted	LS174T_CTRL.sorted	A	A	NA	NA	NA	NA	NA	NA	NA	NA	NA	NA	NA	NA	NA	NA	NA	c.-73+37200N>T			ENST00000370758		NA	NA	NA	NA	NA	NA	PTGFR,intron_variant,,ENST00000370758,;	T	ENSG00000122420	ENST00000370758
30962	ADGRL4	0	.	GRCh38	chr1	78998769	78998769	+	Intron	SNP	A	A	G	rs1276859162	NA	LS174T_Muc2_clone2.sorted	LS174T_CTRL.sorted	A	A	NA	NA	NA	NA	NA	NA	NA	NA	NA	NA	NA	NA	NA	NA	NA	c.172+6301N>C			ENST00000370742		NA	NA	NA	NA	NA	NA	ADGRL4,intron_variant,,ENST00000370742,NM_022159.4;ADGRL4,intron_variant,,ENST00000655029,;ADGRL4,intron_variant,,ENST00000656300,;ADGRL4,intron_variant,,ENST00000656841,;ADGRL4,intron_variant,,ENST00000659463,;ADGRL4,intron_variant,,ENST00000661030,;ADGRL4,intron_variant,,ENST00000662530,;ADGRL4,intron_variant,,ENST00000662640,;ADGRL4,intron_variant,,ENST00000671209,;ADGRL4,intron_variant,,ENST0…	G	ENSG00000162618	ENST00000370742
30963	ADGRL4	0	.	GRCh38	chr1	79045778	79045778	+	Intron	SNP	C	C	A	novel	NA	LS174T_Muc2_clone2.sorted	LS174T_CTRL.sorted	C	C	NA	NA	NA	NA	NA	NA	NA	NA	NA	NA	NA	NA	NA	NA	NA	c.-113-40559N>T			ENST00000655029		NA	NA	NA	NA	NA	NA	ADGRL4,intron_variant,,ENST00000655029,;ADGRL4,intron_variant,,ENST00000656300,;ADGRL4,intron_variant,,ENST00000661030,;ADGRL4,intron_variant,,ENST00000662530,;ADGRL4,intron_variant,,ENST00000662895,;,regulatory_region_variant,,ENSR00000252635,;	A	ENSG00000162618	ENST00000655029
30964	ADGRL4	0	.	GRCh38	chr1	79112685	79112685	+	Intron	SNP	G	G	A	novel	NA	LS174T_Muc2_clone2.sorted	LS174T_CTRL.sorted	G	G	NA	NA	NA	NA	NA	NA	NA	NA	NA	NA	NA	NA	NA	NA	NA	c.-249+377N>T			ENST00000655029		NA	NA	NA	NA	NA	NA	ADGRL4,intron_variant,,ENST00000655029,;ADGRL4,intron_variant,,ENST00000656300,;ADGRL4,intron_variant,,ENST00000661030,;ADGRL4,intron_variant,,ENST00000662530,;ADGRL4,intron_variant,,ENST00000662895,;	A	ENSG00000162618	ENST00000655029
30965	Unknown	0	.	GRCh38	chr1	79311058	79311058	+	IGR	SNP	A	A	C	rs190925219	NA	LS174T_Muc2_clone2.sorted	LS174T_CTRL.sorted	A	A	NA	NA	NA	NA	NA	NA	NA	NA	NA	NA	NA	NA	NA	NA	NA						NA	NA	NA	NA	NA	NA		C
30966	Unknown	0	.	GRCh38	chr1	79565262	79565262	+	IGR	SNP	T	T	G	novel	NA	LS174T_Muc2_clone2.sorted	LS174T_CTRL.sorted	T	T	NA	NA	NA	NA	NA	NA	NA	NA	NA	NA	NA	NA	NA	NA	NA						NA	NA	NA	NA	NA	NA		G
30967	AL606519.1	0	.	GRCh38	chr1	80368569	80368569	+	3'Flank	SNP	G	G	T	novel	NA	LS174T_Muc2_clone2.sorted	LS174T_CTRL.sorted	G	G	NA	NA	NA	NA	NA	NA	NA	NA	NA	NA	NA	NA	NA	NA	NA				ENST00000458146		NA	NA	NA	NA	NA	NA	AL606519.1,downstream_gene_variant,,ENST00000458146,;	T	ENSG00000225598	ENST00000458146
30968	Unknown	0	.	GRCh38	chr1	80845246	80845246	+	IGR	SNP	C	C	A	novel	NA	LS174T_Muc2_clone2.sorted	LS174T_CTRL.sorted	C	C	NA	NA	NA	NA	NA	NA	NA	NA	NA	NA	NA	NA	NA	NA	NA						NA	NA	NA	NA	NA	NA		A
30969	Unknown	0	.	GRCh38	chr1	80998565	80998565	+	IGR	SNP	A	A	T	rs544343424	NA	LS174T_Muc2_clone2.sorted	LS174T_CTRL.sorted	A	A	NA	NA	NA	NA	NA	NA	NA	NA	NA	NA	NA	NA	NA	NA	NA						NA	NA	NA	NA	NA	NA		T
30970	Unknown	0	.	GRCh38	chr1	81064724	81064724	+	IGR	SNP	A	A	G	novel	NA	LS174T_Muc2_clone2.sorted	LS174T_CTRL.sorted	A	A	NA	NA	NA	NA	NA	NA	NA	NA	NA	NA	NA	NA	NA	NA	NA						NA	NA	NA	NA	NA	NA		G
30971	Unknown	0	.	GRCh38	chr1	81278418	81278418	+	IGR	SNP	G	G	A	novel	NA	LS174T_Muc2_clone2.sorted	LS174T_CTRL.sorted	G	G	NA	NA	NA	NA	NA	NA	NA	NA	NA	NA	NA	NA	NA	NA	NA						NA	NA	NA	NA	NA	NA		A
30972	ADGRL2	0	.	GRCh38	chr1	81384139	81384139	+	Intron	SNP	A	A	G	novel	NA	LS174T_Muc2_clone2.sorted	LS174T_CTRL.sorted	A	A	NA	NA	NA	NA	NA	NA	NA	NA	NA	NA	NA	NA	NA	NA	NA	c.-301-60897N>G			ENST00000370730		NA	NA	NA	NA	NA	NA	ADGRL2,intron_variant,,ENST00000370721,;ADGRL2,intron_variant,,ENST00000370723,;ADGRL2,intron_variant,,ENST00000370725,NM_001366007.1;ADGRL2,intron_variant,,ENST00000370727,;ADGRL2,intron_variant,,ENST00000370728,NM_001366003.1,NM_001366004.1,NM_001366008.1;ADGRL2,intron_variant,,ENST00000370730,NM_001330645.2,NM_001366009.1;ADGRL2,intron_variant,,ENST00000469377,;ADGRL2,intron_variant,,ENST00000…	G	ENSG00000117114	ENST00000370730
30973	ADGRL2	0	.	GRCh38	chr1	81404542	81404542	+	Intron	SNP	A	A	G	novel	NA	LS174T_Muc2_clone2.sorted	LS174T_CTRL.sorted	A	A	NA	NA	NA	NA	NA	NA	NA	NA	NA	NA	NA	NA	NA	NA	NA	c.-301-40494N>G			ENST00000370730		NA	NA	NA	NA	NA	NA	ADGRL2,intron_variant,,ENST00000370721,;ADGRL2,intron_variant,,ENST00000370723,;ADGRL2,intron_variant,,ENST00000370725,NM_001366007.1;ADGRL2,intron_variant,,ENST00000370727,;ADGRL2,intron_variant,,ENST00000370728,NM_001366003.1,NM_001366004.1,NM_001366008.1;ADGRL2,intron_variant,,ENST00000370730,NM_001330645.2,NM_001366009.1;ADGRL2,intron_variant,,ENST00000469377,;ADGRL2,intron_variant,,ENST00000…	G	ENSG00000117114	ENST00000370730
30974	ADGRL2	0	.	GRCh38	chr1	81416913	81416913	+	Intron	SNP	T	T	A	novel	NA	LS174T_Muc2_clone2.sorted	LS174T_CTRL.sorted	T	T	NA	NA	NA	NA	NA	NA	NA	NA	NA	NA	NA	NA	NA	NA	NA	c.-301-28123N>A			ENST00000370730		NA	NA	NA	NA	NA	NA	ADGRL2,intron_variant,,ENST00000370721,;ADGRL2,intron_variant,,ENST00000370723,;ADGRL2,intron_variant,,ENST00000370725,NM_001366007.1;ADGRL2,intron_variant,,ENST00000370727,;ADGRL2,intron_variant,,ENST00000370728,NM_001366003.1,NM_001366004.1,NM_001366008.1;ADGRL2,intron_variant,,ENST00000370730,NM_001330645.2,NM_001366009.1;ADGRL2,intron_variant,,ENST00000469377,;ADGRL2,intron_variant,,ENST00000…	A	ENSG00000117114	ENST00000370730
30975	AL157944.1	0	.	GRCh38	chr1	82270653	82270653	+	Intron	SNP	T	T	C	novel	NA	LS174T_Muc2_clone2.sorted	LS174T_CTRL.sorted	T	T	NA	NA	NA	NA	NA	NA	NA	NA	NA	NA	NA	NA	NA	NA	NA	n.888-54881N>G			ENST00000650063		NA	NA	NA	NA	NA	NA	AL157944.1,intron_variant,,ENST00000420549,;AL157944.1,intron_variant,,ENST00000650063,;AL157944.1,intron_variant,,ENST00000653483,;	C	ENSG00000233290	ENST00000650063
30976	AL157944.1	0	.	GRCh38	chr1	82778758	82778758	+	Intron	SNP	A	A	G	novel	NA	LS174T_Muc2_clone2.sorted	LS174T_CTRL.sorted	A	A	NA	NA	NA	NA	NA	NA	NA	NA	NA	NA	NA	NA	NA	NA	NA	n.265+35356N>C			ENST00000650063		NA	NA	NA	NA	NA	NA	,regulatory_region_variant,,ENSR00000252695,;,regulatory_region_variant,,ENSR00000363427,;AL157944.1,intron_variant,,ENST00000650063,;AL157944.1,intron_variant,,ENST00000653483,;AL157944.1,intron_variant,,ENST00000663002,;	G	ENSG00000233290	ENST00000650063
30977	LINC01362	0	.	GRCh38	chr1	83089167	83089167	+	Intron	SNP	G	G	T	novel	NA	LS174T_Muc2_clone2.sorted	LS174T_CTRL.sorted	G	G	NA	NA	NA	NA	NA	NA	NA	NA	NA	NA	NA	NA	NA	NA	NA	n.1243+2853N>T			ENST00000452901		NA	NA	NA	NA	NA	NA	LINC01362,intron_variant,,ENST00000452901,;LINC01362,intron_variant,,ENST00000659533,;	T	ENSG00000230817	ENST00000452901
30978	SSX2IP	0	.	GRCh38	chr1	84651695	84651695	+	Intron	SNP	T	T	C	novel	NA	LS174T_Muc2_clone2.sorted	LS174T_CTRL.sorted	T	T	NA	NA	NA	NA	NA	NA	NA	NA	NA	NA	NA	NA	NA	NA	NA	c.1504+188N>G			ENST00000342203		NA	NA	NA	NA	NA	NA	SSX2IP,intron_variant,,ENST00000342203,NM_001166293.2,NM_014021.4,NM_001166417.2;SSX2IP,intron_variant,,ENST00000437941,NM_001166294.2,NM_001166295.1;SSX2IP,intron_variant,,ENST00000603677,;SSX2IP,intron_variant,,ENST00000605755,;SSX2IP,intron_variant,,ENST00000476905,;SSX2IP,intron_variant,,ENST00000481102,;SSX2IP,intron_variant,,ENST00000490476,;SSX2IP,downstream_gene_variant,,ENST00000459708,;	C	ENSG00000117155	ENST00000342203
30979	SSX2IP	0	.	GRCh38	chr1	84675010	84675010	+	Intron	SNP	A	A	T	rs895709823	NA	LS174T_Muc2_clone2.sorted	LS174T_CTRL.sorted	A	A	NA	NA	NA	NA	NA	NA	NA	NA	NA	NA	NA	NA	NA	NA	NA	c.-89-3702N>A			ENST00000342203		NA	NA	NA	NA	NA	NA	SSX2IP,intron_variant,,ENST00000342203,NM_001166293.2,NM_014021.4,NM_001166417.2;SSX2IP,intron_variant,,ENST00000422026,;SSX2IP,intron_variant,,ENST00000437941,NM_001166294.2,NM_001166295.1;SSX2IP,intron_variant,,ENST00000603677,;SSX2IP,intron_variant,,ENST00000605755,;SSX2IP,intron_variant,,ENST00000476905,;SSX2IP,intron_variant,,ENST00000481102,;SSX2IP,upstream_gene_variant,,ENST00000460500,;,r…	T	ENSG00000117155	ENST00000342203
30980	DDAH1	0	.	GRCh38	chr1	85384339	85384339	+	Intron	SNP	C	C	A	novel	NA	LS174T_Muc2_clone2.sorted	LS174T_CTRL.sorted	C	C	NA	NA	NA	NA	NA	NA	NA	NA	NA	NA	NA	NA	NA	NA	NA	c.304-25492N>T			ENST00000284031		NA	NA	NA	NA	NA	NA	DDAH1,intron_variant,,ENST00000284031,NM_012137.4;DDAH1,intron_variant,,ENST00000426972,;DDAH1,intron_variant,,ENST00000535924,NM_001134445.2;DDAH1,intron_variant,,ENST00000633113,NM_001330655.2;DDAH1,intron_variant,,ENST00000483110,;AL078459.1,intron_variant,,ENST00000426125,;AL078459.1,intron_variant,,ENST00000427819,;	A	ENSG00000153904	ENST00000284031
30981	Unknown	0	.	GRCh38	chr1	85626369	85626369	+	IGR	SNP	G	G	A	rs571020242	NA	LS174T_Muc2_clone2.sorted	LS174T_CTRL.sorted	G	G	NA	NA	NA	NA	NA	NA	NA	NA	NA	NA	NA	NA	NA	NA	NA						NA	NA	NA	NA	NA	NA		A
30982	ZNHIT6	0	.	GRCh38	chr1	85687500	85687500	+	Intron	SNP	A	A	G	rs544942943	NA	LS174T_Muc2_clone2.sorted	LS174T_CTRL.sorted	A	A	NA	NA	NA	NA	NA	NA	NA	NA	NA	NA	NA	NA	NA	NA	NA	c.1020-6596N>C			ENST00000370574		NA	NA	NA	NA	NA	NA	ZNHIT6,intron_variant,,ENST00000370574,NM_017953.4;ZNHIT6,intron_variant,,ENST00000431532,NM_001170670.1;	G	ENSG00000117174	ENST00000370574
30983	Unknown	0	.	GRCh38	chr1	86283584	86283584	+	IGR	SNP	G	G	A	rs1440513208	NA	LS174T_Muc2_clone2.sorted	LS174T_CTRL.sorted	G	G	NA	NA	NA	NA	NA	NA	NA	NA	NA	NA	NA	NA	NA	NA	NA						NA	NA	NA	NA	NA	NA		A
30984	AC093155.3	0	.	GRCh38	chr1	87024826	87024826	+	Intron	SNP	C	C	A	novel	NA	LS174T_Muc2_clone2.sorted	LS174T_CTRL.sorted	C	C	NA	NA	NA	NA	NA	NA	NA	NA	NA	NA	NA	NA	NA	NA	NA	c.46+31699N>A			ENST00000370548		NA	NA	NA	NA	NA	NA	AC093155.3,intron_variant,,ENST00000370548,;HS2ST1,intron_variant,,ENST00000370550,NM_012262.4;HS2ST1,intron_variant,,ENST00000370551,NM_001134492.2;HS2ST1,intron_variant,,ENST00000591456,;	A	ENSG00000267561	ENST00000370548
30985	AC093155.3	0	.	GRCh38	chr1	87061924	87061924	+	Intron	SNP	T	T	C	novel	NA	LS174T_Muc2_clone2.sorted	LS174T_CTRL.sorted	T	T	NA	NA	NA	NA	NA	NA	NA	NA	NA	NA	NA	NA	NA	NA	NA	c.47-11010N>C			ENST00000370548		NA	NA	NA	NA	NA	NA	AC093155.3,intron_variant,,ENST00000370548,;HS2ST1,intron_variant,,ENST00000370550,NM_012262.4;HS2ST1,intron_variant,,ENST00000370551,NM_001134492.2;HS2ST1,intron_variant,,ENST00000591456,;	C	ENSG00000267561	ENST00000370548
30986	Unknown	0	.	GRCh38	chr1	87182935	87182935	+	IGR	SNP	T	T	A	novel	NA	LS174T_Muc2_clone2.sorted	LS174T_CTRL.sorted	T	T	NA	NA	NA	NA	NA	NA	NA	NA	NA	NA	NA	NA	NA	NA	NA						NA	NA	NA	NA	NA	NA		A
30987	Unknown	0	.	GRCh38	chr1	87182954	87182954	+	IGR	SNP	T	T	A	novel	NA	LS174T_Muc2_clone2.sorted	LS174T_CTRL.sorted	T	T	NA	NA	NA	NA	NA	NA	NA	NA	NA	NA	NA	NA	NA	NA	NA						NA	NA	NA	NA	NA	NA		A
30988	Unknown	0	.	GRCh38	chr1	87591131	87591131	+	IGR	SNP	G	G	T	novel	NA	LS174T_Muc2_clone2.sorted	LS174T_CTRL.sorted	G	G	NA	NA	NA	NA	NA	NA	NA	NA	NA	NA	NA	NA	NA	NA	NA						NA	NA	NA	NA	NA	NA		T
30989	PKN2-AS1	0	.	GRCh38	chr1	88528887	88528887	+	RNA	SNP	C	C	T	novel	NA	LS174T_Muc2_clone2.sorted	LS174T_CTRL.sorted	C	C	NA	NA	NA	NA	NA	NA	NA	NA	NA	NA	NA	NA	NA	NA	NA	n.419N>A			ENST00000645056	2025-06-03	NA	NA	NA	NA	NA	NA	PKN2-AS1,non_coding_transcript_exon_variant,,ENST00000645056,;PKN2-AS1,non_coding_transcript_exon_variant,,ENST00000645890,;PKN2-AS1,non_coding_transcript_exon_variant,,ENST00000646400,;	T	ENSG00000237505	ENST00000645056
30990	PKN2-AS1	0	.	GRCh38	chr1	88547973	88547973	+	Intron	SNP	A	A	G	novel	NA	LS174T_Muc2_clone2.sorted	LS174T_CTRL.sorted	A	A	NA	NA	NA	NA	NA	NA	NA	NA	NA	NA	NA	NA	NA	NA	NA	n.396-7314N>C			ENST00000458097		NA	NA	NA	NA	NA	NA	PKN2-AS1,intron_variant,,ENST00000425750,;PKN2-AS1,intron_variant,,ENST00000458097,;PKN2-AS1,intron_variant,,ENST00000645890,;PKN2-AS1,intron_variant,,ENST00000657030,;	G	ENSG00000237505	ENST00000458097
30991	PKN2-AS1	0	.	GRCh38	chr1	88661257	88661257	+	Intron	SNP	T	T	C	novel	NA	LS174T_Muc2_clone2.sorted	LS174T_CTRL.sorted	T	T	NA	NA	NA	NA	NA	NA	NA	NA	NA	NA	NA	NA	NA	NA	NA	n.41+23907N>G			ENST00000458097		NA	NA	NA	NA	NA	NA	,regulatory_region_variant,,ENSR00000927335,;PKN2-AS1,intron_variant,,ENST00000458097,;PKN2-AS1,intron_variant,,ENST00000645890,;PKN2-AS1,intron_variant,,ENST00000657030,;	C	ENSG00000237505	ENST00000458097
30992	GBP3	0	.	GRCh38	chr1	89009387	89009387	+	Splice_Region	SNP	C	C	A	novel	NA	LS174T_Muc2_clone2.sorted	LS174T_CTRL.sorted	C	C	NA	NA	NA	NA	NA	NA	NA	NA	NA	NA	NA	NA	NA	NA	NA	c.1465+5N>T			ENST00000370481		NA	NA	NA	NA	NA	NA	GBP3,splice_region_variant,,ENST00000370481,NM_001319180.1,NM_001319179.1,NM_018284.3,NM_001319181.1;GBP3,splice_region_variant,,ENST00000445969,;GBP3,splice_region_variant,,ENST00000461384,;GBP3,downstream_gene_variant,,ENST00000564665,;GBP3,splice_region_variant,,ENST00000235878,;GBP3,splice_region_variant,,ENST00000370482,;GBP3,splice_region_variant,,ENST00000489444,;GBP3,splice_region_variant…	A	ENSG00000117226	ENST00000370481
30993	AC099063.4	0	.	GRCh38	chr1	89208536	89208536	+	3'Flank	SNP	A	A	C	novel	NA	LS174T_Muc2_clone2.sorted	LS174T_CTRL.sorted	A	A	NA	NA	NA	NA	NA	NA	NA	NA	NA	NA	NA	NA	NA	NA	NA				ENST00000641099		NA	NA	NA	NA	NA	NA	AC099063.4,downstream_gene_variant,,ENST00000641099,;	C	ENSG00000284734	ENST00000641099
30994	LRRC8C-DT	0	.	GRCh38	chr1	89608652	89608652	+	Intron	SNP	C	C	G	novel	NA	LS174T_Muc2_clone2.sorted	LS174T_CTRL.sorted	C	C	NA	NA	NA	NA	NA	NA	NA	NA	NA	NA	NA	NA	NA	NA	NA	n.177-10448N>C			ENST00000443562		NA	NA	NA	NA	NA	NA	LRRC8C-DT,intron_variant,,ENST00000443562,;LRRC8C-DT,intron_variant,,ENST00000655657,;LRRC8C-DT,intron_variant,,ENST00000666228,;	G	ENSG00000231999	ENST00000443562
30995	LRRC8C	0	.	GRCh38	chr1	89647545	89647545	+	Intron	SNP	C	C	T	rs528920204	NA	LS174T_Muc2_clone2.sorted	LS174T_CTRL.sorted	C	C	NA	NA	NA	NA	NA	NA	NA	NA	NA	NA	NA	NA	NA	NA	NA	c.-5+14223N>T			ENST00000370454		NA	NA	NA	NA	NA	NA	LRRC8C,intron_variant,,ENST00000370454,NM_032270.5;LRRC8C,intron_variant,,ENST00000479252,;AC093423.3,intron_variant,,ENST00000370453,;LRRC8C,intron_variant,,ENST00000482063,;AC093423.2,intron_variant,,ENST00000429074,;	T	ENSG00000171488	ENST00000370454
30996	CDC7	0	.	GRCh38	chr1	91509279	91509279	+	Intron	SNP	G	G	T	novel	NA	LS174T_Muc2_clone2.sorted	LS174T_CTRL.sorted	G	G	NA	NA	NA	NA	NA	NA	NA	NA	NA	NA	NA	NA	NA	NA	NA	c.335+882N>T			ENST00000428239		NA	NA	NA	NA	NA	NA	CDC7,intron_variant,,ENST00000234626,NM_001134419.1,NM_003503.4;CDC7,intron_variant,,ENST00000426137,;CDC7,intron_variant,,ENST00000428239,NM_001134420.1;CDC7,upstream_gene_variant,,ENST00000486509,;CDC7,downstream_gene_variant,,ENST00000497611,;	T	ENSG00000097046	ENST00000428239
30997	RNU6-210P	0	.	GRCh38	chr1	93009750	93009750	+	5'Flank	SNP	T	T	C	novel	NA	LS174T_Muc2_clone2.sorted	LS174T_CTRL.sorted	T	T	NA	NA	NA	NA	NA	NA	NA	NA	NA	NA	NA	NA	NA	NA	NA				ENST00000516943		NA	NA	NA	NA	NA	NA	RNU6-210P,upstream_gene_variant,,ENST00000516943,;	C	ENSG00000252752	ENST00000516943
30998	CCDC18-AS1	0	.	GRCh38	chr1	93319611	93319611	+	Intron	SNP	C	C	A	novel	NA	LS174T_Muc2_clone2.sorted	LS174T_CTRL.sorted	C	C	NA	NA	NA	NA	NA	NA	NA	NA	NA	NA	NA	NA	NA	NA	NA	n.2574+5024N>T			ENST00000421202		NA	NA	NA	NA	NA	NA	CCDC18-AS1,intron_variant,,ENST00000413606,;CCDC18-AS1,intron_variant,,ENST00000415150,;CCDC18-AS1,intron_variant,,ENST00000421202,;CCDC18-AS1,intron_variant,,ENST00000424517,;CCDC18-AS1,intron_variant,,ENST00000429859,;CCDC18-AS1,intron_variant,,ENST00000432741,;CCDC18-AS1,intron_variant,,ENST00000436200,;CCDC18-AS1,intron_variant,,ENST00000440778,;CCDC18-AS1,intron_variant,,ENST00000446528,;CCD…	A	ENSG00000223745	ENST00000421202
30999	Unknown	0	.	GRCh38	chr1	93915177	93915177	+	IGR	SNP	C	C	A	rs915456025	NA	LS174T_Muc2_clone2.sorted	LS174T_CTRL.sorted	C	C	NA	NA	NA	NA	NA	NA	NA	NA	NA	NA	NA	NA	NA	NA	NA						NA	NA	NA	NA	NA	NA		A
31000	SLC44A3-AS1	0	.	GRCh38	chr1	94711693	94711693	+	Intron	SNP	G	G	A	novel	NA	LS174T_Muc2_clone2.sorted	LS174T_CTRL.sorted	G	G	NA	NA	NA	NA	NA	NA	NA	NA	NA	NA	NA	NA	NA	NA	NA	n.502+20565N>T			ENST00000634870		NA	NA	NA	NA	NA	NA	SLC44A3-AS1,intron_variant,,ENST00000414374,;SLC44A3-AS1,intron_variant,,ENST00000418366,;SLC44A3-AS1,intron_variant,,ENST00000421997,;SLC44A3-AS1,intron_variant,,ENST00000432162,;SLC44A3-AS1,intron_variant,,ENST00000442418,;SLC44A3-AS1,intron_variant,,ENST00000452922,;SLC44A3-AS1,intron_variant,,ENST00000634339,;SLC44A3-AS1,intron_variant,,ENST00000634870,;SLC44A3-AS1,intron_variant,,ENST0000063…	A	ENSG00000224081	ENST00000634870
31001	Unknown	0	.	GRCh38	chr1	95468922	95468922	+	IGR	SNP	A	A	G	novel	NA	LS174T_Muc2_clone2.sorted	LS174T_CTRL.sorted	A	A	NA	NA	NA	NA	NA	NA	NA	NA	NA	NA	NA	NA	NA	NA	NA						NA	NA	NA	NA	NA	NA		G
31002	LINC02607	0	.	GRCh38	chr1	95637157	95637157	+	Intron	SNP	C	C	T	novel	NA	LS174T_Muc2_clone2.sorted	LS174T_CTRL.sorted	C	C	NA	NA	NA	NA	NA	NA	NA	NA	NA	NA	NA	NA	NA	NA	NA	n.307+98465N>T			ENST00000456933		NA	NA	NA	NA	NA	NA	LINC02607,intron_variant,,ENST00000456933,;LINC02607,intron_variant,,ENST00000664663,;LINC02607,intron_variant,,ENST00000665349,;	T	ENSG00000228971	ENST00000456933
31003	LINC02607	0	.	GRCh38	chr1	95668420	95668420	+	Intron	SNP	T	T	G	novel	NA	LS174T_Muc2_clone2.sorted	LS174T_CTRL.sorted	T	T	NA	NA	NA	NA	NA	NA	NA	NA	NA	NA	NA	NA	NA	NA	NA	n.308-108727N>G			ENST00000456933		NA	NA	NA	NA	NA	NA	LINC02607,intron_variant,,ENST00000456933,;LINC02607,intron_variant,,ENST00000664663,;LINC02607,intron_variant,,ENST00000665349,;	G	ENSG00000228971	ENST00000456933
31004	Unknown	0	.	GRCh38	chr1	95888479	95888479	+	IGR	SNP	T	T	C	rs1304029738	NA	LS174T_Muc2_clone2.sorted	LS174T_CTRL.sorted	T	T	NA	NA	NA	NA	NA	NA	NA	NA	NA	NA	NA	NA	NA	NA	NA						NA	NA	NA	NA	NA	NA		C
31005	Unknown	0	.	GRCh38	chr1	96485587	96485587	+	IGR	SNP	T	T	C	novel	NA	LS174T_Muc2_clone2.sorted	LS174T_CTRL.sorted	T	T	NA	NA	NA	NA	NA	NA	NA	NA	NA	NA	NA	NA	NA	NA	NA						NA	NA	NA	NA	NA	NA		C
31006	DPYD	0	.	GRCh38	chr1	97834447	97834447	+	Intron	SNP	T	T	A	novel	NA	LS174T_Muc2_clone2.sorted	LS174T_CTRL.sorted	T	T	NA	NA	NA	NA	NA	NA	NA	NA	NA	NA	NA	NA	NA	NA	NA	c.151-6251N>T			ENST00000370192		NA	NA	NA	NA	NA	NA	DPYD,intron_variant,,ENST00000306031,NM_001160301.1;DPYD,intron_variant,,ENST00000370192,NM_000110.4;,regulatory_region_variant,,ENSR00000366383,;	A	ENSG00000188641	ENST00000370192
31007	DPYD	0	.	GRCh38	chr1	97919771	97919771	+	Intron	SNP	A	A	G	novel	NA	LS174T_Muc2_clone2.sorted	LS174T_CTRL.sorted	A	A	NA	NA	NA	NA	NA	NA	NA	NA	NA	NA	NA	NA	NA	NA	NA	c.39+1113N>C			ENST00000370192		NA	NA	NA	NA	NA	NA	DPYD,intron_variant,,ENST00000306031,NM_001160301.1;DPYD,intron_variant,,ENST00000370192,NM_000110.4;DPYD,intron_variant,,ENST00000460019,;DPYD,intron_variant,,ENST00000646851,;,regulatory_region_variant,,ENSR00000010422,;	G	ENSG00000188641	ENST00000370192
31008	LINC01776	0	.	GRCh38	chr1	98255271	98255271	+	Intron	SNP	A	A	G	novel	NA	LS174T_Muc2_clone2.sorted	LS174T_CTRL.sorted	A	A	NA	NA	NA	NA	NA	NA	NA	NA	NA	NA	NA	NA	NA	NA	NA	n.165+5725N>G			ENST00000418344		NA	NA	NA	NA	NA	NA	LINC01776,intron_variant,,ENST00000418344,;	G	ENSG00000226053	ENST00000418344
31009	Unknown	0	.	GRCh38	chr1	98644964	98644964	+	IGR	SNP	C	C	A	novel	NA	LS174T_Muc2_clone2.sorted	LS174T_CTRL.sorted	C	C	NA	NA	NA	NA	NA	NA	NA	NA	NA	NA	NA	NA	NA	NA	NA						NA	NA	NA	NA	NA	NA		A
31010	Unknown	0	.	GRCh38	chr1	98844947	98844947	+	IGR	SNP	A	A	G	novel	NA	LS174T_Muc2_clone2.sorted	LS174T_CTRL.sorted	A	A	NA	NA	NA	NA	NA	NA	NA	NA	NA	NA	NA	NA	NA	NA	NA						NA	NA	NA	NA	NA	NA		G
31011	PLPPR5	0	.	GRCh38	chr1	98890888	98890888	+	3'UTR	SNP	A	A	T	novel	NA	LS174T_Muc2_clone2.sorted	LS174T_CTRL.sorted	A	A	NA	NA	NA	NA	NA	NA	NA	NA	NA	NA	NA	NA	NA	NA	NA	c.*2184N>A			ENST00000263177	2025-06-06	NA	NA	NA	NA	NA	NA	PLPPR5,3_prime_UTR_variant,,ENST00000672681,;PLPPR5,3_prime_UTR_variant,,ENST00000370188,NM_001010861.3;PLPPR5,3_prime_UTR_variant,,ENST00000263177,NM_001037317.2;	T	ENSG00000117598	ENST00000263177
31012	ENSR00000366606	0	.	GRCh38	chr1	99173787	99173787	+	IGR	SNP	T	T	C	rs1264707215	NA	LS174T_Muc2_clone2.sorted	LS174T_CTRL.sorted	T	T	NA	NA	NA	NA	NA	NA	NA	NA	NA	NA	NA	NA	NA	NA	NA				ENSR00000366606		NA	NA	NA	NA	NA	NA	,regulatory_region_variant,,ENSR00000366606,;AL445433.2,intron_variant,,ENST00000647692,;AL445433.2,intron_variant,,ENST00000658279,;AL445433.2,intron_variant,,ENST00000660510,;AL445433.2,intron_variant,,ENST00000662973,;	C		ENSR00000366606
31013	LINC01708	0	.	GRCh38	chr1	99511789	99511789	+	Intron	SNP	C	C	T	novel	NA	LS174T_Muc2_clone2.sorted	LS174T_CTRL.sorted	C	C	NA	NA	NA	NA	NA	NA	NA	NA	NA	NA	NA	NA	NA	NA	NA	n.23+22204N>A			ENST00000438829		NA	NA	NA	NA	NA	NA	LINC01708,intron_variant,,ENST00000438829,;LINC01708,intron_variant,,ENST00000635551,;	T	ENSG00000224445	ENST00000438829
31014	AC096949.1	0	.	GRCh38	chr1	99841319	99841319	+	5'Flank	SNP	A	A	G	novel	NA	LS174T_Muc2_clone2.sorted	LS174T_CTRL.sorted	A	A	NA	NA	NA	NA	NA	NA	NA	NA	NA	NA	NA	NA	NA	NA	NA				ENST00000412047		NA	NA	NA	NA	NA	NA	AC096949.1,upstream_gene_variant,,ENST00000412047,;	G	ENSG00000231996	ENST00000412047
31015	Unknown	0	.	GRCh38	chr1	100846585	100846585	+	IGR	SNP	A	A	G	rs1411412131	NA	LS174T_Muc2_clone2.sorted	LS174T_CTRL.sorted	A	A	NA	NA	NA	NA	NA	NA	NA	NA	NA	NA	NA	NA	NA	NA	NA						NA	NA	NA	NA	NA	NA		G
31016	DPH5	0	.	GRCh38	chr1	101029933	101029933	+	5'Flank	SNP	A	A	G	novel	NA	LS174T_Muc2_clone2.sorted	LS174T_CTRL.sorted	A	A	NA	NA	NA	NA	NA	NA	NA	NA	NA	NA	NA	NA	NA	NA	NA				ENST00000370109		NA	NA	NA	NA	NA	NA	DPH5,upstream_gene_variant,,ENST00000342173,NM_001077395.2;DPH5,upstream_gene_variant,,ENST00000370109,NM_001077394.1,NM_015958.3;DPH5,upstream_gene_variant,,ENST00000488176,;DPH5,upstream_gene_variant,,ENST00000370105,;DPH5,upstream_gene_variant,,ENST00000464270,;DPH5,upstream_gene_variant,,ENST00000466807,;DPH5,upstream_gene_variant,,ENST00000476507,;DPH5,upstream_gene_variant,,ENST00000477293,…	G	ENSG00000117543	ENST00000370109
31017	RPSAP19	0	.	GRCh38	chr1	101784169	101784169	+	3'Flank	SNP	A	A	G	rs766731940	NA	LS174T_Muc2_clone2.sorted	LS174T_CTRL.sorted	A	A	NA	NA	NA	NA	NA	NA	NA	NA	NA	NA	NA	NA	NA	NA	NA				ENST00000431241		NA	NA	NA	NA	NA	NA	RPSAP19,downstream_gene_variant,,ENST00000431241,;LINC01709,intron_variant,,ENST00000635702,;LINC01709,intron_variant,,ENST00000648951,;LINC01709,intron_variant,,ENST00000656484,;LINC01709,intron_variant,,ENST00000657394,;LINC01709,intron_variant,,ENST00000660911,;LINC01709,intron_variant,,ENST00000662434,;LINC01709,intron_variant,,ENST00000665036,;LINC01709,intron_variant,,ENST00000666574,;LINC0…	G	ENSG00000183298	ENST00000431241
31018	OLFM3	0	.	GRCh38	chr1	101900094	101900094	+	Intron	SNP	T	T	C	novel	NA	LS174T_Muc2_clone2.sorted	LS174T_CTRL.sorted	T	T	NA	NA	NA	NA	NA	NA	NA	NA	NA	NA	NA	NA	NA	NA	NA	c.70-63069N>G			ENST00000370103		NA	NA	NA	NA	NA	NA	OLFM3,intron_variant,,ENST00000370103,NM_058170.3,NM_001288823.1;OLFM3,intron_variant,,ENST00000462354,;OLFM3,intron_variant,,ENST00000468901,;	C	ENSG00000118733	ENST00000370103
31019	Unknown	0	.	GRCh38	chr1	102048052	102048052	+	IGR	SNP	G	G	A	novel	NA	LS174T_Muc2_clone2.sorted	LS174T_CTRL.sorted	G	G	NA	NA	NA	NA	NA	NA	NA	NA	NA	NA	NA	NA	NA	NA	NA						NA	NA	NA	NA	NA	NA		A
31020	AC114485.1	0	.	GRCh38	chr1	102315401	102315401	+	Intron	SNP	A	A	G	novel	NA	LS174T_Muc2_clone2.sorted	LS174T_CTRL.sorted	A	A	NA	NA	NA	NA	NA	NA	NA	NA	NA	NA	NA	NA	NA	NA	NA	n.45-5073N>C			ENST00000656454		NA	NA	NA	NA	NA	NA	AC114485.1,intron_variant,,ENST00000447916,;AC114485.1,intron_variant,,ENST00000656454,;	G	ENSG00000233359	ENST00000656454
31021	Unknown	0	.	GRCh38	chr1	102436234	102436234	+	IGR	SNP	C	C	T	novel	NA	LS174T_Muc2_clone2.sorted	LS174T_CTRL.sorted	C	C	NA	NA	NA	NA	NA	NA	NA	NA	NA	NA	NA	NA	NA	NA	NA						NA	NA	NA	NA	NA	NA		T
31022	Unknown	0	.	GRCh38	chr1	102720471	102720471	+	IGR	SNP	C	C	A	novel	NA	LS174T_Muc2_clone2.sorted	LS174T_CTRL.sorted	C	C	NA	NA	NA	NA	NA	NA	NA	NA	NA	NA	NA	NA	NA	NA	NA						NA	NA	NA	NA	NA	NA		A
31023	AC099567.1	0	.	GRCh38	chr1	102781091	102781091	+	Intron	SNP	T	T	A	novel	NA	LS174T_Muc2_clone2.sorted	LS174T_CTRL.sorted	T	T	NA	NA	NA	NA	NA	NA	NA	NA	NA	NA	NA	NA	NA	NA	NA	n.377-7999N>T			ENST00000414418		NA	NA	NA	NA	NA	NA	AC099567.1,intron_variant,,ENST00000414418,;	A	ENSG00000230864	ENST00000414418
31024	AC099567.1	0	.	GRCh38	chr1	102781099	102781099	+	Intron	SNP	G	G	A	novel	NA	LS174T_Muc2_clone2.sorted	LS174T_CTRL.sorted	G	G	NA	NA	NA	NA	NA	NA	NA	NA	NA	NA	NA	NA	NA	NA	NA	n.377-8007N>T			ENST00000414418		NA	NA	NA	NA	NA	NA	AC099567.1,intron_variant,,ENST00000414418,;	A	ENSG00000230864	ENST00000414418
31025	AC099567.1	0	.	GRCh38	chr1	102848879	102848879	+	Intron	SNP	A	A	C	novel	NA	LS174T_Muc2_clone2.sorted	LS174T_CTRL.sorted	A	A	NA	NA	NA	NA	NA	NA	NA	NA	NA	NA	NA	NA	NA	NA	NA	n.251+4713N>G			ENST00000414418		NA	NA	NA	NA	NA	NA	AC099567.1,intron_variant,,ENST00000414418,;	C	ENSG00000230864	ENST00000414418
31026	COL11A1	0	.	GRCh38	chr1	103107858	103107858	+	Intron	SNP	C	C	A	novel	NA	LS174T_Muc2_clone2.sorted	LS174T_CTRL.sorted	C	C	NA	NA	NA	NA	NA	NA	NA	NA	NA	NA	NA	NA	NA	NA	NA	c.106+215N>T			ENST00000370096		NA	NA	NA	NA	NA	NA	COL11A1,intron_variant,,ENST00000353414,NM_001190709.1;COL11A1,intron_variant,,ENST00000358392,NM_080629.2;COL11A1,intron_variant,,ENST00000370096,NM_001854.4;COL11A1,intron_variant,,ENST00000427239,;COL11A1,intron_variant,,ENST00000461720,;COL11A1,intron_variant,,ENST00000512756,NM_080630.4;COL11A1,intron_variant,,ENST00000644186,;COL11A1,intron_variant,,ENST00000645458,;COL11A1,intron_variant,,…	A	ENSG00000060718	ENST00000370096
31027	LINC01677	0	.	GRCh38	chr1	105997304	105997304	+	Intron	SNP	G	G	A	rs574364683	NA	LS174T_Muc2_clone2.sorted	LS174T_CTRL.sorted	G	G	NA	NA	NA	NA	NA	NA	NA	NA	NA	NA	NA	NA	NA	NA	NA	n.683+25778N>T			ENST00000635636		NA	NA	NA	NA	NA	NA	LINC01677,intron_variant,,ENST00000417385,;LINC01677,intron_variant,,ENST00000429080,;AL355306.2,intron_variant,,ENST00000634380,;AL355306.2,intron_variant,,ENST00000635233,;LINC01677,intron_variant,,ENST00000635342,;AL355306.2,intron_variant,,ENST00000635395,;AL355306.2,intron_variant,,ENST00000635570,;LINC01677,intron_variant,,ENST00000635636,;LINC01677,intron_variant,,ENST00000656436,;	A	ENSG00000233047	ENST00000635636
31028	Unknown	0	.	GRCh38	chr1	106152607	106152607	+	IGR	SNP	A	A	C	novel	NA	LS174T_Muc2_clone2.sorted	LS174T_CTRL.sorted	A	A	NA	NA	NA	NA	NA	NA	NA	NA	NA	NA	NA	NA	NA	NA	NA						NA	NA	NA	NA	NA	NA		C
31029	NTNG1	0	.	GRCh38	chr1	107248765	107248765	+	Intron	SNP	G	G	A	novel	NA	LS174T_Muc2_clone2.sorted	LS174T_CTRL.sorted	G	G	NA	NA	NA	NA	NA	NA	NA	NA	NA	NA	NA	NA	NA	NA	NA	c.247-75517N>A			ENST00000370068		NA	NA	NA	NA	NA	NA	NTNG1,intron_variant,,ENST00000370065,;NTNG1,intron_variant,,ENST00000370066,;NTNG1,intron_variant,,ENST00000370067,NM_001312688.2,NM_001330665.2;NTNG1,intron_variant,,ENST00000370068,NM_001113226.3,NM_001372166.1,NM_001372170.1;NTNG1,intron_variant,,ENST00000370071,NM_001372169.1,NM_001113228.3;NTNG1,intron_variant,,ENST00000370073,NM_001372167.1;NTNG1,intron_variant,,ENST00000370074,NM_014917.4…	A	ENSG00000162631	ENST00000370068
31030	NTNG1	0	.	GRCh38	chr1	107319886	107319886	+	Intron	SNP	A	A	T	rs1369411294	NA	LS174T_Muc2_clone2.sorted	LS174T_CTRL.sorted	A	A	NA	NA	NA	NA	NA	NA	NA	NA	NA	NA	NA	NA	NA	NA	NA	c.247-4396N>T			ENST00000370068		NA	NA	NA	NA	NA	NA	NTNG1,intron_variant,,ENST00000370065,;NTNG1,intron_variant,,ENST00000370066,;NTNG1,intron_variant,,ENST00000370067,NM_001312688.2,NM_001330665.2;NTNG1,intron_variant,,ENST00000370068,NM_001113226.3,NM_001372166.1,NM_001372170.1;NTNG1,intron_variant,,ENST00000370071,NM_001372169.1,NM_001113228.3;NTNG1,intron_variant,,ENST00000370073,NM_001372167.1;NTNG1,intron_variant,,ENST00000370074,NM_014917.4…	T	ENSG00000162631	ENST00000370068
31031	VAV3	0	.	GRCh38	chr1	107697697	107697697	+	Intron	SNP	G	G	A	novel	NA	LS174T_Muc2_clone2.sorted	LS174T_CTRL.sorted	G	G	NA	NA	NA	NA	NA	NA	NA	NA	NA	NA	NA	NA	NA	NA	NA	c.1705+6853N>T			ENST00000370056		NA	NA	NA	NA	NA	NA	VAV3,intron_variant,,ENST00000370056,NM_006113.5;VAV3,intron_variant,,ENST00000490388,;VAV3,intron_variant,,ENST00000527011,;VAV3,intron_variant,,ENST00000529809,;VAV3,intron_variant,,ENST00000343258,;VAV3,intron_variant,,ENST00000469325,;	A	ENSG00000134215	ENST00000370056
31032	FAM102B	0	.	GRCh38	chr1	108599158	108599158	+	Intron	SNP	C	C	A	novel	NA	LS174T_Muc2_clone2.sorted	LS174T_CTRL.sorted	C	C	NA	NA	NA	NA	NA	NA	NA	NA	NA	NA	NA	NA	NA	NA	NA	c.138-1408N>A			ENST00000370035		NA	NA	NA	NA	NA	NA	FAM102B,intron_variant,,ENST00000370035,NM_001010883.3;FAM102B,intron_variant,,ENST00000405454,;	A	ENSG00000162636	ENST00000370035
31033	STXBP3	0	.	GRCh38	chr1	108806724	108806724	+	Intron	SNP	C	C	T	rs1478171163	NA	LS174T_Muc2_clone2.sorted	LS174T_CTRL.sorted	C	C	NA	NA	NA	NA	NA	NA	NA	NA	NA	NA	NA	NA	NA	NA	NA	c.1536-677N>T			ENST00000370008		NA	NA	NA	NA	NA	NA	STXBP3,intron_variant,,ENST00000370008,NM_007269.4;STXBP3,intron_variant,,ENST00000472099,;	T	ENSG00000116266	ENST00000370008
31034	Unknown	0	.	GRCh38	chr1	109877802	109877802	+	IGR	SNP	C	C	T	novel	NA	LS174T_Muc2_clone2.sorted	LS174T_CTRL.sorted	C	C	NA	NA	NA	NA	NA	NA	NA	NA	NA	NA	NA	NA	NA	NA	NA						NA	NA	NA	NA	NA	NA		T
31035	ENSR00000368361	0	.	GRCh38	chr1	109961436	109961436	+	IGR	SNP	T	T	G	rs973079828	NA	LS174T_Muc2_clone2.sorted	LS174T_CTRL.sorted	T	T	NA	NA	NA	NA	NA	NA	NA	NA	NA	NA	NA	NA	NA	NA	NA				ENSR00000368361		NA	NA	NA	NA	NA	NA	,regulatory_region_variant,,ENSR00000368361,;,regulatory_region_variant,,ENSR00000928921,;	G		ENSR00000368361
31036	KCNC4	0	.	GRCh38	chr1	110227490	110227490	+	Intron	SNP	C	C	T	rs1450511009	NA	LS174T_Muc2_clone2.sorted	LS174T_CTRL.sorted	C	C	NA	NA	NA	NA	NA	NA	NA	NA	NA	NA	NA	NA	NA	NA	NA	c.1819+1312N>T			ENST00000369787		NA	NA	NA	NA	NA	NA	KCNC4,intron_variant,,ENST00000369787,NM_004978.5;KCNC4,intron_variant,,ENST00000413138,;KCNC4,intron_variant,,ENST00000438661,NM_001039574.3;KCNC4,intron_variant,,ENST00000636402,;KCNC4,intron_variant,,ENST00000412512,;KCNC4,intron_variant,,ENST00000459877,;KCNC4,intron_variant,,ENST00000469655,;KCNC4,downstream_gene_variant,,ENST00000489935,;	T	ENSG00000116396	ENST00000369787
31037	KCNA2	0	.	GRCh38	chr1	110570091	110570091	+	Intron	SNP	T	T	C	novel	NA	LS174T_Muc2_clone2.sorted	LS174T_CTRL.sorted	T	T	NA	NA	NA	NA	NA	NA	NA	NA	NA	NA	NA	NA	NA	NA	NA	n.362-2976N>G			ENST00000525120		NA	NA	NA	NA	NA	NA	KCNA2,intron_variant,,ENST00000525120,;KCNA2,intron_variant,,ENST00000640450,;KCNA2,intron_variant,,ENST00000640680,;KCNA2,downstream_gene_variant,,ENST00000639227,;	C	ENSG00000177301	ENST00000525120
31038	CHI3L2	0	.	GRCh38	chr1	111211932	111211932	+	Intron	SNP	A	A	T	novel	NA	LS174T_Muc2_clone2.sorted	LS174T_CTRL.sorted	A	A	NA	NA	NA	NA	NA	NA	NA	NA	NA	NA	NA	NA	NA	NA	NA	c.-157+10547N>T			ENST00000445067		NA	NA	NA	NA	NA	NA	CHI3L2,intron_variant,,ENST00000445067,;	T	ENSG00000064886	ENST00000445067
31039	ATP5PB	0	.	GRCh38	chr1	111454353	111454353	+	Missense_Mutation	SNP	A	A	G	novel	NA	LS174T_Muc2_clone2.sorted	LS174T_CTRL.sorted	A	A	NA	NA	NA	NA	NA	NA	NA	NA	NA	NA	NA	NA	NA	NA	NA	c.220N>G	p.Thr74Ala	p.T74A	ENST00000369722	2025-07-03	NA	NA	NA	NA	NA	NA	ATP5PB,missense_variant,p.Thr74Ala,ENST00000369722,NM_001688.5;ATP5PB,intron_variant,,ENST00000483994,;ATP5PB,non_coding_transcript_exon_variant,,ENST00000493119,;ATP5PB,non_coding_transcript_exon_variant,,ENST00000464154,;ATP5PB,intron_variant,,ENST00000369721,;ATP5PB,intron_variant,,ENST00000468818,;	G	ENSG00000116459	ENST00000369722
31040	C1orf162	0	.	GRCh38	chr1	111473557	111473557	+	5'Flank	SNP	C	C	T	novel	NA	LS174T_Muc2_clone2.sorted	LS174T_CTRL.sorted	C	C	NA	NA	NA	NA	NA	NA	NA	NA	NA	NA	NA	NA	NA	NA	NA				ENST00000343534		NA	NA	NA	NA	NA	NA	C1orf162,upstream_gene_variant,,ENST00000343534,NM_174896.4,NM_001300835.2;C1orf162,upstream_gene_variant,,ENST00000369718,NM_001300834.2;C1orf162,upstream_gene_variant,,ENST00000464591,;,regulatory_region_variant,,ENSR00000011367,;	T	ENSG00000143110	ENST00000343534
31041	RAP1A	0	.	GRCh38	chr1	111616472	111616472	+	5'Flank	SNP	A	A	C	novel	NA	LS174T_Muc2_clone2.sorted	LS174T_CTRL.sorted	A	A	NA	NA	NA	NA	NA	NA	NA	NA	NA	NA	NA	NA	NA	NA	NA				ENST00000369709		NA	NA	NA	NA	NA	NA	RAP1A,intron_variant,,ENST00000356415,NM_001370216.1;RAP1A,upstream_gene_variant,,ENST00000369709,NM_001010935.2,NM_002884.3,NM_001291896.1,NM_001370217.1;RAP1A,upstream_gene_variant,,ENST00000433097,;,TF_binding_site_variant,,ENSM00525996131,;,TF_binding_site_variant,,ENSM00203028306,;,TF_binding_site_variant,,ENSM00157005918,;,TF_binding_site_variant,,ENSM00158112574,;	C	ENSG00000116473	ENST00000369709
31042	INKA2	0	.	GRCh38	chr1	111735079	111735079	+	Intron	SNP	T	T	C	novel	NA	LS174T_Muc2_clone2.sorted	LS174T_CTRL.sorted	T	T	NA	NA	NA	NA	NA	NA	NA	NA	NA	NA	NA	NA	NA	NA	NA	c.57+4107N>G			ENST00000357260		NA	NA	NA	NA	NA	NA	INKA2,intron_variant,,ENST00000357260,NM_198926.2,NM_019099.5;INKA2,intron_variant,,ENST00000527621,;INKA2,intron_variant,,ENST00000534365,;INKA2,intron_variant,,ENST00000444059,;INKA2,intron_variant,,ENST00000527570,;INKA2-AS1,upstream_gene_variant,,ENST00000430373,;INKA2-AS1,upstream_gene_variant,,ENST00000524935,;INKA2-AS1,upstream_gene_variant,,ENST00000658759,;	C	ENSG00000197852	ENST00000357260
31043	KCND3	0	.	GRCh38	chr1	111793258	111793258	+	Intron	SNP	C	C	A	novel	NA	LS174T_Muc2_clone2.sorted	LS174T_CTRL.sorted	C	C	NA	NA	NA	NA	NA	NA	NA	NA	NA	NA	NA	NA	NA	NA	NA	c.1107-6152N>T			ENST00000315987		NA	NA	NA	NA	NA	NA	KCND3,intron_variant,,ENST00000302127,NM_172198.2;KCND3,intron_variant,,ENST00000315987,NM_004980.4;KCND3,intron_variant,,ENST00000369697,;	A	ENSG00000171385	ENST00000315987
31044	MAGI3	0	.	GRCh38	chr1	113479123	113479123	+	Intron	SNP	G	G	A	rs148838246	NA	LS174T_Muc2_clone2.sorted	LS174T_CTRL.sorted	G	G	NA	NA	NA	NA	NA	NA	NA	NA	NA	NA	NA	NA	NA	NA	NA	c.317-70392N>A			ENST00000307546		NA	NA	NA	NA	NA	NA	MAGI3,intron_variant,,ENST00000307546,NM_001142782.2;MAGI3,intron_variant,,ENST00000369611,;MAGI3,intron_variant,,ENST00000369615,NM_152900.3;MAGI3,intron_variant,,ENST00000369617,;MAGI3,intron_variant,,ENST00000486456,;	A	ENSG00000081026	ENST00000307546
31045	PTPN22	0	.	GRCh38	chr1	113854694	113854694	+	Intron	SNP	A	A	G	novel	NA	LS174T_Muc2_clone2.sorted	LS174T_CTRL.sorted	A	A	NA	NA	NA	NA	NA	NA	NA	NA	NA	NA	NA	NA	NA	NA	NA	c.684-157N>C			ENST00000359785		NA	NA	NA	NA	NA	NA	PTPN22,intron_variant,,ENST00000359785,NM_001193431.2,NM_015967.7;PTPN22,intron_variant,,ENST00000420377,;PTPN22,intron_variant,,ENST00000460620,;PTPN22,intron_variant,,ENST00000525799,;PTPN22,intron_variant,,ENST00000528414,NM_012411.5;PTPN22,intron_variant,,ENST00000538253,NM_001308297.1;PTPN22,downstream_gene_variant,,ENST00000534519,;PTPN22,intron_variant,,ENST00000484147,;PTPN22,intron_varia…	G	ENSG00000134242	ENST00000359785
31046	SYT6	0	.	GRCh38	chr1	114147340	114147340	+	Intron	SNP	G	G	A	novel	NA	LS174T_Muc2_clone2.sorted	LS174T_CTRL.sorted	G	G	NA	NA	NA	NA	NA	NA	NA	NA	NA	NA	NA	NA	NA	NA	NA	c.-10+5283N>T			ENST00000609117		NA	NA	NA	NA	NA	NA	SYT6,intron_variant,,ENST00000369547,NM_001270805.1;SYT6,intron_variant,,ENST00000607941,NM_205848.3;SYT6,intron_variant,,ENST00000608203,;SYT6,intron_variant,,ENST00000608879,;SYT6,intron_variant,,ENST00000609117,NM_001366223.1;SYT6,intron_variant,,ENST00000609577,;SYT6,intron_variant,,ENST00000610222,NM_001366225.1,NM_001253772.2;SYT6,intron_variant,,ENST00000641643,NM_001366226.1,NM_001366224.…	A	ENSG00000134207	ENST00000609117
31047	Unknown	0	.	GRCh38	chr1	114273303	114273303	+	IGR	SNP	T	T	C	novel	NA	LS174T_Muc2_clone2.sorted	LS174T_CTRL.sorted	T	T	NA	NA	NA	NA	NA	NA	NA	NA	NA	NA	NA	NA	NA	NA	NA						NA	NA	NA	NA	NA	NA		C
31048	DENND2C	0	.	GRCh38	chr1	114640930	114640930	+	Intron	SNP	C	C	A	novel	NA	LS174T_Muc2_clone2.sorted	LS174T_CTRL.sorted	C	C	NA	NA	NA	NA	NA	NA	NA	NA	NA	NA	NA	NA	NA	NA	NA	c.-205+4518N>T			ENST00000393274		NA	NA	NA	NA	NA	NA	DENND2C,intron_variant,,ENST00000393274,NM_001256404.2;DENND2C,intron_variant,,ENST00000393276,NM_198459.4;DENND2C,intron_variant,,ENST00000493549,;	A	ENSG00000175984	ENST00000393274
31049	DENND2C	0	.	GRCh38	chr1	114642697	114642697	+	Intron	SNP	A	A	G	novel	NA	LS174T_Muc2_clone2.sorted	LS174T_CTRL.sorted	A	A	NA	NA	NA	NA	NA	NA	NA	NA	NA	NA	NA	NA	NA	NA	NA	c.-205+2751N>C			ENST00000393274		NA	NA	NA	NA	NA	NA	DENND2C,intron_variant,,ENST00000393274,NM_001256404.2;DENND2C,intron_variant,,ENST00000393276,NM_198459.4;DENND2C,intron_variant,,ENST00000493549,;	G	ENSG00000175984	ENST00000393274
31050	CSDE1	0	.	GRCh38	chr1	114747215	114747215	+	Intron	SNP	A	A	C	novel	NA	LS174T_Muc2_clone2.sorted	LS174T_CTRL.sorted	A	A	NA	NA	NA	NA	NA	NA	NA	NA	NA	NA	NA	NA	NA	NA	NA	c.-10+2606N>G			ENST00000610726		NA	NA	NA	NA	NA	NA	CSDE1,intron_variant,,ENST00000261443,NM_001242893.2;CSDE1,intron_variant,,ENST00000339438,NM_007158.6;CSDE1,intron_variant,,ENST00000358528,NM_001007553.3;CSDE1,intron_variant,,ENST00000369530,NM_001130523.3;CSDE1,intron_variant,,ENST00000438362,;CSDE1,intron_variant,,ENST00000525132,;CSDE1,intron_variant,,ENST00000525878,;CSDE1,intron_variant,,ENST00000525970,;CSDE1,intron_variant,,ENST00000529…	C	ENSG00000009307	ENST00000610726
31051	NGF	0	.	GRCh38	chr1	115293062	115293062	+	Intron	SNP	A	A	G	rs553821363	NA	LS174T_Muc2_clone2.sorted	LS174T_CTRL.sorted	A	A	NA	NA	NA	NA	NA	NA	NA	NA	NA	NA	NA	NA	NA	NA	NA	c.-13+565N>C			ENST00000369512		NA	NA	NA	NA	NA	NA	NGF,intron_variant,,ENST00000369512,NM_002506.3;NGF-AS1,intron_variant,,ENST00000425449,;	G	ENSG00000134259	ENST00000369512
31052	Unknown	0	.	GRCh38	chr1	115633723	115633723	+	IGR	SNP	G	G	A	rs1009245213	NA	LS174T_Muc2_clone2.sorted	LS174T_CTRL.sorted	G	G	NA	NA	NA	NA	NA	NA	NA	NA	NA	NA	NA	NA	NA	NA	NA						NA	NA	NA	NA	NA	NA		A
31053	VANGL1	0	.	GRCh38	chr1	115693763	115693763	+	3'UTR	SNP	A	A	G	novel	NA	LS174T_Muc2_clone2.sorted	LS174T_CTRL.sorted	A	A	NA	NA	NA	NA	NA	NA	NA	NA	NA	NA	NA	NA	NA	NA	NA	c.*2384N>G			ENST00000355485	2025-08-08	NA	NA	NA	NA	NA	NA	VANGL1,3_prime_UTR_variant,,ENST00000355485,NM_138959.3;VANGL1,3_prime_UTR_variant,,ENST00000369510,NM_001172411.2;VANGL1,downstream_gene_variant,,ENST00000310260,NM_001172412.1;VANGL1,downstream_gene_variant,,ENST00000369509,;	G	ENSG00000173218	ENST00000355485
31054	AL357137.1	0	.	GRCh38	chr1	115916179	115916179	+	5'Flank	SNP	C	C	T	rs563743209	NA	LS174T_Muc2_clone2.sorted	LS174T_CTRL.sorted	C	C	NA	NA	NA	NA	NA	NA	NA	NA	NA	NA	NA	NA	NA	NA	NA				ENST00000604645		NA	NA	NA	NA	NA	NA	AL357137.1,upstream_gene_variant,,ENST00000604645,;LINC01649,intron_variant,,ENST00000659309,;LINC01649,upstream_gene_variant,,ENST00000438885,;LINC01649,upstream_gene_variant,,ENST00000634255,;LINC01649,upstream_gene_variant,,ENST00000659738,;LINC01649,upstream_gene_variant,,ENST00000665767,;LINC01649,upstream_gene_variant,,ENST00000669586,;LINC01649,upstream_gene_variant,,ENST00000671350,;	T	ENSG00000271143	ENST00000604645
31055	TENT5C	0	.	GRCh38	chr1	117613755	117613755	+	Intron	SNP	T	T	C	rs1201626885	NA	LS174T_Muc2_clone2.sorted	LS174T_CTRL.sorted	T	T	NA	NA	NA	NA	NA	NA	NA	NA	NA	NA	NA	NA	NA	NA	NA	c.-28+7602N>C			ENST00000369448		NA	NA	NA	NA	NA	NA	TENT5C,intron_variant,,ENST00000369448,NM_017709.4;	C	ENSG00000183508	ENST00000369448
31056	GDAP2	0	.	GRCh38	chr1	117929361	117929361	+	Intron	SNP	G	G	T	novel	NA	LS174T_Muc2_clone2.sorted	LS174T_CTRL.sorted	G	G	NA	NA	NA	NA	NA	NA	NA	NA	NA	NA	NA	NA	NA	NA	NA	c.-68+87N>A			ENST00000369443		NA	NA	NA	NA	NA	NA	GDAP2,intron_variant,,ENST00000369442,NM_001135589.3;GDAP2,intron_variant,,ENST00000369443,NM_017686.4;WDR3,upstream_gene_variant,,ENST00000349139,NM_006784.3;WDR3,upstream_gene_variant,,ENST00000369441,;GDAP2,intron_variant,,ENST00000494224,;WDR3,upstream_gene_variant,,ENST00000471680,;WDR3,upstream_gene_variant,,ENST00000487202,;,regulatory_region_variant,,ENSR00000012149,;	T	ENSG00000196505	ENST00000369443
31057	SPAG17	0	.	GRCh38	chr1	117988226	117988226	+	Intron	SNP	A	A	C	novel	NA	LS174T_Muc2_clone2.sorted	LS174T_CTRL.sorted	A	A	NA	NA	NA	NA	NA	NA	NA	NA	NA	NA	NA	NA	NA	NA	NA	c.5522-22N>G			ENST00000336338		NA	NA	NA	NA	NA	NA	SPAG17,intron_variant,,ENST00000336338,NM_206996.4;SPAG17,intron_variant,,ENST00000437255,;SPAG17,upstream_gene_variant,,ENST00000483383,;SPAG17,upstream_gene_variant,,ENST00000492438,;	C	ENSG00000155761	ENST00000336338
31058	SPAG17	0	.	GRCh38	chr1	117990768	117990768	+	Intron	SNP	G	G	C	novel	NA	LS174T_Muc2_clone2.sorted	LS174T_CTRL.sorted	G	G	NA	NA	NA	NA	NA	NA	NA	NA	NA	NA	NA	NA	NA	NA	NA	c.5521+93N>G			ENST00000336338		NA	NA	NA	NA	NA	NA	SPAG17,intron_variant,,ENST00000336338,NM_206996.4;SPAG17,intron_variant,,ENST00000437255,;SPAG17,upstream_gene_variant,,ENST00000483383,;	C	ENSG00000155761	ENST00000336338
31059	SPAG17	0	.	GRCh38	chr1	117990780	117990780	+	Intron	SNP	G	G	C	novel	NA	LS174T_Muc2_clone2.sorted	LS174T_CTRL.sorted	G	G	NA	NA	NA	NA	NA	NA	NA	NA	NA	NA	NA	NA	NA	NA	NA	c.5521+81N>G			ENST00000336338		NA	NA	NA	NA	NA	NA	SPAG17,intron_variant,,ENST00000336338,NM_206996.4;SPAG17,intron_variant,,ENST00000437255,;SPAG17,upstream_gene_variant,,ENST00000483383,;	C	ENSG00000155761	ENST00000336338
31060	SPAG17	0	.	GRCh38	chr1	118153728	118153728	+	Intron	SNP	A	A	G	novel	NA	LS174T_Muc2_clone2.sorted	LS174T_CTRL.sorted	A	A	NA	NA	NA	NA	NA	NA	NA	NA	NA	NA	NA	NA	NA	NA	NA	c.88-2359N>C			ENST00000336338		NA	NA	NA	NA	NA	NA	SPAG17,intron_variant,,ENST00000336338,NM_206996.4;SPAG17,intron_variant,,ENST00000465053,;	G	ENSG00000155761	ENST00000336338
31061	Unknown	0	.	GRCh38	chr1	118378459	118378459	+	IGR	SNP	C	C	A	novel	NA	LS174T_Muc2_clone2.sorted	LS174T_CTRL.sorted	C	C	NA	NA	NA	NA	NA	NA	NA	NA	NA	NA	NA	NA	NA	NA	NA						NA	NA	NA	NA	NA	NA		A
31062	Unknown	0	.	GRCh38	chr1	118582448	118582448	+	IGR	SNP	T	T	C	novel	NA	LS174T_Muc2_clone2.sorted	LS174T_CTRL.sorted	T	T	NA	NA	NA	NA	NA	NA	NA	NA	NA	NA	NA	NA	NA	NA	NA						NA	NA	NA	NA	NA	NA		C
31063	Unknown	0	.	GRCh38	chr1	118632152	118632152	+	IGR	SNP	T	T	C	novel	NA	LS174T_Muc2_clone2.sorted	LS174T_CTRL.sorted	T	T	NA	NA	NA	NA	NA	NA	NA	NA	NA	NA	NA	NA	NA	NA	NA						NA	NA	NA	NA	NA	NA		C
31064	Unknown	0	.	GRCh38	chr1	120870786	120870786	+	IGR	SNP	A	A	T	rs1390138560	NA	LS174T_Muc2_clone2.sorted	LS174T_CTRL.sorted	A	A	NA	NA	NA	NA	NA	NA	NA	NA	NA	NA	NA	NA	NA	NA	NA						NA	NA	NA	NA	NA	NA		T
31065	EMBP1	0	.	GRCh38	chr1	121550317	121550317	+	Intron	SNP	T	T	A	novel	NA	LS174T_Muc2_clone2.sorted	LS174T_CTRL.sorted	T	T	NA	NA	NA	NA	NA	NA	NA	NA	NA	NA	NA	NA	NA	NA	NA	n.349-6193N>A			ENST00000622787		NA	NA	NA	NA	NA	NA	EMBP1,intron_variant,,ENST00000618253,;EMBP1,intron_variant,,ENST00000622787,;EMBP1,intron_variant,,ENST00000648011,;,regulatory_region_variant,,ENSR00000930154,;EMBP1,intron_variant,,ENST00000458200,;	A	ENSG00000231752	ENST00000622787
31066	CD160	0	.	GRCh38	chr1	145728298	145728298	+	5'UTR	SNP	A	A	G	rs782753819	NA	LS174T_Muc2_clone2.sorted	LS174T_CTRL.sorted	A	A	NA	NA	NA	NA	NA	NA	NA	NA	NA	NA	NA	NA	NA	NA	NA	c.-30N>G			ENST00000369288	2025-06-03	NA	NA	NA	NA	NA	NA	CD160,5_prime_UTR_variant,,ENST00000616463,;CD160,5_prime_UTR_variant,,ENST00000369288,NM_007053.4;CD160,5_prime_UTR_variant,,ENST00000235933,;CD160,upstream_gene_variant,,ENST00000401557,;CD160,upstream_gene_variant,,ENST00000584442,;	G	ENSG00000117281	ENST00000369288
31067	FMO5	0	.	GRCh38	chr1	147205479	147205479	+	Intron	SNP	T	T	A	novel	NA	LS174T_Muc2_clone2.sorted	LS174T_CTRL.sorted	T	T	NA	NA	NA	NA	NA	NA	NA	NA	NA	NA	NA	NA	NA	NA	NA	c.830+3373N>T			ENST00000254090		NA	NA	NA	NA	NA	NA	FMO5,intron_variant,,ENST00000254090,NM_001461.4;FMO5,intron_variant,,ENST00000369272,NM_001144830.2;FMO5,intron_variant,,ENST00000441068,;FMO5,intron_variant,,ENST00000578284,NM_001144829.2;FMO5,intron_variant,,ENST00000527849,;FMO5,downstream_gene_variant,,ENST00000619062,;CCT8P1,upstream_gene_variant,,ENST00000413611,;AC242426.2,intron_variant,,ENST00000606757,;AC242426.2,intron_variant,,ENST0…	A	ENSG00000131781	ENST00000254090
31068	LINC00624	0	.	GRCh38	chr1	147461578	147461578	+	Intron	SNP	T	T	G	novel	NA	LS174T_Muc2_clone2.sorted	LS174T_CTRL.sorted	T	T	NA	NA	NA	NA	NA	NA	NA	NA	NA	NA	NA	NA	NA	NA	NA	n.700+52760N>C			ENST00000621316		NA	NA	NA	NA	NA	NA	LINC00624,intron_variant,,ENST00000619867,;LINC00624,intron_variant,,ENST00000621316,;	G	ENSG00000278811	ENST00000621316
31069	BCL9	0	.	GRCh38	chr1	147569062	147569062	+	Intron	SNP	C	C	T	novel	NA	LS174T_Muc2_clone2.sorted	LS174T_CTRL.sorted	C	C	NA	NA	NA	NA	NA	NA	NA	NA	NA	NA	NA	NA	NA	NA	NA	c.-478+27388N>T			ENST00000234739		NA	NA	NA	NA	NA	NA	BCL9,intron_variant,,ENST00000234739,NM_004326.4;,regulatory_region_variant,,ENSR00000930538,;	T	ENSG00000116128	ENST00000234739
31070	RPRD2	0	.	GRCh38	chr1	150390233	150390233	+	Intron	SNP	C	C	A	novel	NA	LS174T_Muc2_clone2.sorted	LS174T_CTRL.sorted	C	C	NA	NA	NA	NA	NA	NA	NA	NA	NA	NA	NA	NA	NA	NA	NA	c.205+25314N>A			ENST00000369068		NA	NA	NA	NA	NA	NA	RPRD2,intron_variant,,ENST00000369067,;RPRD2,intron_variant,,ENST00000369068,NM_015203.4;RPRD2,intron_variant,,ENST00000401000,NM_001297674.1,NM_001297673.1;RPRD2,intron_variant,,ENST00000492220,;	A	ENSG00000163125	ENST00000369068
31071	GOLPH3L	0	.	GRCh38	chr1	150687718	150687718	+	Intron	SNP	T	T	C	novel	NA	LS174T_Muc2_clone2.sorted	LS174T_CTRL.sorted	T	T	NA	NA	NA	NA	NA	NA	NA	NA	NA	NA	NA	NA	NA	NA	NA	c.183+6938N>G			ENST00000271732		NA	NA	NA	NA	NA	NA	GOLPH3L,intron_variant,,ENST00000271732,NM_018178.6;GOLPH3L,intron_variant,,ENST00000427665,;	C	ENSG00000143457	ENST00000271732
31072	Unknown	0	.	GRCh38	chr1	150774936	150774936	+	IGR	SNP	G	G	T	rs886813820	NA	LS174T_Muc2_clone2.sorted	LS174T_CTRL.sorted	G	G	NA	NA	NA	NA	NA	NA	NA	NA	NA	NA	NA	NA	NA	NA	NA						NA	NA	NA	NA	NA	NA		T
31073	FLG-AS1	0	.	GRCh38	chr1	152240705	152240705	+	Intron	SNP	G	G	T	novel	NA	LS174T_Muc2_clone2.sorted	LS174T_CTRL.sorted	G	G	NA	NA	NA	NA	NA	NA	NA	NA	NA	NA	NA	NA	NA	NA	NA	n.159-8190N>T			ENST00000420707		NA	NA	NA	NA	NA	NA	FLG-AS1,intron_variant,,ENST00000420707,;FLG-AS1,intron_variant,,ENST00000593011,;FLG-AS1,intron_variant,,ENST00000630125,;FLG-AS1,intron_variant,,ENST00000653548,;FLG-AS1,intron_variant,,ENST00000655109,;FLG-AS1,intron_variant,,ENST00000659844,;FLG-AS1,intron_variant,,ENST00000664213,;FLG-AS1,intron_variant,,ENST00000666686,;FLG-AS1,intron_variant,,ENST00000669062,;FLG-AS1,intron_variant,,ENST00…	T	ENSG00000237975	ENST00000420707
31074	FLG-AS1	0	.	GRCh38	chr1	152278743	152278743	+	Intron	SNP	G	G	A	novel	NA	LS174T_Muc2_clone2.sorted	LS174T_CTRL.sorted	G	G	NA	NA	NA	NA	NA	NA	NA	NA	NA	NA	NA	NA	NA	NA	NA	n.383-23011N>A			ENST00000420707		NA	NA	NA	NA	NA	NA	FLG-AS1,intron_variant,,ENST00000420707,;FLG-AS1,intron_variant,,ENST00000593011,;FLG-AS1,intron_variant,,ENST00000630125,;FLG-AS1,intron_variant,,ENST00000653548,;FLG-AS1,intron_variant,,ENST00000655109,;FLG-AS1,intron_variant,,ENST00000659844,;FLG-AS1,intron_variant,,ENST00000664213,;FLG-AS1,intron_variant,,ENST00000666686,;FLG-AS1,intron_variant,,ENST00000669062,;FLG-AS1,intron_variant,,ENST00…	A	ENSG00000237975	ENST00000420707
31075	LCE2B	0	.	GRCh38	chr1	152691248	152691248	+	3'Flank	SNP	A	A	T	novel	NA	LS174T_Muc2_clone2.sorted	LS174T_CTRL.sorted	A	A	NA	NA	NA	NA	NA	NA	NA	NA	NA	NA	NA	NA	NA	NA	NA				ENST00000368780		NA	NA	NA	NA	NA	NA	LCE2B,downstream_gene_variant,,ENST00000368780,NM_014357.5;	T	ENSG00000159455	ENST00000368780
31076	GATAD2B	0	.	GRCh38	chr1	153843401	153843401	+	Intron	SNP	C	C	T	novel	NA	LS174T_Muc2_clone2.sorted	LS174T_CTRL.sorted	C	C	NA	NA	NA	NA	NA	NA	NA	NA	NA	NA	NA	NA	NA	NA	NA	c.-1-15053N>A			ENST00000368655		NA	NA	NA	NA	NA	NA	GATAD2B,intron_variant,,ENST00000368655,NM_020699.4;GATAD2B,intron_variant,,ENST00000634401,;GATAD2B,intron_variant,,ENST00000634408,;GATAD2B,intron_variant,,ENST00000634544,;GATAD2B,intron_variant,,ENST00000634791,;GATAD2B,intron_variant,,ENST00000637331,;GATAD2B,intron_variant,,ENST00000636014,;,regulatory_region_variant,,ENSR00000373248,;,regulatory_region_variant,,ENSR00000373249,;	T	ENSG00000143614	ENST00000368655
31077	GATAD2B	0	.	GRCh38	chr1	153849600	153849600	+	Intron	SNP	A	A	G	rs1463678039	NA	LS174T_Muc2_clone2.sorted	LS174T_CTRL.sorted	A	A	NA	NA	NA	NA	NA	NA	NA	NA	NA	NA	NA	NA	NA	NA	NA	c.-1-21252N>C			ENST00000368655		NA	NA	NA	NA	NA	NA	GATAD2B,intron_variant,,ENST00000368655,NM_020699.4;GATAD2B,intron_variant,,ENST00000634401,;GATAD2B,intron_variant,,ENST00000634408,;GATAD2B,intron_variant,,ENST00000634544,;GATAD2B,intron_variant,,ENST00000634791,;GATAD2B,intron_variant,,ENST00000637331,;GATAD2B,intron_variant,,ENST00000636014,;,regulatory_region_variant,,ENSR00000013852,;AL513523.3,downstream_gene_variant,,ENST00000417868,;	G	ENSG00000143614	ENST00000368655
31078	PKLR	0	.	GRCh38	chr1	155303412	155303412	+	5'Flank	SNP	C	C	A	novel	NA	LS174T_Muc2_clone2.sorted	LS174T_CTRL.sorted	C	C	NA	NA	NA	NA	NA	NA	NA	NA	NA	NA	NA	NA	NA	NA	NA				ENST00000342741		NA	NA	NA	NA	NA	NA	PKLR,upstream_gene_variant,,ENST00000342741,NM_000298.6;PKLR,upstream_gene_variant,,ENST00000392414,NM_181871.4;PKLR,upstream_gene_variant,,ENST00000434082,;	A	ENSG00000143627	ENST00000342741
31079	ASH1L	0	.	GRCh38	chr1	155358971	155358971	+	Intron	SNP	T	T	A	rs940374225	NA	LS174T_Muc2_clone2.sorted	LS174T_CTRL.sorted	T	T	NA	NA	NA	NA	NA	NA	NA	NA	NA	NA	NA	NA	NA	NA	NA	c.6796-1222N>T			ENST00000392403		NA	NA	NA	NA	NA	NA	ASH1L,intron_variant,,ENST00000368346,NM_001366177.2;ASH1L,intron_variant,,ENST00000392403,NM_018489.3;RNU6-106P,upstream_gene_variant,,ENST00000384405,;	A	ENSG00000116539	ENST00000392403
31080	ASH1L	0	.	GRCh38	chr1	155445888	155445888	+	Intron	SNP	A	A	G	novel	NA	LS174T_Muc2_clone2.sorted	LS174T_CTRL.sorted	A	A	NA	NA	NA	NA	NA	NA	NA	NA	NA	NA	NA	NA	NA	NA	NA	c.5087-6820N>C			ENST00000392403		NA	NA	NA	NA	NA	NA	ASH1L,intron_variant,,ENST00000368346,NM_001366177.2;ASH1L,intron_variant,,ENST00000392403,NM_018489.3;	G	ENSG00000116539	ENST00000392403
31081	IQGAP3	0	.	GRCh38	chr1	156569259	156569259	+	Intron	SNP	C	C	T	rs541246226	NA	LS174T_Muc2_clone2.sorted	LS174T_CTRL.sorted	C	C	NA	NA	NA	NA	NA	NA	NA	NA	NA	NA	NA	NA	NA	NA	NA	c.125+117N>A			ENST00000361170		NA	NA	NA	NA	NA	NA	IQGAP3,intron_variant,,ENST00000361170,NM_178229.5;IQGAP3,intron_variant,,ENST00000491900,;	T	ENSG00000183856	ENST00000361170
31082	OR10R2	0	.	GRCh38	chr1	158476423	158476423	+	5'Flank	SNP	C	C	A	novel	NA	LS174T_Muc2_clone2.sorted	LS174T_CTRL.sorted	C	C	NA	NA	NA	NA	NA	NA	NA	NA	NA	NA	NA	NA	NA	NA	NA				ENST00000368152		NA	NA	NA	NA	NA	NA	OR10R2,intron_variant,,ENST00000641067,;OR10R2,upstream_gene_variant,,ENST00000368152,NM_001004472.1;OR10R2,upstream_gene_variant,,ENST00000641400,;AL365440.2,intron_variant,,ENST00000419738,;AL365440.2,intron_variant,,ENST00000426251,;	A	ENSG00000198965	ENST00000368152
31083	AL513323.1	0	.	GRCh38	chr1	159345779	159345779	+	3'Flank	SNP	G	G	T	novel	NA	LS174T_Muc2_clone2.sorted	LS174T_CTRL.sorted	G	G	NA	NA	NA	NA	NA	NA	NA	NA	NA	NA	NA	NA	NA	NA	NA				ENST00000431862		NA	NA	NA	NA	NA	NA	,regulatory_region_variant,,ENSR00000374589,;AL513323.1,downstream_gene_variant,,ENST00000431862,;	T	ENSG00000228560	ENST00000431862
31084	OR10J4	0	.	GRCh38	chr1	159429104	159429104	+	5'Flank	SNP	T	T	C	novel	NA	LS174T_Muc2_clone2.sorted	LS174T_CTRL.sorted	T	T	NA	NA	NA	NA	NA	NA	NA	NA	NA	NA	NA	NA	NA	NA	NA				ENST00000504970		NA	NA	NA	NA	NA	NA	,regulatory_region_variant,,ENSR00000374596,;OR10J4,upstream_gene_variant,,ENST00000504970,NM_001348286.2;AL513323.1,intron_variant,,ENST00000431862,;	C	ENSG00000249730	ENST00000504970
31085	SLAMF6	0	.	GRCh38	chr1	160516699	160516699	+	Intron	SNP	A	A	G	novel	NA	LS174T_Muc2_clone2.sorted	LS174T_CTRL.sorted	A	A	NA	NA	NA	NA	NA	NA	NA	NA	NA	NA	NA	NA	NA	NA	NA	c.49+6445N>C			ENST00000368057		NA	NA	NA	NA	NA	NA	SLAMF6,intron_variant,,ENST00000368055,NM_001184716.2;SLAMF6,intron_variant,,ENST00000368057,NM_001184714.2;SLAMF6,intron_variant,,ENST00000368059,NM_001184715.2,NM_052931.5;,regulatory_region_variant,,ENSR00000931921,;	G	ENSG00000162739	ENST00000368057
31086	ENSR00000374871	0	.	GRCh38	chr1	160588199	160588199	+	IGR	SNP	T	T	C	novel	NA	LS174T_Muc2_clone2.sorted	LS174T_CTRL.sorted	T	T	NA	NA	NA	NA	NA	NA	NA	NA	NA	NA	NA	NA	NA	NA	NA				ENSR00000374871		NA	NA	NA	NA	NA	NA	,regulatory_region_variant,,ENSR00000374871,;,regulatory_region_variant,,ENSR00000931932,;	C		ENSR00000374871
31087	NECTIN4	0	.	GRCh38	chr1	161079243	161079243	+	Intron	SNP	A	A	C	novel	NA	LS174T_Muc2_clone2.sorted	LS174T_CTRL.sorted	A	A	NA	NA	NA	NA	NA	NA	NA	NA	NA	NA	NA	NA	NA	NA	NA	c.439+347N>G			ENST00000368012		NA	NA	NA	NA	NA	NA	NECTIN4,intron_variant,,ENST00000368012,NM_030916.3;NECTIN4,upstream_gene_variant,,ENST00000486694,;	C	ENSG00000143217	ENST00000368012
31088	FCGR2A	0	.	GRCh38	chr1	161506654	161506654	+	Intron	SNP	G	G	A	novel	NA	LS174T_Muc2_clone2.sorted	LS174T_CTRL.sorted	G	G	NA	NA	NA	NA	NA	NA	NA	NA	NA	NA	NA	NA	NA	NA	NA	c.364+63N>A			ENST00000271450		NA	NA	NA	NA	NA	NA	FCGR2A,intron_variant,,ENST00000271450,NM_201563.5,NM_001136219.2;FCGR2A,intron_variant,,ENST00000367972,NM_021642.4;FCGR2A,non_coding_transcript_exon_variant,,ENST00000471026,;FCGR2A,3_prime_UTR_variant,,ENST00000483665,;FCGR2A,3_prime_UTR_variant,,ENST00000536731,;FCGR2A,intron_variant,,ENST00000467525,;FCGR2A,intron_variant,,ENST00000467654,;FCGR2A,downstream_gene_variant,,ENST00000473080,;FCG…	A	ENSG00000143226	ENST00000271450
31089	Unknown	0	.	GRCh38	chr1	162970609	162970609	+	IGR	SNP	G	G	A	novel	NA	LS174T_Muc2_clone2.sorted	LS174T_CTRL.sorted	G	G	NA	NA	NA	NA	NA	NA	NA	NA	NA	NA	NA	NA	NA	NA	NA						NA	NA	NA	NA	NA	NA		A
31090	RGS5	0	.	GRCh38	chr1	163109929	163109929	+	3'Flank	SNP	G	G	T	novel	NA	LS174T_Muc2_clone2.sorted	LS174T_CTRL.sorted	G	G	NA	NA	NA	NA	NA	NA	NA	NA	NA	NA	NA	NA	NA	NA	NA				ENST00000469495		NA	NA	NA	NA	NA	NA	RGS5,downstream_gene_variant,,ENST00000469495,;	T	ENSG00000143248	ENST00000469495
31091	AL499616.1	0	.	GRCh38	chr1	163217265	163217265	+	3'Flank	SNP	G	G	A	novel	NA	LS174T_Muc2_clone2.sorted	LS174T_CTRL.sorted	G	G	NA	NA	NA	NA	NA	NA	NA	NA	NA	NA	NA	NA	NA	NA	NA				ENST00000415437		NA	NA	NA	NA	NA	NA	RGS5,intron_variant,,ENST00000367903,;RGS5,intron_variant,,ENST00000618415,NM_001254748.1;RGS5,intron_variant,,ENST00000428971,;RGS5,intron_variant,,ENST00000530241,;RGS5,intron_variant,,ENST00000531954,;RGS5,intron_variant,,ENST00000534288,;AL499616.1,downstream_gene_variant,,ENST00000415437,;	A	ENSG00000232892	ENST00000415437
31092	ENSR00000932276	0	.	GRCh38	chr1	163796854	163796854	+	IGR	SNP	A	A	G	novel	NA	LS174T_Muc2_clone2.sorted	LS174T_CTRL.sorted	A	A	NA	NA	NA	NA	NA	NA	NA	NA	NA	NA	NA	NA	NA	NA	NA				ENSR00000932276		NA	NA	NA	NA	NA	NA	,regulatory_region_variant,,ENSR00000932276,;	G		ENSR00000932276
31093	ENSR00000255039	0	.	GRCh38	chr1	164166219	164166219	+	IGR	SNP	A	A	T	novel	NA	LS174T_Muc2_clone2.sorted	LS174T_CTRL.sorted	A	A	NA	NA	NA	NA	NA	NA	NA	NA	NA	NA	NA	NA	NA	NA	NA				ENSR00000255039		NA	NA	NA	NA	NA	NA	,regulatory_region_variant,,ENSR00000255039,;	T		ENSR00000255039
31094	Unknown	0	.	GRCh38	chr1	164466570	164466570	+	IGR	SNP	C	C	T	novel	NA	LS174T_Muc2_clone2.sorted	LS174T_CTRL.sorted	C	C	NA	NA	NA	NA	NA	NA	NA	NA	NA	NA	NA	NA	NA	NA	NA						NA	NA	NA	NA	NA	NA		T
31095	Unknown	0	.	GRCh38	chr1	164500980	164500980	+	IGR	SNP	A	A	G	novel	NA	LS174T_Muc2_clone2.sorted	LS174T_CTRL.sorted	A	A	NA	NA	NA	NA	NA	NA	NA	NA	NA	NA	NA	NA	NA	NA	NA						NA	NA	NA	NA	NA	NA		G
31096	Unknown	0	.	GRCh38	chr1	165090159	165090159	+	IGR	SNP	A	A	G	novel	NA	LS174T_Muc2_clone2.sorted	LS174T_CTRL.sorted	A	A	NA	NA	NA	NA	NA	NA	NA	NA	NA	NA	NA	NA	NA	NA	NA						NA	NA	NA	NA	NA	NA		G
31097	TMCO1-AS1	0	.	GRCh38	chr1	165774529	165774529	+	RNA	SNP	C	C	T	novel	NA	LS174T_Muc2_clone2.sorted	LS174T_CTRL.sorted	C	C	NA	NA	NA	NA	NA	NA	NA	NA	NA	NA	NA	NA	NA	NA	NA	n.1503N>T			ENST00000423121	2025-02-02	NA	NA	NA	NA	NA	NA	TMCO1,intron_variant,,ENST00000580248,;TMCO1-AS1,non_coding_transcript_exon_variant,,ENST00000423121,;	T	ENSG00000224358	ENST00000423121
31098	UCK2	0	.	GRCh38	chr1	165869473	165869473	+	Intron	SNP	C	C	T	novel	NA	LS174T_Muc2_clone2.sorted	LS174T_CTRL.sorted	C	C	NA	NA	NA	NA	NA	NA	NA	NA	NA	NA	NA	NA	NA	NA	NA	c.100-20731N>T			ENST00000367879		NA	NA	NA	NA	NA	NA	UCK2,intron_variant,,ENST00000367879,NM_012474.5;UCK2,intron_variant,,ENST00000642653,NM_001363568.2;,regulatory_region_variant,,ENSR00000376027,;,regulatory_region_variant,,ENSR00000932407,;,TF_binding_site_variant,,ENSM00208154498,;,TF_binding_site_variant,,ENSM00208566993,;,TF_binding_site_variant,,ENSM00208556617,;,TF_binding_site_variant,,ENSM00208505883,;,TF_binding_site_variant,,ENSM002085…	T	ENSG00000143179	ENST00000367879
31099	UCK2	0	.	GRCh38	chr1	165881813	165881813	+	Intron	SNP	G	G	T	novel	NA	LS174T_Muc2_clone2.sorted	LS174T_CTRL.sorted	G	G	NA	NA	NA	NA	NA	NA	NA	NA	NA	NA	NA	NA	NA	NA	NA	c.100-8391N>T			ENST00000367879		NA	NA	NA	NA	NA	NA	UCK2,intron_variant,,ENST00000367879,NM_012474.5;UCK2,intron_variant,,ENST00000642653,NM_001363568.2;,regulatory_region_variant,,ENSR00000932408,;	T	ENSG00000143179	ENST00000367879
31100	AL596087.2	0	.	GRCh38	chr1	166230676	166230676	+	Intron	SNP	T	T	C	novel	NA	LS174T_Muc2_clone2.sorted	LS174T_CTRL.sorted	T	T	NA	NA	NA	NA	NA	NA	NA	NA	NA	NA	NA	NA	NA	NA	NA	n.144+64622N>C			ENST00000653824		NA	NA	NA	NA	NA	NA	AL596087.2,intron_variant,,ENST00000653824,;	C	ENSG00000229588	ENST00000653824
31101	AL023755.1	0	.	GRCh38	chr1	168413442	168413442	+	Intron	SNP	G	G	A	novel	NA	LS174T_Muc2_clone2.sorted	LS174T_CTRL.sorted	G	G	NA	NA	NA	NA	NA	NA	NA	NA	NA	NA	NA	NA	NA	NA	NA	n.143-506N>T			ENST00000441851		NA	NA	NA	NA	NA	NA	AL023755.1,intron_variant,,ENST00000441851,;AL023755.1,intron_variant,,ENST00000636459,;AL023755.1,intron_variant,,ENST00000650143,;AL023755.1,downstream_gene_variant,,ENST00000655809,;	A	ENSG00000228697	ENST00000441851
31102	LINC00970	0	.	GRCh38	chr1	168979788	168979788	+	Intron	SNP	T	T	C	novel	NA	LS174T_Muc2_clone2.sorted	LS174T_CTRL.sorted	T	T	NA	NA	NA	NA	NA	NA	NA	NA	NA	NA	NA	NA	NA	NA	NA	n.210-71818N>G			ENST00000366408		NA	NA	NA	NA	NA	NA	,regulatory_region_variant,,ENSR00000932692,;LINC00970,intron_variant,,ENST00000366408,;AL135926.1,intron_variant,,ENST00000650631,;	C	ENSG00000203601	ENST00000366408
31103	Unknown	0	.	GRCh38	chr1	170382622	170382622	+	IGR	SNP	T	T	A	novel	NA	LS174T_Muc2_clone2.sorted	LS174T_CTRL.sorted	T	T	NA	NA	NA	NA	NA	NA	NA	NA	NA	NA	NA	NA	NA	NA	NA						NA	NA	NA	NA	NA	NA		A
31104	AL162399.1	0	.	GRCh38	chr1	170584144	170584144	+	3'Flank	SNP	G	G	A	novel	NA	LS174T_Muc2_clone2.sorted	LS174T_CTRL.sorted	G	G	NA	NA	NA	NA	NA	NA	NA	NA	NA	NA	NA	NA	NA	NA	NA				ENST00000426090		NA	NA	NA	NA	NA	NA	AL162399.1,downstream_gene_variant,,ENST00000426090,;	A	ENSG00000225545	ENST00000426090
31105	MROH9	0	.	GRCh38	chr1	170973536	170973536	+	Intron	SNP	C	C	A	novel	NA	LS174T_Muc2_clone2.sorted	LS174T_CTRL.sorted	C	C	NA	NA	NA	NA	NA	NA	NA	NA	NA	NA	NA	NA	NA	NA	NA	c.616+1653N>A			ENST00000367759		NA	NA	NA	NA	NA	NA	MROH9,intron_variant,,ENST00000367758,NM_025063.4;MROH9,intron_variant,,ENST00000367759,NM_001163629.1;BX284613.2,intron_variant,,ENST00000653116,;BX284613.2,intron_variant,,ENST00000664920,;BX284613.2,intron_variant,,ENST00000669750,;BX284613.2,intron_variant,,ENST00000670085,;	A	ENSG00000117501	ENST00000367759
31106	AL445673.1	0	.	GRCh38	chr1	171252551	171252551	+	3'Flank	SNP	T	T	A	novel	NA	LS174T_Muc2_clone2.sorted	LS174T_CTRL.sorted	T	T	NA	NA	NA	NA	NA	NA	NA	NA	NA	NA	NA	NA	NA	NA	NA				ENST00000383965		NA	NA	NA	NA	NA	NA	FMO1,intron_variant,,ENST00000367750,NM_002021.3;FMO1,intron_variant,,ENST00000402921,NM_001282694.1;FMO1,intron_variant,,ENST00000617670,NM_001282693.2;AL445673.1,downstream_gene_variant,,ENST00000383965,;,regulatory_region_variant,,ENSR00000377110,;BX284613.2,upstream_gene_variant,,ENST00000455124,;BX284613.2,upstream_gene_variant,,ENST00000653116,;BX284613.2,upstream_gene_variant,,ENST00000664…	A	ENSG00000206692	ENST00000383965
31107	ENSR00000932945	0	.	GRCh38	chr1	171431668	171431668	+	IGR	SNP	G	G	T	novel	NA	LS174T_Muc2_clone2.sorted	LS174T_CTRL.sorted	G	G	NA	NA	NA	NA	NA	NA	NA	NA	NA	NA	NA	NA	NA	NA	NA				ENSR00000932945		NA	NA	NA	NA	NA	NA	,regulatory_region_variant,,ENSR00000932945,;	T		ENSR00000932945
31108	RC3H1	0	.	GRCh38	chr1	173931834	173931834	+	3'UTR	SNP	G	G	A		NA	LS174T_Muc2_clone2.sorted	LS174T_CTRL.sorted	G	G	NA	NA	NA	NA	NA	NA	NA	NA	NA	NA	NA	NA	NA	NA	NA	c.*6887N>T			ENST00000367696	20/20	NA	NA	NA	NA	NA	NA	RC3H1,3_prime_UTR_variant,,ENST00000367696,NM_172071.4;RC3H1,3_prime_UTR_variant,,ENST00000258349,NM_001300850.1;	A	ENSG00000135870	ENST00000367696
31109	RABGAP1L	0	.	GRCh38	chr1	174475092	174475092	+	Intron	SNP	G	G	A	novel	NA	LS174T_Muc2_clone2.sorted	LS174T_CTRL.sorted	G	G	NA	NA	NA	NA	NA	NA	NA	NA	NA	NA	NA	NA	NA	NA	NA	c.1710+80947N>A			ENST00000251507		NA	NA	NA	NA	NA	NA	RABGAP1L,intron_variant,,ENST00000251507,NM_014857.4,NM_001366446.1,NM_001366448.1,NM_001366447.1;RABGAP1L,intron_variant,,ENST00000357444,NM_001366445.1;RABGAP1L,intron_variant,,ENST00000367690,NM_001366449.1;RABGAP1L,intron_variant,,ENST00000526253,;	A	ENSG00000152061	ENST00000251507
31110	RABGAP1L	0	.	GRCh38	chr1	174869145	174869145	+	Intron	SNP	A	A	G	novel	NA	LS174T_Muc2_clone2.sorted	LS174T_CTRL.sorted	A	A	NA	NA	NA	NA	NA	NA	NA	NA	NA	NA	NA	NA	NA	NA	NA	c.2340+57185N>G			ENST00000251507		NA	NA	NA	NA	NA	NA	RABGAP1L,intron_variant,,ENST00000251507,NM_014857.4,NM_001366446.1,NM_001366448.1,NM_001366447.1;RABGAP1L,intron_variant,,ENST00000325589,NM_001366450.1;RABGAP1L,intron_variant,,ENST00000347255,NM_001366452.1;RABGAP1L,intron_variant,,ENST00000367687,;RABGAP1L,intron_variant,,ENST00000489615,NM_001243765.2,NM_001366456.1;RABGAP1L,intron_variant,,ENST00000529145,;RABGAP1L,intron_variant,,ENST00000…	G	ENSG00000152061	ENST00000251507
31111	CACYBP	0	.	GRCh38	chr1	175006174	175006174	+	Intron	SNP	G	G	A	novel	NA	LS174T_Muc2_clone2.sorted	LS174T_CTRL.sorted	G	G	NA	NA	NA	NA	NA	NA	NA	NA	NA	NA	NA	NA	NA	NA	NA	c.236-571N>A			ENST00000367679		NA	NA	NA	NA	NA	NA	CACYBP,intron_variant,,ENST00000367679,NM_014412.3;CACYBP,intron_variant,,ENST00000405362,;CACYBP,intron_variant,,ENST00000406752,;CACYBP,intron_variant,,ENST00000613570,NM_001007214.1;CACYBP,downstream_gene_variant,,ENST00000426793,;MRPS14,downstream_gene_variant,,ENST00000498253,;CACYBP,intron_variant,,ENST00000473925,;CACYBP,downstream_gene_variant,,ENST00000461977,;CACYBP,upstream_gene_varian…	A	ENSG00000116161	ENST00000367679
31112	TNR	0	.	GRCh38	chr1	175701111	175701111	+	Intron	SNP	C	C	T	novel	NA	LS174T_Muc2_clone2.sorted	LS174T_CTRL.sorted	C	C	NA	NA	NA	NA	NA	NA	NA	NA	NA	NA	NA	NA	NA	NA	NA	c.-165+42115N>A			ENST00000367674		NA	NA	NA	NA	NA	NA	TNR,intron_variant,,ENST00000263525,;TNR,intron_variant,,ENST00000367674,NM_001328635.2,NM_003285.3;,regulatory_region_variant,,ENSR00000378055,;	T	ENSG00000116147	ENST00000367674
31113	Unknown	0	.	GRCh38	chr1	175822053	175822053	+	IGR	SNP	C	C	T	novel	NA	LS174T_Muc2_clone2.sorted	LS174T_CTRL.sorted	C	C	NA	NA	NA	NA	NA	NA	NA	NA	NA	NA	NA	NA	NA	NA	NA						NA	NA	NA	NA	NA	NA		T
31114	Unknown	0	.	GRCh38	chr1	175828626	175828626	+	IGR	SNP	C	C	G	novel	NA	LS174T_Muc2_clone2.sorted	LS174T_CTRL.sorted	C	C	NA	NA	NA	NA	NA	NA	NA	NA	NA	NA	NA	NA	NA	NA	NA						NA	NA	NA	NA	NA	NA		G
31115	PAPPA2	0	.	GRCh38	chr1	176815451	176815451	+	Intron	SNP	A	A	G	novel	NA	LS174T_Muc2_clone2.sorted	LS174T_CTRL.sorted	A	A	NA	NA	NA	NA	NA	NA	NA	NA	NA	NA	NA	NA	NA	NA	NA	c.5202+15319N>G			ENST00000367662		NA	NA	NA	NA	NA	NA	PAPPA2,intron_variant,,ENST00000367662,NM_020318.3;PAPPA2,intron_variant,,ENST00000479836,;	G	ENSG00000116183	ENST00000367662
31116	RASAL2	0	.	GRCh38	chr1	178313199	178313199	+	Intron	SNP	G	G	T	rs1276289630	NA	LS174T_Muc2_clone2.sorted	LS174T_CTRL.sorted	G	G	NA	NA	NA	NA	NA	NA	NA	NA	NA	NA	NA	NA	NA	NA	NA	c.457+13081N>T			ENST00000367649		NA	NA	NA	NA	NA	NA	RASAL2,intron_variant,,ENST00000367649,NM_170692.3;	T	ENSG00000075391	ENST00000367649
31117	RASAL2	0	.	GRCh38	chr1	178359496	178359496	+	Intron	SNP	A	A	C	novel	NA	LS174T_Muc2_clone2.sorted	LS174T_CTRL.sorted	A	A	NA	NA	NA	NA	NA	NA	NA	NA	NA	NA	NA	NA	NA	NA	NA	c.458-30604N>C			ENST00000367649		NA	NA	NA	NA	NA	NA	RASAL2,intron_variant,,ENST00000367649,NM_170692.3;RASAL2,intron_variant,,ENST00000462775,NM_004841.4;	C	ENSG00000075391	ENST00000367649
31118	SOAT1	0	.	GRCh38	chr1	179298020	179298020	+	Intron	SNP	G	G	A	novel	NA	LS174T_Muc2_clone2.sorted	LS174T_CTRL.sorted	G	G	NA	NA	NA	NA	NA	NA	NA	NA	NA	NA	NA	NA	NA	NA	NA	c.-9+4084N>A			ENST00000367619		NA	NA	NA	NA	NA	NA	SOAT1,intron_variant,,ENST00000367619,NM_003101.6;SOAT1,intron_variant,,ENST00000426956,;SOAT1,intron_variant,,ENST00000539888,NM_001252512.1;SOAT1,intron_variant,,ENST00000540564,NM_001252511.1;	A	ENSG00000057252	ENST00000367619
31119	SOAT1	0	.	GRCh38	chr1	179312119	179312119	+	Intron	SNP	G	G	A	rs1160733761	NA	LS174T_Muc2_clone2.sorted	LS174T_CTRL.sorted	G	G	NA	NA	NA	NA	NA	NA	NA	NA	NA	NA	NA	NA	NA	NA	NA	c.118+9317N>A			ENST00000367619		NA	NA	NA	NA	NA	NA	SOAT1,intron_variant,,ENST00000367619,NM_003101.6;SOAT1,intron_variant,,ENST00000426956,;SOAT1,intron_variant,,ENST00000539888,NM_001252512.1;SOAT1,intron_variant,,ENST00000540564,NM_001252511.1;,regulatory_region_variant,,ENSR00000016460,;	A	ENSG00000057252	ENST00000367619
31120	SOAT1	0	.	GRCh38	chr1	179344678	179344678	+	Intron	SNP	T	T	C	rs1239046735	NA	LS174T_Muc2_clone2.sorted	LS174T_CTRL.sorted	T	T	NA	NA	NA	NA	NA	NA	NA	NA	NA	NA	NA	NA	NA	NA	NA	c.988-269N>C			ENST00000367619		NA	NA	NA	NA	NA	NA	SOAT1,intron_variant,,ENST00000367619,NM_003101.6;SOAT1,intron_variant,,ENST00000539888,NM_001252512.1;SOAT1,intron_variant,,ENST00000540564,NM_001252511.1;SOAT1,downstream_gene_variant,,ENST00000426956,;	C	ENSG00000057252	ENST00000367619
31121	SOAT1	0	.	GRCh38	chr1	179346322	179346322	+	Intron	SNP	T	T	C	rs1460844189	NA	LS174T_Muc2_clone2.sorted	LS174T_CTRL.sorted	T	T	NA	NA	NA	NA	NA	NA	NA	NA	NA	NA	NA	NA	NA	NA	NA	c.1117+1246N>C			ENST00000367619		NA	NA	NA	NA	NA	NA	SOAT1,intron_variant,,ENST00000367619,NM_003101.6;SOAT1,intron_variant,,ENST00000539888,NM_001252512.1;SOAT1,intron_variant,,ENST00000540564,NM_001252511.1;	C	ENSG00000057252	ENST00000367619
31122	CEP350	0	.	GRCh38	chr1	180116753	180116753	+	3'Flank	SNP	A	A	G	novel	NA	LS174T_Muc2_clone2.sorted	LS174T_CTRL.sorted	A	A	NA	NA	NA	NA	NA	NA	NA	NA	NA	NA	NA	NA	NA	NA	NA				ENST00000367607		NA	NA	NA	NA	NA	NA	CEP350,downstream_gene_variant,,ENST00000367607,NM_014810.5;CEP350,downstream_gene_variant,,ENST00000417046,;CEP350,downstream_gene_variant,,ENST00000429851,;AL390718.1,downstream_gene_variant,,ENST00000566904,;	G	ENSG00000135837	ENST00000367607
31123	ACBD6	0	.	GRCh38	chr1	180431871	180431871	+	Intron	SNP	C	C	T	rs904906454	NA	LS174T_Muc2_clone2.sorted	LS174T_CTRL.sorted	C	C	NA	NA	NA	NA	NA	NA	NA	NA	NA	NA	NA	NA	NA	NA	NA	c.385-1609N>A			ENST00000642319		NA	NA	NA	NA	NA	NA	ACBD6,intron_variant,,ENST00000367595,NM_032360.4;ACBD6,intron_variant,,ENST00000642319,;ACBD6,upstream_gene_variant,,ENST00000496993,;ACBD6,intron_variant,,ENST00000645415,;,regulatory_region_variant,,ENSR00000378966,;VDAC1P4,upstream_gene_variant,,ENST00000450197,;,TF_binding_site_variant,,ENSM00205263725,;,TF_binding_site_variant,,ENSM00205202713,;	T	ENSG00000230124	ENST00000642319
31124	AL358354.1	0	.	GRCh38	chr1	180515365	180515365	+	3'Flank	SNP	A	A	G	rs973427237	NA	LS174T_Muc2_clone2.sorted	LS174T_CTRL.sorted	A	A	NA	NA	NA	NA	NA	NA	NA	NA	NA	NA	NA	NA	NA	NA	NA				ENST00000384178		NA	NA	NA	NA	NA	NA	AL358354.1,downstream_gene_variant,,ENST00000384178,;,regulatory_region_variant,,ENSR00000378986,;OVAAL,intron_variant,,ENST00000673955,;	G	ENSG00000206905	ENST00000384178
31125	AL162431.1	0	.	GRCh38	chr1	180958891	180958891	+	Intron	SNP	C	C	G	novel	NA	LS174T_Muc2_clone2.sorted	LS174T_CTRL.sorted	C	C	NA	NA	NA	NA	NA	NA	NA	NA	NA	NA	NA	NA	NA	NA	NA	n.366-12791N>C			ENST00000358073		NA	NA	NA	NA	NA	NA	AL162431.1,intron_variant,,ENST00000358073,;KIAA1614-AS1,upstream_gene_variant,,ENST00000415647,;	G	ENSG00000243155	ENST00000358073
31126	Unknown	0	.	GRCh38	chr1	181128488	181128488	+	IGR	SNP	C	C	T	novel	NA	LS174T_Muc2_clone2.sorted	LS174T_CTRL.sorted	C	C	NA	NA	NA	NA	NA	NA	NA	NA	NA	NA	NA	NA	NA	NA	NA						NA	NA	NA	NA	NA	NA		T
31127	Unknown	0	.	GRCh38	chr1	181250184	181250184	+	IGR	SNP	T	T	C	novel	NA	LS174T_Muc2_clone2.sorted	LS174T_CTRL.sorted	T	T	NA	NA	NA	NA	NA	NA	NA	NA	NA	NA	NA	NA	NA	NA	NA						NA	NA	NA	NA	NA	NA		C
31128	CACNA1E	0	.	GRCh38	chr1	181325870	181325870	+	Intron	SNP	G	G	A	novel	NA	LS174T_Muc2_clone2.sorted	LS174T_CTRL.sorted	G	G	NA	NA	NA	NA	NA	NA	NA	NA	NA	NA	NA	NA	NA	NA	NA	c.-15+7747N>A			ENST00000524607		NA	NA	NA	NA	NA	NA	CACNA1E,intron_variant,,ENST00000524607,;	A	ENSG00000198216	ENST00000524607
31129	CACNA1E	0	.	GRCh38	chr1	181593165	181593165	+	Intron	SNP	A	A	C	novel	NA	LS174T_Muc2_clone2.sorted	LS174T_CTRL.sorted	A	A	NA	NA	NA	NA	NA	NA	NA	NA	NA	NA	NA	NA	NA	NA	NA	c.951+12389N>C			ENST00000367573		NA	NA	NA	NA	NA	NA	CACNA1E,intron_variant,,ENST00000357570,;CACNA1E,intron_variant,,ENST00000358338,;CACNA1E,intron_variant,,ENST00000360108,;CACNA1E,intron_variant,,ENST00000367567,;CACNA1E,intron_variant,,ENST00000367570,NM_000721.4;CACNA1E,intron_variant,,ENST00000367573,NM_001205293.3;CACNA1E,intron_variant,,ENST00000524607,;CACNA1E,intron_variant,,ENST00000621551,;CACNA1E,intron_variant,,ENST00000621791,NM_001…	C	ENSG00000198216	ENST00000367573
31130	CACNA1E	0	.	GRCh38	chr1	181702778	181702778	+	Intron	SNP	C	C	A	novel	NA	LS174T_Muc2_clone2.sorted	LS174T_CTRL.sorted	C	C	NA	NA	NA	NA	NA	NA	NA	NA	NA	NA	NA	NA	NA	NA	NA	c.1056-8176N>A			ENST00000367573		NA	NA	NA	NA	NA	NA	CACNA1E,intron_variant,,ENST00000357570,;CACNA1E,intron_variant,,ENST00000358338,;CACNA1E,intron_variant,,ENST00000360108,;CACNA1E,intron_variant,,ENST00000367567,;CACNA1E,intron_variant,,ENST00000367570,NM_000721.4;CACNA1E,intron_variant,,ENST00000367573,NM_001205293.3;CACNA1E,intron_variant,,ENST00000524607,;CACNA1E,intron_variant,,ENST00000621551,;CACNA1E,intron_variant,,ENST00000621791,NM_001…	A	ENSG00000198216	ENST00000367573
31131	CACNA1E	0	.	GRCh38	chr1	181812103	181812103	+	3'Flank	SNP	T	T	C	rs965441618	NA	LS174T_Muc2_clone2.sorted	LS174T_CTRL.sorted	T	T	NA	NA	NA	NA	NA	NA	NA	NA	NA	NA	NA	NA	NA	NA	NA				ENST00000367573		NA	NA	NA	NA	NA	NA	CACNA1E,downstream_gene_variant,,ENST00000367573,NM_001205293.3;CACNA1E,downstream_gene_variant,,ENST00000621791,NM_001205294.2;AL161734.2,non_coding_transcript_exon_variant,,ENST00000661326,;AL161734.1,upstream_gene_variant,,ENST00000609720,;	C	ENSG00000198216	ENST00000367573
31132	Unknown	0	.	GRCh38	chr1	182999340	182999340	+	IGR	SNP	A	A	G	novel	NA	LS174T_Muc2_clone2.sorted	LS174T_CTRL.sorted	A	A	NA	NA	NA	NA	NA	NA	NA	NA	NA	NA	NA	NA	NA	NA	NA						NA	NA	NA	NA	NA	NA		G
31133	NMNAT2	0	.	GRCh38	chr1	183277733	183277733	+	Intron	SNP	A	A	T	novel	NA	LS174T_Muc2_clone2.sorted	LS174T_CTRL.sorted	A	A	NA	NA	NA	NA	NA	NA	NA	NA	NA	NA	NA	NA	NA	NA	NA	c.651+820N>A			ENST00000287713		NA	NA	NA	NA	NA	NA	NMNAT2,intron_variant,,ENST00000287713,NM_015039.4;NMNAT2,intron_variant,,ENST00000294868,NM_170706.3;NMNAT2,intron_variant,,ENST00000464047,;	T	ENSG00000157064	ENST00000287713
31134	RGL1	0	.	GRCh38	chr1	183668818	183668818	+	Intron	SNP	C	C	A	novel	NA	LS174T_Muc2_clone2.sorted	LS174T_CTRL.sorted	C	C	NA	NA	NA	NA	NA	NA	NA	NA	NA	NA	NA	NA	NA	NA	NA	c.-33+32317N>A			ENST00000304685		NA	NA	NA	NA	NA	NA	RGL1,intron_variant,,ENST00000304685,NM_001297669.2,NM_015149.5,NM_001297670.2;	A	ENSG00000143344	ENST00000304685
31135	TSEN15	0	.	GRCh38	chr1	184078134	184078134	+	3'Flank	SNP	G	G	A	rs979937194	NA	LS174T_Muc2_clone2.sorted	LS174T_CTRL.sorted	G	G	NA	NA	NA	NA	NA	NA	NA	NA	NA	NA	NA	NA	NA	NA	NA				ENST00000361641		NA	NA	NA	NA	NA	NA	TSEN15,intron_variant,,ENST00000643231,NM_001363643.2;TSEN15,intron_variant,,ENST00000644815,;TSEN15,intron_variant,,ENST00000645963,;TSEN15,intron_variant,,ENST00000647465,;TSEN15,downstream_gene_variant,,ENST00000361641,NM_001300764.2;TSEN15,downstream_gene_variant,,ENST00000423085,NM_001127394.4;TSEN15,downstream_gene_variant,,ENST00000533373,NM_001300766.2;TSEN15,downstream_gene_variant,,ENST…	A	ENSG00000198860	ENST00000361641
31136	AL158011.2	0	.	GRCh38	chr1	184095755	184095755	+	Intron	SNP	G	G	A	novel	NA	LS174T_Muc2_clone2.sorted	LS174T_CTRL.sorted	G	G	NA	NA	NA	NA	NA	NA	NA	NA	NA	NA	NA	NA	NA	NA	NA	n.68-12870N>T			ENST00000664793		NA	NA	NA	NA	NA	NA	TSEN15,missense_variant,p.Arg140Lys,ENST00000643231,NM_001363643.2;TSEN15,synonymous_variant,p.Glu165=,ENST00000645963,;TSEN15,3_prime_UTR_variant,,ENST00000647465,;TSEN15,downstream_gene_variant,,ENST00000644815,;TSEN15,intron_variant,,ENST00000643916,;TSEN15,intron_variant,,ENST00000644592,;AL158011.2,intron_variant,,ENST00000664793,;	A	ENSG00000286655	ENST00000664793
31137	C1orf21	0	.	GRCh38	chr1	184559875	184559875	+	Intron	SNP	C	C	T	novel	NA	LS174T_Muc2_clone2.sorted	LS174T_CTRL.sorted	C	C	NA	NA	NA	NA	NA	NA	NA	NA	NA	NA	NA	NA	NA	NA	NA	c.190-30864N>T			ENST00000235307		NA	NA	NA	NA	NA	NA	C1orf21,intron_variant,,ENST00000235307,NM_030806.4;C1orf21,intron_variant,,ENST00000489143,;C1orf21,intron_variant,,ENST00000648109,;,regulatory_region_variant,,ENSR00000934266,;	T	ENSG00000116667	ENST00000235307
31138	NIBAN1	0	.	GRCh38	chr1	184871464	184871464	+	Intron	SNP	G	G	T	novel	NA	LS174T_Muc2_clone2.sorted	LS174T_CTRL.sorted	G	G	NA	NA	NA	NA	NA	NA	NA	NA	NA	NA	NA	NA	NA	NA	NA	c.601+13169N>A			ENST00000367511		NA	NA	NA	NA	NA	NA	NIBAN1,intron_variant,,ENST00000367511,NM_052966.4;NIBAN1,upstream_gene_variant,,ENST00000461167,;NIBAN1,upstream_gene_variant,,ENST00000487074,;	T	ENSG00000135842	ENST00000367511
31139	NIBAN1	0	.	GRCh38	chr1	184960785	184960785	+	Intron	SNP	C	C	A	novel	NA	LS174T_Muc2_clone2.sorted	LS174T_CTRL.sorted	C	C	NA	NA	NA	NA	NA	NA	NA	NA	NA	NA	NA	NA	NA	NA	NA	c.55+13517N>T			ENST00000367511		NA	NA	NA	NA	NA	NA	NIBAN1,intron_variant,,ENST00000367511,NM_052966.4;	A	ENSG00000135842	ENST00000367511
31140	IVNS1ABP	0	.	GRCh38	chr1	185319837	185319837	+	5'Flank	SNP	C	C	T	novel	NA	LS174T_Muc2_clone2.sorted	LS174T_CTRL.sorted	C	C	NA	NA	NA	NA	NA	NA	NA	NA	NA	NA	NA	NA	NA	NA	NA				ENST00000367498		NA	NA	NA	NA	NA	NA	IVNS1ABP,upstream_gene_variant,,ENST00000367498,NM_006469.5;IVNS1ABP,upstream_gene_variant,,ENST00000459929,;AL078644.1,downstream_gene_variant,,ENST00000562817,;AL078644.1,downstream_gene_variant,,ENST00000563533,;AL078644.2,downstream_gene_variant,,ENST00000609881,;	T	ENSG00000116679	ENST00000367498
31141	ENSR00000380186	0	.	GRCh38	chr1	185444916	185444916	+	IGR	SNP	A	A	C	novel	NA	LS174T_Muc2_clone2.sorted	LS174T_CTRL.sorted	A	A	NA	NA	NA	NA	NA	NA	NA	NA	NA	NA	NA	NA	NA	NA	NA				ENSR00000380186		NA	NA	NA	NA	NA	NA	,regulatory_region_variant,,ENSR00000380186,;,regulatory_region_variant,,ENSR00000380187,;	C		ENSR00000380186
31142	Unknown	0	.	GRCh38	chr1	186739772	186739772	+	IGR	SNP	T	T	A	novel	NA	LS174T_Muc2_clone2.sorted	LS174T_CTRL.sorted	T	T	NA	NA	NA	NA	NA	NA	NA	NA	NA	NA	NA	NA	NA	NA	NA						NA	NA	NA	NA	NA	NA		A
31143	Unknown	0	.	GRCh38	chr1	187827366	187827366	+	IGR	SNP	T	T	C	novel	NA	LS174T_Muc2_clone2.sorted	LS174T_CTRL.sorted	T	T	NA	NA	NA	NA	NA	NA	NA	NA	NA	NA	NA	NA	NA	NA	NA						NA	NA	NA	NA	NA	NA		C
31144	AL929288.1	0	.	GRCh38	chr1	188532409	188532409	+	Intron	SNP	T	T	C	novel	NA	LS174T_Muc2_clone2.sorted	LS174T_CTRL.sorted	T	T	NA	NA	NA	NA	NA	NA	NA	NA	NA	NA	NA	NA	NA	NA	NA	n.310+3032N>C			ENST00000426262		NA	NA	NA	NA	NA	NA	AL929288.1,intron_variant,,ENST00000426262,;	C	ENSG00000225006	ENST00000426262
31145	Unknown	0	.	GRCh38	chr1	188586800	188586800	+	IGR	SNP	T	T	C	novel	NA	LS174T_Muc2_clone2.sorted	LS174T_CTRL.sorted	T	T	NA	NA	NA	NA	NA	NA	NA	NA	NA	NA	NA	NA	NA	NA	NA						NA	NA	NA	NA	NA	NA		C
31146	LINC01035	0	.	GRCh38	chr1	188927178	188927178	+	Intron	SNP	A	A	G	novel	NA	LS174T_Muc2_clone2.sorted	LS174T_CTRL.sorted	A	A	NA	NA	NA	NA	NA	NA	NA	NA	NA	NA	NA	NA	NA	NA	NA	n.157+21252N>G			ENST00000658142		NA	NA	NA	NA	NA	NA	LINC01035,intron_variant,,ENST00000445072,;LINC01035,intron_variant,,ENST00000658142,;	G	ENSG00000226486	ENST00000658142
31147	Unknown	0	.	GRCh38	chr1	189335178	189335178	+	IGR	SNP	G	G	A	novel	NA	LS174T_Muc2_clone2.sorted	LS174T_CTRL.sorted	G	G	NA	NA	NA	NA	NA	NA	NA	NA	NA	NA	NA	NA	NA	NA	NA						NA	NA	NA	NA	NA	NA		A
31148	Unknown	0	.	GRCh38	chr1	189917397	189917397	+	IGR	SNP	G	G	T	novel	NA	LS174T_Muc2_clone2.sorted	LS174T_CTRL.sorted	G	G	NA	NA	NA	NA	NA	NA	NA	NA	NA	NA	NA	NA	NA	NA	NA						NA	NA	NA	NA	NA	NA		T
31149	Unknown	0	.	GRCh38	chr1	191747616	191747616	+	IGR	SNP	T	T	C	novel	NA	LS174T_Muc2_clone2.sorted	LS174T_CTRL.sorted	T	T	NA	NA	NA	NA	NA	NA	NA	NA	NA	NA	NA	NA	NA	NA	NA						NA	NA	NA	NA	NA	NA		C
31150	LINC02770	0	.	GRCh38	chr1	191882263	191882263	+	Intron	SNP	T	T	C	novel	NA	LS174T_Muc2_clone2.sorted	LS174T_CTRL.sorted	T	T	NA	NA	NA	NA	NA	NA	NA	NA	NA	NA	NA	NA	NA	NA	NA	n.206+6563N>C			ENST00000430776		NA	NA	NA	NA	NA	NA	AL359081.1,intron_variant,,ENST00000428569,;LINC02770,intron_variant,,ENST00000430776,;LINC02770,intron_variant,,ENST00000664489,;	C	ENSG00000228215	ENST00000430776
31151	ENSR00000934733	0	.	GRCh38	chr1	192620493	192620493	+	IGR	SNP	T	T	C	novel	NA	LS174T_Muc2_clone2.sorted	LS174T_CTRL.sorted	T	T	NA	NA	NA	NA	NA	NA	NA	NA	NA	NA	NA	NA	NA	NA	NA				ENSR00000934733		NA	NA	NA	NA	NA	NA	,regulatory_region_variant,,ENSR00000934733,;AL390957.1,intron_variant,,ENST00000434300,;AL390957.1,intron_variant,,ENST00000642855,;AL390957.1,intron_variant,,ENST00000644058,;AL390957.1,intron_variant,,ENST00000644134,;AL390957.1,intron_variant,,ENST00000646471,;AL390957.1,intron_variant,,ENST00000646999,;	C		ENSR00000934733
31152	AL136456.1	0	.	GRCh38	chr1	193574146	193574146	+	Intron	SNP	C	C	T	novel	NA	LS174T_Muc2_clone2.sorted	LS174T_CTRL.sorted	C	C	NA	NA	NA	NA	NA	NA	NA	NA	NA	NA	NA	NA	NA	NA	NA	n.154-99064N>T			ENST00000656143		NA	NA	NA	NA	NA	NA	AL136456.1,intron_variant,,ENST00000656143,;	T	ENSG00000227240	ENST00000656143
31153	Unknown	0	.	GRCh38	chr1	194332344	194332344	+	IGR	SNP	A	A	G	novel	NA	LS174T_Muc2_clone2.sorted	LS174T_CTRL.sorted	A	A	NA	NA	NA	NA	NA	NA	NA	NA	NA	NA	NA	NA	NA	NA	NA						NA	NA	NA	NA	NA	NA		G
31154	Unknown	0	.	GRCh38	chr1	194422199	194422199	+	IGR	SNP	T	T	C	novel	NA	LS174T_Muc2_clone2.sorted	LS174T_CTRL.sorted	T	T	NA	NA	NA	NA	NA	NA	NA	NA	NA	NA	NA	NA	NA	NA	NA						NA	NA	NA	NA	NA	NA		C
31155	RNU6-983P	0	.	GRCh38	chr1	194491385	194491385	+	5'Flank	SNP	A	A	G	novel	NA	LS174T_Muc2_clone2.sorted	LS174T_CTRL.sorted	A	A	NA	NA	NA	NA	NA	NA	NA	NA	NA	NA	NA	NA	NA	NA	NA				ENST00000516004		NA	NA	NA	NA	NA	NA	RNU6-983P,upstream_gene_variant,,ENST00000516004,;	G	ENSG00000251813	ENST00000516004
31156	Unknown	0	.	GRCh38	chr1	195108529	195108529	+	IGR	SNP	C	C	A	novel	NA	LS174T_Muc2_clone2.sorted	LS174T_CTRL.sorted	C	C	NA	NA	NA	NA	NA	NA	NA	NA	NA	NA	NA	NA	NA	NA	NA						NA	NA	NA	NA	NA	NA		A
31157	Unknown	0	.	GRCh38	chr1	195871504	195871504	+	IGR	SNP	G	G	A	novel	NA	LS174T_Muc2_clone2.sorted	LS174T_CTRL.sorted	G	G	NA	NA	NA	NA	NA	NA	NA	NA	NA	NA	NA	NA	NA	NA	NA						NA	NA	NA	NA	NA	NA		A
31158	KCNT2	0	.	GRCh38	chr1	196396296	196396296	+	Intron	SNP	T	T	A	novel	NA	LS174T_Muc2_clone2.sorted	LS174T_CTRL.sorted	T	T	NA	NA	NA	NA	NA	NA	NA	NA	NA	NA	NA	NA	NA	NA	NA	c.1294+2267N>T			ENST00000294725		NA	NA	NA	NA	NA	NA	KCNT2,intron_variant,,ENST00000294725,NM_198503.5;KCNT2,intron_variant,,ENST00000367433,NM_001287819.3;KCNT2,intron_variant,,ENST00000451324,;KCNT2,intron_variant,,ENST00000609185,NM_001287820.3;KCNT2,intron_variant,,ENST00000498426,;KCNT2,intron_variant,,ENST00000610076,;KCNT2,intron_variant,,ENST00000466914,;KCNT2,intron_variant,,ENST00000647658,;	A	ENSG00000162687	ENST00000294725
31159	Unknown	0	.	GRCh38	chr1	196617349	196617349	+	IGR	SNP	C	C	T	novel	NA	LS174T_Muc2_clone2.sorted	LS174T_CTRL.sorted	C	C	NA	NA	NA	NA	NA	NA	NA	NA	NA	NA	NA	NA	NA	NA	NA						NA	NA	NA	NA	NA	NA		T
31160	Unknown	0	.	GRCh38	chr1	197214869	197214869	+	IGR	SNP	C	C	T	novel	NA	LS174T_Muc2_clone2.sorted	LS174T_CTRL.sorted	C	C	NA	NA	NA	NA	NA	NA	NA	NA	NA	NA	NA	NA	NA	NA	NA						NA	NA	NA	NA	NA	NA		T
31161	Unknown	0	.	GRCh38	chr1	197808587	197808587	+	IGR	SNP	T	T	A	novel	NA	LS174T_Muc2_clone2.sorted	LS174T_CTRL.sorted	T	T	NA	NA	NA	NA	NA	NA	NA	NA	NA	NA	NA	NA	NA	NA	NA						NA	NA	NA	NA	NA	NA		A
31162	ENSR00000935051	0	.	GRCh38	chr1	197843277	197843277	+	IGR	SNP	G	G	A	novel	NA	LS174T_Muc2_clone2.sorted	LS174T_CTRL.sorted	G	G	NA	NA	NA	NA	NA	NA	NA	NA	NA	NA	NA	NA	NA	NA	NA				ENSR00000935051		NA	NA	NA	NA	NA	NA	,regulatory_region_variant,,ENSR00000935051,;	A		ENSR00000935051
31163	Unknown	0	.	GRCh38	chr1	198025828	198025828	+	IGR	SNP	A	A	C	novel	NA	LS174T_Muc2_clone2.sorted	LS174T_CTRL.sorted	A	A	NA	NA	NA	NA	NA	NA	NA	NA	NA	NA	NA	NA	NA	NA	NA						NA	NA	NA	NA	NA	NA		C
31164	NEK7	0	.	GRCh38	chr1	198231021	198231021	+	Intron	SNP	G	G	T	novel	NA	LS174T_Muc2_clone2.sorted	LS174T_CTRL.sorted	G	G	NA	NA	NA	NA	NA	NA	NA	NA	NA	NA	NA	NA	NA	NA	NA	c.-28-1532N>T			ENST00000367385		NA	NA	NA	NA	NA	NA	NEK7,intron_variant,,ENST00000367383,;NEK7,intron_variant,,ENST00000367385,NM_133494.3;NEK7,intron_variant,,ENST00000391974,;NEK7,intron_variant,,ENST00000442588,;NEK7,intron_variant,,ENST00000538004,;NEK7,intron_variant,,ENST00000544035,;NEK7,intron_variant,,ENST00000417895,;	T	ENSG00000151414	ENST00000367385
31165	PTPRC	0	.	GRCh38	chr1	198663728	198663728	+	Intron	SNP	A	A	C	novel	NA	LS174T_Muc2_clone2.sorted	LS174T_CTRL.sorted	A	A	NA	NA	NA	NA	NA	NA	NA	NA	NA	NA	NA	NA	NA	NA	NA	c.73+24387N>C			ENST00000442510		NA	NA	NA	NA	NA	NA	PTPRC,intron_variant,,ENST00000348564,NM_080921.3;PTPRC,intron_variant,,ENST00000367364,;PTPRC,intron_variant,,ENST00000367367,;PTPRC,intron_variant,,ENST00000367379,;PTPRC,intron_variant,,ENST00000413409,NM_001267798.2;PTPRC,intron_variant,,ENST00000418674,;PTPRC,intron_variant,,ENST00000442510,NM_002838.5;PTPRC,intron_variant,,ENST00000530727,;PTPRC,intron_variant,,ENST00000643513,;PTPRC,intron…	C	ENSG00000081237	ENST00000442510
31166	AC105941.1	0	.	GRCh38	chr1	199082385	199082385	+	5'Flank	SNP	T	T	C	novel	NA	LS174T_Muc2_clone2.sorted	LS174T_CTRL.sorted	T	T	NA	NA	NA	NA	NA	NA	NA	NA	NA	NA	NA	NA	NA	NA	NA				ENST00000660854		NA	NA	NA	NA	NA	NA	AC105941.1,upstream_gene_variant,,ENST00000660854,;	C	ENSG00000286541	ENST00000660854
31167	LINC02789	0	.	GRCh38	chr1	199177590	199177590	+	Intron	SNP	A	A	G	novel	NA	LS174T_Muc2_clone2.sorted	LS174T_CTRL.sorted	A	A	NA	NA	NA	NA	NA	NA	NA	NA	NA	NA	NA	NA	NA	NA	NA	n.309+15020N>G			ENST00000452199		NA	NA	NA	NA	NA	NA	LINC02789,intron_variant,,ENST00000452199,;	G	ENSG00000231718	ENST00000452199
31168	LINC02789	0	.	GRCh38	chr1	199203210	199203210	+	Intron	SNP	T	T	C	novel	NA	LS174T_Muc2_clone2.sorted	LS174T_CTRL.sorted	T	T	NA	NA	NA	NA	NA	NA	NA	NA	NA	NA	NA	NA	NA	NA	NA	n.309+40640N>C			ENST00000452199		NA	NA	NA	NA	NA	NA	,regulatory_region_variant,,ENSR00000935181,;LINC02789,intron_variant,,ENST00000452199,;	C	ENSG00000231718	ENST00000452199
31169	LINC02789	0	.	GRCh38	chr1	199270384	199270384	+	Intron	SNP	G	G	A	rs187321230	NA	LS174T_Muc2_clone2.sorted	LS174T_CTRL.sorted	G	G	NA	NA	NA	NA	NA	NA	NA	NA	NA	NA	NA	NA	NA	NA	NA	n.309+107814N>A			ENST00000452199		NA	NA	NA	NA	NA	NA	LINC02789,intron_variant,,ENST00000452199,;	A	ENSG00000231718	ENST00000452199
31170	LINC02789	0	.	GRCh38	chr1	199332159	199332159	+	Intron	SNP	A	A	G	novel	NA	LS174T_Muc2_clone2.sorted	LS174T_CTRL.sorted	A	A	NA	NA	NA	NA	NA	NA	NA	NA	NA	NA	NA	NA	NA	NA	NA	n.310-59162N>G			ENST00000452199		NA	NA	NA	NA	NA	NA	LINC02789,intron_variant,,ENST00000452199,;	G	ENSG00000231718	ENST00000452199
31171	ENSR00000382327	0	.	GRCh38	chr1	199435125	199435125	+	IGR	SNP	G	G	T	novel	NA	LS174T_Muc2_clone2.sorted	LS174T_CTRL.sorted	G	G	NA	NA	NA	NA	NA	NA	NA	NA	NA	NA	NA	NA	NA	NA	NA				ENSR00000382327		NA	NA	NA	NA	NA	NA	,regulatory_region_variant,,ENSR00000382327,;	T		ENSR00000382327
31172	Unknown	0	.	GRCh38	chr1	199577503	199577503	+	IGR	SNP	A	A	G	novel	NA	LS174T_Muc2_clone2.sorted	LS174T_CTRL.sorted	A	A	NA	NA	NA	NA	NA	NA	NA	NA	NA	NA	NA	NA	NA	NA	NA						NA	NA	NA	NA	NA	NA		G
31173	Unknown	0	.	GRCh38	chr1	199809682	199809682	+	IGR	SNP	A	A	G	novel	NA	LS174T_Muc2_clone2.sorted	LS174T_CTRL.sorted	A	A	NA	NA	NA	NA	NA	NA	NA	NA	NA	NA	NA	NA	NA	NA	NA						NA	NA	NA	NA	NA	NA		G
31174	Unknown	0	.	GRCh38	chr1	199865259	199865259	+	IGR	SNP	G	G	A	rs1452681804	NA	LS174T_Muc2_clone2.sorted	LS174T_CTRL.sorted	G	G	NA	NA	NA	NA	NA	NA	NA	NA	NA	NA	NA	NA	NA	NA	NA						NA	NA	NA	NA	NA	NA		A
31175	Unknown	0	.	GRCh38	chr1	199917900	199917900	+	IGR	SNP	A	A	G	novel	NA	LS174T_Muc2_clone2.sorted	LS174T_CTRL.sorted	A	A	NA	NA	NA	NA	NA	NA	NA	NA	NA	NA	NA	NA	NA	NA	NA						NA	NA	NA	NA	NA	NA		G
31176	NR5A2	0	.	GRCh38	chr1	200050137	200050137	+	Intron	SNP	A	A	G	novel	NA	LS174T_Muc2_clone2.sorted	LS174T_CTRL.sorted	A	A	NA	NA	NA	NA	NA	NA	NA	NA	NA	NA	NA	NA	NA	NA	NA	c.1110+1319N>G			ENST00000367362		NA	NA	NA	NA	NA	NA	NR5A2,intron_variant,,ENST00000236914,NM_003822.5;NR5A2,intron_variant,,ENST00000367357,;NR5A2,intron_variant,,ENST00000367362,NM_205860.3;NR5A2,intron_variant,,ENST00000544748,NM_001276464.1;RNU6-570P,upstream_gene_variant,,ENST00000517051,;,regulatory_region_variant,,ENSR00000935252,;	G	ENSG00000116833	ENST00000367362
31177	ENSR00000017986	0	.	GRCh38	chr1	200699633	200699633	+	IGR	SNP	C	C	T	rs1042440404	NA	LS174T_Muc2_clone2.sorted	LS174T_CTRL.sorted	C	C	NA	NA	NA	NA	NA	NA	NA	NA	NA	NA	NA	NA	NA	NA	NA				ENSR00000017986		NA	NA	NA	NA	NA	NA	,regulatory_region_variant,,ENSR00000017986,;	T		ENSR00000017986
31178	NAV1	0	.	GRCh38	chr1	201744349	201744349	+	Intron	SNP	C	C	T	rs200815364	NA	LS174T_Muc2_clone2.sorted	LS174T_CTRL.sorted	C	C	NA	NA	NA	NA	NA	NA	NA	NA	NA	NA	NA	NA	NA	NA	NA	c.1226+25594N>T			ENST00000367296		NA	NA	NA	NA	NA	NA	NAV1,intron_variant,,ENST00000367295,NM_001167738.2;NAV1,intron_variant,,ENST00000367296,NM_020443.4;NAV1,intron_variant,,ENST00000367302,;NAV1,intron_variant,,ENST00000490213,;,regulatory_region_variant,,ENSR00000935485,;IPO9-AS1,intron_variant,,ENST00000413035,;	T	ENSG00000134369	ENST00000367296
31179	PPP1R12B	0	.	GRCh38	chr1	202387790	202387790	+	Intron	SNP	A	A	G	novel	NA	LS174T_Muc2_clone2.sorted	LS174T_CTRL.sorted	A	A	NA	NA	NA	NA	NA	NA	NA	NA	NA	NA	NA	NA	NA	NA	NA	c.292-28997N>G			ENST00000391959		NA	NA	NA	NA	NA	NA	PPP1R12B,intron_variant,,ENST00000356764,NM_001167858.1;PPP1R12B,intron_variant,,ENST00000391959,NM_001331029.2;PPP1R12B,intron_variant,,ENST00000480184,NM_001167857.1;PPP1R12B,intron_variant,,ENST00000608999,NM_002481.4;PPP1R12B,intron_variant,,ENST00000476364,;	G	ENSG00000077157	ENST00000391959
31180	SYT2	0	.	GRCh38	chr1	202634369	202634369	+	Intron	SNP	T	T	C	novel	NA	LS174T_Muc2_clone2.sorted	LS174T_CTRL.sorted	T	T	NA	NA	NA	NA	NA	NA	NA	NA	NA	NA	NA	NA	NA	NA	NA	c.-17-28580N>G			ENST00000367268		NA	NA	NA	NA	NA	NA	SYT2,intron_variant,,ENST00000367267,NM_001136504.1;SYT2,intron_variant,,ENST00000367268,NM_177402.5;AC104463.1,downstream_gene_variant,,ENST00000411431,;	C	ENSG00000143858	ENST00000367268
31181	ADIPOR1	0	.	GRCh38	chr1	202942190	202942190	+	Silent	SNP	G	G	A	rs772084276	NA	LS174T_Muc2_clone2.sorted	LS174T_CTRL.sorted	G	G	NA	NA	NA	NA	NA	NA	NA	NA	NA	NA	NA	NA	NA	NA	NA	c.834N>T	p.Gly278=	p.G278=	ENST00000340990	2025-08-07	NA	NA	NA	NA	NA	NA	ADIPOR1,synonymous_variant,p.Gly278=,ENST00000340990,NM_001290629.1,NM_001290557.1,NM_001290553.1,NM_015999.6;ADIPOR1,3_prime_UTR_variant,,ENST00000367254,;ADIPOR1,downstream_gene_variant,,ENST00000417068,;ADIPOR1,downstream_gene_variant,,ENST00000426229,;ADIPOR1,non_coding_transcript_exon_variant,,ENST00000495562,;	A	ENSG00000159346	ENST00000340990
31182	PLEKHA6	0	.	GRCh38	chr1	204332994	204332994	+	Intron	SNP	C	C	T	novel	NA	LS174T_Muc2_clone2.sorted	LS174T_CTRL.sorted	C	C	NA	NA	NA	NA	NA	NA	NA	NA	NA	NA	NA	NA	NA	NA	NA	c.-95+26700N>A			ENST00000272203		NA	NA	NA	NA	NA	NA	PLEKHA6,intron_variant,,ENST00000272203,NM_014935.5;PLEKHA6,intron_variant,,ENST00000414478,;PLEKHA6,intron_variant,,ENST00000564627,;	T	ENSG00000143850	ENST00000272203
31183	PPP1R15B	0	.	GRCh38	chr1	204399906	204399906	+	3'Flank	SNP	A	A	G	rs1254420758	NA	LS174T_Muc2_clone2.sorted	LS174T_CTRL.sorted	A	A	NA	NA	NA	NA	NA	NA	NA	NA	NA	NA	NA	NA	NA	NA	NA				ENST00000367188		NA	NA	NA	NA	NA	NA	PPP1R15B,downstream_gene_variant,,ENST00000367188,NM_032833.4;AL606489.1,intron_variant,,ENST00000443515,;	G	ENSG00000158615	ENST00000367188
31184	NFASC	0	.	GRCh38	chr1	205008787	205008787	+	Intron	SNP	C	C	G	novel	NA	LS174T_Muc2_clone2.sorted	LS174T_CTRL.sorted	C	C	NA	NA	NA	NA	NA	NA	NA	NA	NA	NA	NA	NA	NA	NA	NA	c.3290-770N>G			ENST00000339876		NA	NA	NA	NA	NA	NA	NFASC,intron_variant,,ENST00000339876,NM_001005388.2;NFASC,intron_variant,,ENST00000360049,NM_001365986.1,NM_015090.3;NFASC,intron_variant,,ENST00000367173,;NFASC,intron_variant,,ENST00000401399,;NFASC,intron_variant,,ENST00000404076,;NFASC,intron_variant,,ENST00000404907,;NFASC,intron_variant,,ENST00000413225,;NFASC,intron_variant,,ENST00000425360,;NFASC,intron_variant,,ENST00000430393,NM_001160…	G	ENSG00000163531	ENST00000339876
31185	Unknown	0	.	GRCh38	chr1	205557300	205557300	+	IGR	SNP	C	C	T	novel	NA	LS174T_Muc2_clone2.sorted	LS174T_CTRL.sorted	C	C	NA	NA	NA	NA	NA	NA	NA	NA	NA	NA	NA	NA	NA	NA	NA						NA	NA	NA	NA	NA	NA		T
31186	RHEX	0	.	GRCh38	chr1	206104607	206104607	+	3'Flank	SNP	C	C	T	rs1317176614	NA	LS174T_Muc2_clone2.sorted	LS174T_CTRL.sorted	C	C	NA	NA	NA	NA	NA	NA	NA	NA	NA	NA	NA	NA	NA	NA	NA				ENST00000331555		NA	NA	NA	NA	NA	NA	RHEX,downstream_gene_variant,,ENST00000331555,NM_001007544.4;AVPR1B,downstream_gene_variant,,ENST00000367126,NM_000707.5;RHEX,downstream_gene_variant,,ENST00000582070,;RHEX,downstream_gene_variant,,ENST00000603378,;RHEX,downstream_gene_variant,,ENST00000603488,NM_001369490.1;	T	ENSG00000263961	ENST00000331555
31187	AL445493.1	0	.	GRCh38	chr1	207154501	207154501	+	5'Flank	SNP	G	G	A	rs1482599882	NA	LS174T_Muc2_clone2.sorted	LS174T_CTRL.sorted	G	G	NA	NA	NA	NA	NA	NA	NA	NA	NA	NA	NA	NA	NA	NA	NA				ENST00000423510		NA	NA	NA	NA	NA	NA	AL445493.1,upstream_gene_variant,,ENST00000423510,;	A	ENSG00000226565	ENST00000423510
31188	Unknown	0	.	GRCh38	chr1	207396350	207396350	+	IGR	SNP	T	T	C	novel	NA	LS174T_Muc2_clone2.sorted	LS174T_CTRL.sorted	T	T	NA	NA	NA	NA	NA	NA	NA	NA	NA	NA	NA	NA	NA	NA	NA						NA	NA	NA	NA	NA	NA		C
31189	PLXNA2	0	.	GRCh38	chr1	208164517	208164517	+	Intron	SNP	A	A	G	novel	NA	LS174T_Muc2_clone2.sorted	LS174T_CTRL.sorted	A	A	NA	NA	NA	NA	NA	NA	NA	NA	NA	NA	NA	NA	NA	NA	NA	c.1372-22054N>C			ENST00000367033		NA	NA	NA	NA	NA	NA	PLXNA2,intron_variant,,ENST00000367033,NM_025179.4;,regulatory_region_variant,,ENSR00000384823,;	G	ENSG00000076356	ENST00000367033
31190	LINC01717	0	.	GRCh38	chr1	208727032	208727032	+	5'Flank	SNP	C	C	A	novel	NA	LS174T_Muc2_clone2.sorted	LS174T_CTRL.sorted	C	C	NA	NA	NA	NA	NA	NA	NA	NA	NA	NA	NA	NA	NA	NA	NA				ENST00000661534		NA	NA	NA	NA	NA	NA	LINC01717,upstream_gene_variant,,ENST00000415754,;LINC01717,upstream_gene_variant,,ENST00000660747,;LINC01717,upstream_gene_variant,,ENST00000661534,;LINC01717,upstream_gene_variant,,ENST00000666184,;LINC01717,upstream_gene_variant,,ENST00000671344,;	A	ENSG00000232812	ENST00000661534
31191	Unknown	0	.	GRCh38	chr1	208877706	208877706	+	IGR	SNP	G	G	A	novel	NA	LS174T_Muc2_clone2.sorted	LS174T_CTRL.sorted	G	G	NA	NA	NA	NA	NA	NA	NA	NA	NA	NA	NA	NA	NA	NA	NA						NA	NA	NA	NA	NA	NA		A
31192	KCNH1	0	.	GRCh38	chr1	211099475	211099475	+	Intron	SNP	T	T	C	novel	NA	LS174T_Muc2_clone2.sorted	LS174T_CTRL.sorted	T	T	NA	NA	NA	NA	NA	NA	NA	NA	NA	NA	NA	NA	NA	NA	NA	c.310+4021N>G			ENST00000271751		NA	NA	NA	NA	NA	NA	KCNH1,intron_variant,,ENST00000271751,NM_172362.3;KCNH1,intron_variant,,ENST00000367007,;KCNH1,intron_variant,,ENST00000638498,;AC092017.3,intron_variant,,ENST00000638880,;AL590132.1,intron_variant,,ENST00000638983,;AL590132.1,intron_variant,,ENST00000639602,;KCNH1,intron_variant,,ENST00000639952,NM_002238.4;KCNH1,intron_variant,,ENST00000640044,;KCNH1,intron_variant,,ENST00000640566,;KCNH1,intro…	C	ENSG00000143473	ENST00000271751
31193	AC092017.4	0	.	GRCh38	chr1	211194293	211194293	+	Intron	SNP	C	C	G	novel	NA	LS174T_Muc2_clone2.sorted	LS174T_CTRL.sorted	C	C	NA	NA	NA	NA	NA	NA	NA	NA	NA	NA	NA	NA	NA	NA	NA	n.106-11192N>C			ENST00000638931		NA	NA	NA	NA	NA	NA	AC092017.4,intron_variant,,ENST00000638931,;	G	ENSG00000284376	ENST00000638931
31194	INTS7	0	.	GRCh38	chr1	211999583	211999583	+	Intron	SNP	T	T	C	novel	NA	LS174T_Muc2_clone2.sorted	LS174T_CTRL.sorted	T	T	NA	NA	NA	NA	NA	NA	NA	NA	NA	NA	NA	NA	NA	NA	NA	c.879+7056N>G			ENST00000366994		NA	NA	NA	NA	NA	NA	INTS7,intron_variant,,ENST00000366992,NM_001199812.1;INTS7,intron_variant,,ENST00000366993,NM_001199811.1;INTS7,intron_variant,,ENST00000366994,NM_015434.4;INTS7,intron_variant,,ENST00000440600,NM_001199809.1;INTS7,intron_variant,,ENST00000469606,;	C	ENSG00000143493	ENST00000366994
31195	LINC02771	0	.	GRCh38	chr1	212476515	212476515	+	5'Flank	SNP	T	T	G	novel	NA	LS174T_Muc2_clone2.sorted	LS174T_CTRL.sorted	T	T	NA	NA	NA	NA	NA	NA	NA	NA	NA	NA	NA	NA	NA	NA	NA				ENST00000661486		NA	NA	NA	NA	NA	NA	,regulatory_region_variant,,ENSR00000936780,;LINC02771,upstream_gene_variant,,ENST00000661486,;	G	ENSG00000224535	ENST00000661486
31196	TATDN3	0	.	GRCh38	chr1	212805041	212805041	+	Intron	SNP	A	A	G	novel	NA	LS174T_Muc2_clone2.sorted	LS174T_CTRL.sorted	A	A	NA	NA	NA	NA	NA	NA	NA	NA	NA	NA	NA	NA	NA	NA	NA	c.487+390N>G			ENST00000532324		NA	NA	NA	NA	NA	NA	TATDN3,intron_variant,,ENST00000366973,NM_001042553.2;TATDN3,intron_variant,,ENST00000366974,NM_001042552.3;TATDN3,intron_variant,,ENST00000526641,NM_001146170.1;TATDN3,intron_variant,,ENST00000526997,NM_001363589.1,NM_001363590.1;TATDN3,intron_variant,,ENST00000527693,;TATDN3,intron_variant,,ENST00000531963,NM_001146169.2;TATDN3,intron_variant,,ENST00000532324,NM_001146171.1;TATDN3,downstream_ge…	G	ENSG00000203705	ENST00000532324
31197	RPS6KC1	0	.	GRCh38	chr1	213182192	213182192	+	Intron	SNP	A	A	G	novel	NA	LS174T_Muc2_clone2.sorted	LS174T_CTRL.sorted	A	A	NA	NA	NA	NA	NA	NA	NA	NA	NA	NA	NA	NA	NA	NA	NA	c.1044+5700N>G			ENST00000366960		NA	NA	NA	NA	NA	NA	RPS6KC1,intron_variant,,ENST00000366959,NM_001136138.3;RPS6KC1,intron_variant,,ENST00000366960,NM_001349646.1,NM_001349647.1,NM_012424.6;RPS6KC1,intron_variant,,ENST00000543354,NM_001349651.1,NM_001349650.1,NM_001349649.1,NM_001349658.1,NM_001349648.1,NM_001349652.1,NM_001349653.1,NM_001349657.1,NM_001287221.2;RPS6KC1,intron_variant,,ENST00000543470,NM_001287219.2;RPS6KC1,intron_variant,,ENST0000…	G	ENSG00000136643	ENST00000366960
31198	Unknown	0	.	GRCh38	chr1	213392937	213392937	+	IGR	SNP	A	A	G	novel	NA	LS174T_Muc2_clone2.sorted	LS174T_CTRL.sorted	A	A	NA	NA	NA	NA	NA	NA	NA	NA	NA	NA	NA	NA	NA	NA	NA						NA	NA	NA	NA	NA	NA		G
31199	Unknown	0	.	GRCh38	chr1	213600107	213600107	+	IGR	SNP	C	C	A	novel	NA	LS174T_Muc2_clone2.sorted	LS174T_CTRL.sorted	C	C	NA	NA	NA	NA	NA	NA	NA	NA	NA	NA	NA	NA	NA	NA	NA						NA	NA	NA	NA	NA	NA		A
31200	Unknown	0	.	GRCh38	chr1	213652153	213652153	+	IGR	SNP	T	T	C	novel	NA	LS174T_Muc2_clone2.sorted	LS174T_CTRL.sorted	T	T	NA	NA	NA	NA	NA	NA	NA	NA	NA	NA	NA	NA	NA	NA	NA						NA	NA	NA	NA	NA	NA		C
31201	PROX1-AS1	0	.	GRCh38	chr1	213961104	213961104	+	Intron	SNP	C	C	T	novel	NA	LS174T_Muc2_clone2.sorted	LS174T_CTRL.sorted	C	C	NA	NA	NA	NA	NA	NA	NA	NA	NA	NA	NA	NA	NA	NA	NA	n.276+4967N>A			ENST00000433082		NA	NA	NA	NA	NA	NA	PROX1-AS1,intron_variant,,ENST00000413560,;PROX1-AS1,intron_variant,,ENST00000433082,;PROX1-AS1,intron_variant,,ENST00000598105,;PROX1-AS1,intron_variant,,ENST00000601335,;PROX1-AS1,intron_variant,,ENST00000601744,;PROX1-AS1,intron_variant,,ENST00000601854,;PROX1-AS1,intron_variant,,ENST00000601907,;PROX1-AS1,intron_variant,,ENST00000608936,;PROX1-AS1,intron_variant,,ENST00000615085,;PROX1-AS1,in…	T	ENSG00000230461	ENST00000433082
31202	ENSR00000386332	0	.	GRCh38	chr1	215274544	215274544	+	IGR	SNP	G	G	T	rs989547066	NA	LS174T_Muc2_clone2.sorted	LS174T_CTRL.sorted	G	G	NA	NA	NA	NA	NA	NA	NA	NA	NA	NA	NA	NA	NA	NA	NA				ENSR00000386332		NA	NA	NA	NA	NA	NA	,regulatory_region_variant,,ENSR00000386332,;	T		ENSR00000386332
31203	ENSR00000256658	0	.	GRCh38	chr1	215526724	215526724	+	IGR	SNP	A	A	G	novel	NA	LS174T_Muc2_clone2.sorted	LS174T_CTRL.sorted	A	A	NA	NA	NA	NA	NA	NA	NA	NA	NA	NA	NA	NA	NA	NA	NA				ENSR00000256658		NA	NA	NA	NA	NA	NA	,regulatory_region_variant,,ENSR00000256658,;,regulatory_region_variant,,ENSR00000937074,;	G		ENSR00000256658
31204	USH2A	0	.	GRCh38	chr1	216358749	216358749	+	Intron	SNP	A	A	G	novel	NA	LS174T_Muc2_clone2.sorted	LS174T_CTRL.sorted	A	A	NA	NA	NA	NA	NA	NA	NA	NA	NA	NA	NA	NA	NA	NA	NA	c.784+6204N>C			ENST00000307340		NA	NA	NA	NA	NA	NA	USH2A,intron_variant,,ENST00000307340,NM_206933.3;USH2A,intron_variant,,ENST00000366942,NM_007123.5;USH2A,intron_variant,,ENST00000674083,;	G	ENSG00000042781	ENST00000307340
31205	ESRRG	0	.	GRCh38	chr1	216634875	216634875	+	Intron	SNP	A	A	C	novel	NA	LS174T_Muc2_clone2.sorted	LS174T_CTRL.sorted	A	A	NA	NA	NA	NA	NA	NA	NA	NA	NA	NA	NA	NA	NA	NA	NA	c.604+16098N>G			ENST00000366937		NA	NA	NA	NA	NA	NA	ESRRG,intron_variant,,ENST00000359162,NM_001350122.2,NM_001243506.2,NM_206595.3,NM_001350123.2,NM_001350125.2;ESRRG,intron_variant,,ENST00000360012,NM_001243514.2;ESRRG,intron_variant,,ENST00000361395,NM_001243505.2;ESRRG,intron_variant,,ENST00000361525,NM_206594.2;ESRRG,intron_variant,,ENST00000366937,NM_001243518.2;ESRRG,intron_variant,,ENST00000366938,NM_001243513.1;ESRRG,intron_variant,,ENST0…	C	ENSG00000196482	ENST00000366937
31206	ESRRG	0	.	GRCh38	chr1	216657405	216657405	+	Intron	SNP	A	A	G	novel	NA	LS174T_Muc2_clone2.sorted	LS174T_CTRL.sorted	A	A	NA	NA	NA	NA	NA	NA	NA	NA	NA	NA	NA	NA	NA	NA	NA	c.488-6316N>C			ENST00000366937		NA	NA	NA	NA	NA	NA	ESRRG,intron_variant,,ENST00000359162,NM_001350122.2,NM_001243506.2,NM_206595.3,NM_001350123.2,NM_001350125.2;ESRRG,intron_variant,,ENST00000360012,NM_001243514.2;ESRRG,intron_variant,,ENST00000361395,NM_001243505.2;ESRRG,intron_variant,,ENST00000361525,NM_206594.2;ESRRG,intron_variant,,ENST00000366937,NM_001243518.2;ESRRG,intron_variant,,ENST00000366938,NM_001243513.1;ESRRG,intron_variant,,ENST0…	G	ENSG00000196482	ENST00000366937
31207	ESRRG	0	.	GRCh38	chr1	216876430	216876430	+	Intron	SNP	T	T	C	novel	NA	LS174T_Muc2_clone2.sorted	LS174T_CTRL.sorted	T	T	NA	NA	NA	NA	NA	NA	NA	NA	NA	NA	NA	NA	NA	NA	NA	c.-14+63152N>G			ENST00000359162		NA	NA	NA	NA	NA	NA	ESRRG,intron_variant,,ENST00000359162,NM_001350122.2,NM_001243506.2,NM_206595.3,NM_001350123.2,NM_001350125.2;ESRRG,intron_variant,,ENST00000361395,NM_001243505.2;ESRRG,intron_variant,,ENST00000361525,NM_206594.2;ESRRG,intron_variant,,ENST00000366938,NM_001243513.1;ESRRG,intron_variant,,ENST00000366940,NM_001134285.3;ESRRG,intron_variant,,ENST00000463665,NM_001243507.2;ESRRG,intron_variant,,ENST0…	C	ENSG00000196482	ENST00000359162
31208	ESRRG	0	.	GRCh38	chr1	216996552	216996552	+	Intron	SNP	A	A	G	novel	NA	LS174T_Muc2_clone2.sorted	LS174T_CTRL.sorted	A	A	NA	NA	NA	NA	NA	NA	NA	NA	NA	NA	NA	NA	NA	NA	NA	c.-105-56879N>C			ENST00000359162		NA	NA	NA	NA	NA	NA	ESRRG,intron_variant,,ENST00000359162,NM_001350122.2,NM_001243506.2,NM_206595.3,NM_001350123.2,NM_001350125.2;ESRRG,intron_variant,,ENST00000361525,NM_206594.2;ESRRG,intron_variant,,ENST00000366940,NM_001134285.3;ESRRG,intron_variant,,ENST00000463665,NM_001243507.2;ESRRG,intron_variant,,ENST00000493603,NM_001243511.3,NM_001243510.3,NM_001350124.2;ESRRG,intron_variant,,ENST00000493748,NM_001243509…	G	ENSG00000196482	ENST00000359162
31209	SPATA17	0	.	GRCh38	chr1	217751401	217751401	+	Intron	SNP	A	A	G	rs957714413	NA	LS174T_Muc2_clone2.sorted	LS174T_CTRL.sorted	A	A	NA	NA	NA	NA	NA	NA	NA	NA	NA	NA	NA	NA	NA	NA	NA	c.519+9303N>G			ENST00000366933		NA	NA	NA	NA	NA	NA	SPATA17,intron_variant,,ENST00000366933,NM_138796.4;SPATA17,intron_variant,,ENST00000492747,;SPATA17,intron_variant,,ENST00000470448,;	G	ENSG00000162814	ENST00000366933
31210	SPATA17	0	.	GRCh38	chr1	217813669	217813669	+	Intron	SNP	C	C	G	novel	NA	LS174T_Muc2_clone2.sorted	LS174T_CTRL.sorted	C	C	NA	NA	NA	NA	NA	NA	NA	NA	NA	NA	NA	NA	NA	NA	NA	c.1005+11819N>G			ENST00000366933		NA	NA	NA	NA	NA	NA	SPATA17,intron_variant,,ENST00000366933,NM_138796.4;SPATA17,intron_variant,,ENST00000471021,;	G	ENSG00000162814	ENST00000366933
31211	RRP15	0	.	GRCh38	chr1	218290150	218290150	+	Intron	SNP	T	T	G	novel	NA	LS174T_Muc2_clone2.sorted	LS174T_CTRL.sorted	T	T	NA	NA	NA	NA	NA	NA	NA	NA	NA	NA	NA	NA	NA	NA	NA	c.139+4695N>G			ENST00000366932		NA	NA	NA	NA	NA	NA	RRP15,intron_variant,,ENST00000366932,NM_016052.4;RRP15,intron_variant,,ENST00000491428,;	G	ENSG00000067533	ENST00000366932
31212	C1orf143	0	.	GRCh38	chr1	218495710	218495710	+	Intron	SNP	C	C	A	novel	NA	LS174T_Muc2_clone2.sorted	LS174T_CTRL.sorted	C	C	NA	NA	NA	NA	NA	NA	NA	NA	NA	NA	NA	NA	NA	NA	NA	n.152+737N>A			ENST00000668967		NA	NA	NA	NA	NA	NA	C1orf143,intron_variant,,ENST00000663551,;C1orf143,intron_variant,,ENST00000668967,;	A	ENSG00000228208	ENST00000668967
31213	LYPLAL1	0	.	GRCh38	chr1	219216946	219216946	+	3'Flank	SNP	A	A	G	novel	NA	LS174T_Muc2_clone2.sorted	LS174T_CTRL.sorted	A	A	NA	NA	NA	NA	NA	NA	NA	NA	NA	NA	NA	NA	NA	NA	NA				ENST00000366928		NA	NA	NA	NA	NA	NA	LYPLAL1,downstream_gene_variant,,ENST00000366927,NM_001350629.1,NM_001300770.1,NM_001300769.1;LYPLAL1,downstream_gene_variant,,ENST00000366928,NM_001350628.1,NM_138794.5,NM_001300771.1,NM_001300772.1;LYPLAL1,downstream_gene_variant,,ENST00000460522,;LYPLAL1,downstream_gene_variant,,ENST00000463964,;LYPLAL1,downstream_gene_variant,,ENST00000469590,;LYPLAL1,downstream_gene_variant,,ENST00000474379,…	G	ENSG00000143353	ENST00000366928
31214	ENSR00000387469	0	.	GRCh38	chr1	221171902	221171902	+	IGR	SNP	G	G	C	novel	NA	LS174T_Muc2_clone2.sorted	LS174T_CTRL.sorted	G	G	NA	NA	NA	NA	NA	NA	NA	NA	NA	NA	NA	NA	NA	NA	NA				ENSR00000387469		NA	NA	NA	NA	NA	NA	,regulatory_region_variant,,ENSR00000387469,;	C		ENSR00000387469
31215	Unknown	0	.	GRCh38	chr1	221870990	221870990	+	IGR	SNP	A	A	G	novel	NA	LS174T_Muc2_clone2.sorted	LS174T_CTRL.sorted	A	A	NA	NA	NA	NA	NA	NA	NA	NA	NA	NA	NA	NA	NA	NA	NA						NA	NA	NA	NA	NA	NA		G
31216	ENSR00000020590	0	.	GRCh38	chr1	221960972	221960972	+	IGR	SNP	T	T	A	novel	NA	LS174T_Muc2_clone2.sorted	LS174T_CTRL.sorted	T	T	NA	NA	NA	NA	NA	NA	NA	NA	NA	NA	NA	NA	NA	NA	NA				ENSR00000020590		NA	NA	NA	NA	NA	NA	,regulatory_region_variant,,ENSR00000020590,;LINC02257,intron_variant,,ENST00000412445,;	A		ENSR00000020590
31217	AL513314.1	0	.	GRCh38	chr1	222453969	222453969	+	Intron	SNP	C	C	A	novel	NA	LS174T_Muc2_clone2.sorted	LS174T_CTRL.sorted	C	C	NA	NA	NA	NA	NA	NA	NA	NA	NA	NA	NA	NA	NA	NA	NA	n.156+70N>T			ENST00000455363		NA	NA	NA	NA	NA	NA	AL513314.1,intron_variant,,ENST00000455363,;	A	ENSG00000226643	ENST00000455363
31218	BROX	0	.	GRCh38	chr1	222721031	222721031	+	Intron	SNP	T	T	C	novel	NA	LS174T_Muc2_clone2.sorted	LS174T_CTRL.sorted	T	T	NA	NA	NA	NA	NA	NA	NA	NA	NA	NA	NA	NA	NA	NA	NA	c.306-1388N>C			ENST00000340934		NA	NA	NA	NA	NA	NA	BROX,intron_variant,,ENST00000340934,NM_144695.4;BROX,intron_variant,,ENST00000426638,;BROX,intron_variant,,ENST00000537020,NM_001288581.1;BROX,intron_variant,,ENST00000539697,NM_001288580.1;BROX,intron_variant,,ENST00000612948,NM_001288579.1;BROX,intron_variant,,ENST00000473962,;BROX,intron_variant,,ENST00000489191,;BROX,downstream_gene_variant,,ENST00000469236,;	C	ENSG00000162819	ENST00000340934
31219	AL392172.1	0	.	GRCh38	chr1	222811022	222811022	+	5'Flank	SNP	A	A	T	novel	NA	LS174T_Muc2_clone2.sorted	LS174T_CTRL.sorted	A	A	NA	NA	NA	NA	NA	NA	NA	NA	NA	NA	NA	NA	NA	NA	NA				ENST00000435378		NA	NA	NA	NA	NA	NA	AL392172.1,upstream_gene_variant,,ENST00000420335,;AL392172.1,upstream_gene_variant,,ENST00000426045,;AL392172.1,upstream_gene_variant,,ENST00000435378,;AL392172.1,upstream_gene_variant,,ENST00000439440,;AL392172.1,upstream_gene_variant,,ENST00000441676,;AL392172.1,upstream_gene_variant,,ENST00000444858,;AL392172.1,upstream_gene_variant,,ENST00000448808,;AL392172.1,upstream_gene_variant,,ENST0000…	T	ENSG00000228106	ENST00000435378
31220	Unknown	0	.	GRCh38	chr1	223060767	223060767	+	IGR	SNP	A	A	G	novel	NA	LS174T_Muc2_clone2.sorted	LS174T_CTRL.sorted	A	A	NA	NA	NA	NA	NA	NA	NA	NA	NA	NA	NA	NA	NA	NA	NA						NA	NA	NA	NA	NA	NA		G
31221	Unknown	0	.	GRCh38	chr1	223462053	223462053	+	IGR	SNP	T	T	A	novel	NA	LS174T_Muc2_clone2.sorted	LS174T_CTRL.sorted	T	T	NA	NA	NA	NA	NA	NA	NA	NA	NA	NA	NA	NA	NA	NA	NA						NA	NA	NA	NA	NA	NA		A
31222	TP53BP2	0	.	GRCh38	chr1	223813381	223813381	+	Intron	SNP	A	A	G	novel	NA	LS174T_Muc2_clone2.sorted	LS174T_CTRL.sorted	A	A	NA	NA	NA	NA	NA	NA	NA	NA	NA	NA	NA	NA	NA	NA	NA	c.289+859N>C			ENST00000343537		NA	NA	NA	NA	NA	NA	TP53BP2,intron_variant,,ENST00000343537,NM_001031685.3;TP53BP2,intron_variant,,ENST00000391878,NM_005426.2;TP53BP2,intron_variant,,ENST00000494100,;TP53BP2,intron_variant,,ENST00000473135,;TP53BP2,intron_variant,,ENST00000496282,;TP53BP2,downstream_gene_variant,,ENST00000472180,;TP53BP2,intron_variant,,ENST00000465119,;,regulatory_region_variant,,ENSR00000388122,;	G	ENSG00000143514	ENST00000343537
31223	ACTBP11	0	.	GRCh38	chr1	223865879	223865879	+	5'Flank	SNP	C	C	T	rs866673829	NA	LS174T_Muc2_clone2.sorted	LS174T_CTRL.sorted	C	C	NA	NA	NA	NA	NA	NA	NA	NA	NA	NA	NA	NA	NA	NA	NA				ENST00000436287		NA	NA	NA	NA	NA	NA	ACTBP11,upstream_gene_variant,,ENST00000436287,;	T	ENSG00000188460	ENST00000436287
31224	NVL	0	.	GRCh38	chr1	224269011	224269011	+	Intron	SNP	C	C	T	novel	NA	LS174T_Muc2_clone2.sorted	LS174T_CTRL.sorted	C	C	NA	NA	NA	NA	NA	NA	NA	NA	NA	NA	NA	NA	NA	NA	NA	c.2083-878N>A			ENST00000281701		NA	NA	NA	NA	NA	NA	NVL,intron_variant,,ENST00000281701,NM_002533.4;NVL,intron_variant,,ENST00000340871,NM_001243146.1;NVL,intron_variant,,ENST00000391875,NM_206840.2;NVL,intron_variant,,ENST00000469075,NM_001243147.1;NVL,intron_variant,,ENST00000469968,;NVL,intron_variant,,ENST00000482491,;NVL,intron_variant,,ENST00000496393,;NVL,upstream_gene_variant,,ENST00000489194,;	T	ENSG00000143748	ENST00000281701
31225	NVL	0	.	GRCh38	chr1	224269013	224269013	+	Intron	SNP	C	C	T	rs1017328298	NA	LS174T_Muc2_clone2.sorted	LS174T_CTRL.sorted	C	C	NA	NA	NA	NA	NA	NA	NA	NA	NA	NA	NA	NA	NA	NA	NA	c.2083-880N>A			ENST00000281701		NA	NA	NA	NA	NA	NA	NVL,intron_variant,,ENST00000281701,NM_002533.4;NVL,intron_variant,,ENST00000340871,NM_001243146.1;NVL,intron_variant,,ENST00000391875,NM_206840.2;NVL,intron_variant,,ENST00000469075,NM_001243147.1;NVL,intron_variant,,ENST00000469968,;NVL,intron_variant,,ENST00000482491,;NVL,intron_variant,,ENST00000496393,;NVL,upstream_gene_variant,,ENST00000489194,;	T	ENSG00000143748	ENST00000281701
31226	CNIH3	0	.	GRCh38	chr1	224546416	224546416	+	Intron	SNP	T	T	C	novel	NA	LS174T_Muc2_clone2.sorted	LS174T_CTRL.sorted	T	T	NA	NA	NA	NA	NA	NA	NA	NA	NA	NA	NA	NA	NA	NA	NA	n.340-413N>C			ENST00000471578		NA	NA	NA	NA	NA	NA	CNIH3,intron_variant,,ENST00000471578,;CNIH3,intron_variant,,ENST00000478120,;CNIH3,intron_variant,,ENST00000481095,;CNIH3,intron_variant,,ENST00000489556,;CNIH3,intron_variant,,ENST00000496277,;CNIH3,intron_variant,,ENST00000498382,;,regulatory_region_variant,,ENSR00000020891,;	C	ENSG00000143786	ENST00000471578
31227	ENAH	0	.	GRCh38	chr1	225655633	225655633	+	5'Flank	SNP	G	G	T	novel	NA	LS174T_Muc2_clone2.sorted	LS174T_CTRL.sorted	G	G	NA	NA	NA	NA	NA	NA	NA	NA	NA	NA	NA	NA	NA	NA	NA				ENST00000366844		NA	NA	NA	NA	NA	NA	ENAH,upstream_gene_variant,,ENST00000284563,;ENAH,upstream_gene_variant,,ENST00000366843,NM_018212.6;ENAH,upstream_gene_variant,,ENST00000366844,NM_001008493.3;ENAH,upstream_gene_variant,,ENST00000635051,;,TF_binding_site_variant,,ENSM00383679903,;	T	ENSG00000154380	ENST00000366844
31228	ITPKB	0	.	GRCh38	chr1	226680030	226680030	+	Intron	SNP	C	C	T	novel	NA	LS174T_Muc2_clone2.sorted	LS174T_CTRL.sorted	C	C	NA	NA	NA	NA	NA	NA	NA	NA	NA	NA	NA	NA	NA	NA	NA	c.1933-31259N>A			ENST00000429204		NA	NA	NA	NA	NA	NA	ITPKB,intron_variant,,ENST00000272117,;ITPKB,intron_variant,,ENST00000429204,NM_002221.3;,regulatory_region_variant,,ENSR00000388813,;ITPKB-IT1,upstream_gene_variant,,ENST00000412918,;ITPKB-AS1,downstream_gene_variant,,ENST00000453525,;	T	ENSG00000143772	ENST00000429204
31229	ITPKB	0	.	GRCh38	chr1	226723309	226723309	+	Intron	SNP	A	A	G	novel	NA	LS174T_Muc2_clone2.sorted	LS174T_CTRL.sorted	A	A	NA	NA	NA	NA	NA	NA	NA	NA	NA	NA	NA	NA	NA	NA	NA	c.1932+12218N>C			ENST00000429204		NA	NA	NA	NA	NA	NA	ITPKB,intron_variant,,ENST00000272117,;ITPKB,intron_variant,,ENST00000366784,;ITPKB,intron_variant,,ENST00000429204,NM_002221.3;	G	ENSG00000143772	ENST00000429204
31230	CDC42BPA	0	.	GRCh38	chr1	227167215	227167215	+	Intron	SNP	T	T	A	novel	NA	LS174T_Muc2_clone2.sorted	LS174T_CTRL.sorted	T	T	NA	NA	NA	NA	NA	NA	NA	NA	NA	NA	NA	NA	NA	NA	NA	c.600-6579N>T			ENST00000366769		NA	NA	NA	NA	NA	NA	CDC42BPA,intron_variant,,ENST00000334218,NM_001366019.2;CDC42BPA,intron_variant,,ENST00000366764,NM_001366011.1;CDC42BPA,intron_variant,,ENST00000366766,;CDC42BPA,intron_variant,,ENST00000366767,NM_014826.5;CDC42BPA,intron_variant,,ENST00000366769,NM_001366010.2,NM_003607.4;	A	ENSG00000143776	ENST00000366769
31231	TRIM11	0	.	GRCh38	chr1	228403004	228403004	+	Intron	SNP	C	C	A	novel	NA	LS174T_Muc2_clone2.sorted	LS174T_CTRL.sorted	C	C	NA	NA	NA	NA	NA	NA	NA	NA	NA	NA	NA	NA	NA	NA	NA	c.409-843N>T			ENST00000284551		NA	NA	NA	NA	NA	NA	TRIM11,5_prime_UTR_variant,,ENST00000493030,;TRIM11,intron_variant,,ENST00000284551,NM_145214.3;TRIM11,intron_variant,,ENST00000366699,;TRIM11,intron_variant,,ENST00000602308,;TRIM11,intron_variant,,ENST00000602582,;TRIM17,downstream_gene_variant,,ENST00000366697,;TRIM17,downstream_gene_variant,,ENST00000366698,NM_001024940.2,NM_016102.4;AL139288.1,upstream_gene_variant,,ENST00000436779,;AL139288…	A	ENSG00000154370	ENST00000284551
31232	ENSR00000938317	0	.	GRCh38	chr1	228503911	228503911	+	IGR	SNP	A	A	G	novel	NA	LS174T_Muc2_clone2.sorted	LS174T_CTRL.sorted	A	A	NA	NA	NA	NA	NA	NA	NA	NA	NA	NA	NA	NA	NA	NA	NA				ENSR00000938317		NA	NA	NA	NA	NA	NA	,regulatory_region_variant,,ENSR00000938317,;	G		ENSR00000938317
31233	LINC02814	0	.	GRCh38	chr1	229092693	229092693	+	Intron	SNP	G	G	T	novel	NA	LS174T_Muc2_clone2.sorted	LS174T_CTRL.sorted	G	G	NA	NA	NA	NA	NA	NA	NA	NA	NA	NA	NA	NA	NA	NA	NA	n.241+401N>A			ENST00000662083		NA	NA	NA	NA	NA	NA	,regulatory_region_variant,,ENSR00000938386,;LINC02814,intron_variant,,ENST00000658958,;LINC02814,intron_variant,,ENST00000662083,;LINC02814,downstream_gene_variant,,ENST00000433734,;LINC02814,downstream_gene_variant,,ENST00000666388,;	T	ENSG00000236975	ENST00000662083
31234	Unknown	0	.	GRCh38	chr1	229718863	229718863	+	IGR	SNP	C	C	A	novel	NA	LS174T_Muc2_clone2.sorted	LS174T_CTRL.sorted	C	C	NA	NA	NA	NA	NA	NA	NA	NA	NA	NA	NA	NA	NA	NA	NA						NA	NA	NA	NA	NA	NA		A
31235	GALNT2	0	.	GRCh38	chr1	230073523	230073523	+	Intron	SNP	C	C	T	novel	NA	LS174T_Muc2_clone2.sorted	LS174T_CTRL.sorted	C	C	NA	NA	NA	NA	NA	NA	NA	NA	NA	NA	NA	NA	NA	NA	NA	c.126+6117N>T			ENST00000366672		NA	NA	NA	NA	NA	NA	GALNT2,intron_variant,,ENST00000366672,NM_001291866.2,NM_004481.5;GALNT2,intron_variant,,ENST00000488903,;GALNT2,intron_variant,,ENST00000494106,;,regulatory_region_variant,,ENSR00000938484,;	T	ENSG00000143641	ENST00000366672
31236	GALNT2	0	.	GRCh38	chr1	230140925	230140925	+	Intron	SNP	G	G	A	rs183779041	NA	LS174T_Muc2_clone2.sorted	LS174T_CTRL.sorted	G	G	NA	NA	NA	NA	NA	NA	NA	NA	NA	NA	NA	NA	NA	NA	NA	c.127-37293N>A			ENST00000366672		NA	NA	NA	NA	NA	NA	GALNT2,intron_variant,,ENST00000366672,NM_001291866.2,NM_004481.5;GALNT2,intron_variant,,ENST00000494106,;	A	ENSG00000143641	ENST00000366672
31237	TTC13	0	.	GRCh38	chr1	230907455	230907455	+	Intron	SNP	G	G	A	rs765529550	NA	LS174T_Muc2_clone2.sorted	LS174T_CTRL.sorted	G	G	NA	NA	NA	NA	NA	NA	NA	NA	NA	NA	NA	NA	NA	NA	NA	c.2469-436N>T			ENST00000366661		NA	NA	NA	NA	NA	NA	TTC13,intron_variant,,ENST00000366661,NM_024525.5;TTC13,intron_variant,,ENST00000366662,NM_001122835.3;TTC13,downstream_gene_variant,,ENST00000471302,;,regulatory_region_variant,,ENSR00000938590,;	A	ENSG00000143643	ENST00000366661
31238	ENSR00000257297	0	.	GRCh38	chr1	232211328	232211328	+	IGR	SNP	A	A	G	novel	NA	LS174T_Muc2_clone2.sorted	LS174T_CTRL.sorted	A	A	NA	NA	NA	NA	NA	NA	NA	NA	NA	NA	NA	NA	NA	NA	NA				ENSR00000257297		NA	NA	NA	NA	NA	NA	,regulatory_region_variant,,ENSR00000257297,;,regulatory_region_variant,,ENSR00000938745,;	G		ENSR00000257297
31239	SIPA1L2	0	.	GRCh38	chr1	232470451	232470451	+	Intron	SNP	A	A	G	novel	NA	LS174T_Muc2_clone2.sorted	LS174T_CTRL.sorted	A	A	NA	NA	NA	NA	NA	NA	NA	NA	NA	NA	NA	NA	NA	NA	NA	c.2243+920N>C			ENST00000366630		NA	NA	NA	NA	NA	NA	SIPA1L2,intron_variant,,ENST00000262861,NM_020808.4;SIPA1L2,intron_variant,,ENST00000366630,;	G	ENSG00000116991	ENST00000366630
31240	Unknown	0	.	GRCh38	chr1	232759891	232759891	+	IGR	SNP	C	C	A	novel	NA	LS174T_Muc2_clone2.sorted	LS174T_CTRL.sorted	C	C	NA	NA	NA	NA	NA	NA	NA	NA	NA	NA	NA	NA	NA	NA	NA						NA	NA	NA	NA	NA	NA		A
31241	MAP10	0	.	GRCh38	chr1	232806281	232806281	+	Missense_Mutation	SNP	A	A	G	novel	NA	LS174T_Muc2_clone2.sorted	LS174T_CTRL.sorted	A	A	NA	NA	NA	NA	NA	NA	NA	NA	NA	NA	NA	NA	NA	NA	NA	c.1258N>G	p.Asn420Asp	p.N420D	ENST00000418460	2025-01-01	NA	NA	NA	NA	NA	NA	MAP10,missense_variant,p.Asn420Asp,ENST00000418460,NM_019090.2;,regulatory_region_variant,,ENSR00000021918,;	G	ENSG00000212916	ENST00000418460
31242	MAP3K21	0	.	GRCh38	chr1	233342533	233342533	+	Intron	SNP	C	C	T	novel	NA	LS174T_Muc2_clone2.sorted	LS174T_CTRL.sorted	C	C	NA	NA	NA	NA	NA	NA	NA	NA	NA	NA	NA	NA	NA	NA	NA	c.806-3909N>T			ENST00000366624		NA	NA	NA	NA	NA	NA	MAP3K21,intron_variant,,ENST00000366623,;MAP3K21,intron_variant,,ENST00000366624,NM_032435.3;	T	ENSG00000143674	ENST00000366624
31243	Unknown	0	.	GRCh38	chr1	233711367	233711367	+	IGR	SNP	C	C	T	novel	NA	LS174T_Muc2_clone2.sorted	LS174T_CTRL.sorted	C	C	NA	NA	NA	NA	NA	NA	NA	NA	NA	NA	NA	NA	NA	NA	NA						NA	NA	NA	NA	NA	NA		T
31244	AL357972.1	0	.	GRCh38	chr1	233722115	233722115	+	5'Flank	SNP	C	C	A	novel	NA	LS174T_Muc2_clone2.sorted	LS174T_CTRL.sorted	C	C	NA	NA	NA	NA	NA	NA	NA	NA	NA	NA	NA	NA	NA	NA	NA				ENST00000651271		NA	NA	NA	NA	NA	NA	,regulatory_region_variant,,ENSR00000390553,;AL357972.1,upstream_gene_variant,,ENST00000651271,;	A	ENSG00000286109	ENST00000651271
31245	Unknown	0	.	GRCh38	chr1	236091853	236091853	+	IGR	SNP	A	A	G	novel	NA	LS174T_Muc2_clone2.sorted	LS174T_CTRL.sorted	A	A	NA	NA	NA	NA	NA	NA	NA	NA	NA	NA	NA	NA	NA	NA	NA						NA	NA	NA	NA	NA	NA		G
31246	RYR2	0	.	GRCh38	chr1	237725464	237725464	+	Intron	SNP	T	T	C	novel	NA	LS174T_Muc2_clone2.sorted	LS174T_CTRL.sorted	T	T	NA	NA	NA	NA	NA	NA	NA	NA	NA	NA	NA	NA	NA	NA	NA	c.10690-809N>C			ENST00000366574		NA	NA	NA	NA	NA	NA	RYR2,intron_variant,,ENST00000360064,;RYR2,intron_variant,,ENST00000366574,NM_001035.3;RYR2,intron_variant,,ENST00000659194,;RYR2,intron_variant,,ENST00000660292,;RYR2,intron_variant,,ENST00000661330,;RYR2,intron_variant,,ENST00000609119,;	C	ENSG00000198626	ENST00000366574
31247	RNU6-725P	0	.	GRCh38	chr1	238321205	238321205	+	3'Flank	SNP	A	A	G	novel	NA	LS174T_Muc2_clone2.sorted	LS174T_CTRL.sorted	A	A	NA	NA	NA	NA	NA	NA	NA	NA	NA	NA	NA	NA	NA	NA	NA				ENST00000516562		NA	NA	NA	NA	NA	NA	RNU6-725P,downstream_gene_variant,,ENST00000516562,;AL356010.2,intron_variant,,ENST00000665394,;	G	ENSG00000252371	ENST00000516562
31248	AL356010.2	0	.	GRCh38	chr1	238362827	238362827	+	Intron	SNP	T	T	C	novel	NA	LS174T_Muc2_clone2.sorted	LS174T_CTRL.sorted	T	T	NA	NA	NA	NA	NA	NA	NA	NA	NA	NA	NA	NA	NA	NA	NA	n.325+36553N>C			ENST00000665394		NA	NA	NA	NA	NA	NA	AL356010.2,intron_variant,,ENST00000665394,;	C	ENSG00000234464	ENST00000665394
31249	AL359551.1	0	.	GRCh38	chr1	238528310	238528310	+	Intron	SNP	T	T	A	rs945243821	NA	LS174T_Muc2_clone2.sorted	LS174T_CTRL.sorted	T	T	NA	NA	NA	NA	NA	NA	NA	NA	NA	NA	NA	NA	NA	NA	NA	n.217-5139N>A			ENST00000442726		NA	NA	NA	NA	NA	NA	AL359551.1,intron_variant,,ENST00000442726,;	A	ENSG00000231877	ENST00000442726
31250	Unknown	0	.	GRCh38	chr1	238817745	238817745	+	IGR	SNP	A	A	G	novel	NA	LS174T_Muc2_clone2.sorted	LS174T_CTRL.sorted	A	A	NA	NA	NA	NA	NA	NA	NA	NA	NA	NA	NA	NA	NA	NA	NA						NA	NA	NA	NA	NA	NA		G
31251	CHRM3	0	.	GRCh38	chr1	239773647	239773647	+	Intron	SNP	T	T	A	novel	NA	LS174T_Muc2_clone2.sorted	LS174T_CTRL.sorted	T	T	NA	NA	NA	NA	NA	NA	NA	NA	NA	NA	NA	NA	NA	NA	NA	c.-146-53605N>A			ENST00000255380		NA	NA	NA	NA	NA	NA	CHRM3,intron_variant,,ENST00000255380,NM_001347716.2,NM_000740.3;CHRM3,intron_variant,,ENST00000448020,;CHRM3,intron_variant,,ENST00000615928,;CHRM3,intron_variant,,ENST00000468573,;CHRM3-AS2,upstream_gene_variant,,ENST00000650922,;	A	ENSG00000133019	ENST00000255380
31252	CHRM3	0	.	GRCh38	chr1	239807255	239807255	+	Intron	SNP	A	A	G	novel	NA	LS174T_Muc2_clone2.sorted	LS174T_CTRL.sorted	A	A	NA	NA	NA	NA	NA	NA	NA	NA	NA	NA	NA	NA	NA	NA	NA	c.-146-19997N>G			ENST00000255380		NA	NA	NA	NA	NA	NA	CHRM3,intron_variant,,ENST00000255380,NM_001347716.2,NM_000740.3;CHRM3,intron_variant,,ENST00000448020,;CHRM3,intron_variant,,ENST00000615928,;CHRM3,intron_variant,,ENST00000468573,;	G	ENSG00000133019	ENST00000255380
31253	CHRM3	0	.	GRCh38	chr1	239819254	239819254	+	Intron	SNP	A	A	G	novel	NA	LS174T_Muc2_clone2.sorted	LS174T_CTRL.sorted	A	A	NA	NA	NA	NA	NA	NA	NA	NA	NA	NA	NA	NA	NA	NA	NA	c.-146-7998N>G			ENST00000255380		NA	NA	NA	NA	NA	NA	CHRM3,intron_variant,,ENST00000255380,NM_001347716.2,NM_000740.3;CHRM3,intron_variant,,ENST00000448020,;CHRM3,intron_variant,,ENST00000615928,;CHRM3,intron_variant,,ENST00000468573,;,regulatory_region_variant,,ENSR00000257502,;,regulatory_region_variant,,ENSR00000939388,;	G	ENSG00000133019	ENST00000255380
31254	Unknown	0	.	GRCh38	chr1	239963125	239963125	+	IGR	SNP	T	T	C	novel	NA	LS174T_Muc2_clone2.sorted	LS174T_CTRL.sorted	T	T	NA	NA	NA	NA	NA	NA	NA	NA	NA	NA	NA	NA	NA	NA	NA						NA	NA	NA	NA	NA	NA		C
31255	FMN2	0	.	GRCh38	chr1	240214626	240214626	+	Intron	SNP	T	T	C	novel	NA	LS174T_Muc2_clone2.sorted	LS174T_CTRL.sorted	T	T	NA	NA	NA	NA	NA	NA	NA	NA	NA	NA	NA	NA	NA	NA	NA	c.4065+3391N>C			ENST00000319653		NA	NA	NA	NA	NA	NA	FMN2,intron_variant,,ENST00000319653,NM_001305424.2,NM_020066.5,NM_001348094.2;	C	ENSG00000155816	ENST00000319653
31256	RGS7	0	.	GRCh38	chr1	240820105	240820105	+	Intron	SNP	T	T	C	novel	NA	LS174T_Muc2_clone2.sorted	LS174T_CTRL.sorted	T	T	NA	NA	NA	NA	NA	NA	NA	NA	NA	NA	NA	NA	NA	NA	NA	c.685-3690N>G			ENST00000366565		NA	NA	NA	NA	NA	NA	RGS7,intron_variant,,ENST00000348120,NM_001282773.2;RGS7,intron_variant,,ENST00000366563,NM_001282775.2,NM_001350114.1,NM_001350113.1,NM_001364886.1;RGS7,intron_variant,,ENST00000366564,NM_001282778.2,NM_001350115.1,NM_001350116.1;RGS7,intron_variant,,ENST00000366565,NM_002924.6;RGS7,intron_variant,,ENST00000440928,;RFKP1,downstream_gene_variant,,ENST00000400940,;	C	ENSG00000182901	ENST00000366565
31257	RGS7	0	.	GRCh38	chr1	241043412	241043412	+	Intron	SNP	A	A	T	novel	NA	LS174T_Muc2_clone2.sorted	LS174T_CTRL.sorted	A	A	NA	NA	NA	NA	NA	NA	NA	NA	NA	NA	NA	NA	NA	NA	NA	c.175+55254N>A			ENST00000366565		NA	NA	NA	NA	NA	NA	RGS7,intron_variant,,ENST00000348120,NM_001282773.2;RGS7,intron_variant,,ENST00000366563,NM_001282775.2,NM_001350114.1,NM_001350113.1,NM_001364886.1;RGS7,intron_variant,,ENST00000366564,NM_001282778.2,NM_001350115.1,NM_001350116.1;RGS7,intron_variant,,ENST00000366565,NM_002924.6;	T	ENSG00000182901	ENST00000366565
31258	KMO	0	.	GRCh38	chr1	241591817	241591817	+	Intron	SNP	G	G	T	novel	NA	LS174T_Muc2_clone2.sorted	LS174T_CTRL.sorted	G	G	NA	NA	NA	NA	NA	NA	NA	NA	NA	NA	NA	NA	NA	NA	NA	c.1261-136N>T			ENST00000366559		NA	NA	NA	NA	NA	NA	KMO,intron_variant,,ENST00000366555,;KMO,intron_variant,,ENST00000366557,;KMO,intron_variant,,ENST00000366558,;KMO,intron_variant,,ENST00000366559,NM_003679.5;OPN3,downstream_gene_variant,,ENST00000366554,NM_014322.3;OPN3,intron_variant,,ENST00000462265,;OPN3,downstream_gene_variant,,ENST00000463155,;OPN3,downstream_gene_variant,,ENST00000469376,;OPN3,downstream_gene_variant,,ENST00000478849,;OPN…	T	ENSG00000117009	ENST00000366559
31259	WDR64	0	.	GRCh38	chr1	241650982	241650982	+	5'Flank	SNP	G	G	A	novel	NA	LS174T_Muc2_clone2.sorted	LS174T_CTRL.sorted	G	G	NA	NA	NA	NA	NA	NA	NA	NA	NA	NA	NA	NA	NA	NA	NA				ENST00000366552		NA	NA	NA	NA	NA	NA	WDR64,upstream_gene_variant,,ENST00000366552,NM_001367482.1;OPN3,intron_variant,,ENST00000463155,;	A	ENSG00000162843	ENST00000366552
31260	PLD5	0	.	GRCh38	chr1	242500136	242500136	+	Intron	SNP	A	A	G	novel	NA	LS174T_Muc2_clone2.sorted	LS174T_CTRL.sorted	A	A	NA	NA	NA	NA	NA	NA	NA	NA	NA	NA	NA	NA	NA	NA	NA	c.189+23952N>C			ENST00000536534		NA	NA	NA	NA	NA	NA	PLD5,intron_variant,,ENST00000442594,;PLD5,intron_variant,,ENST00000536534,NM_001320272.2,NM_001372062.1;PLD5,intron_variant,,ENST00000366545,;PLD5,intron_variant,,ENST00000467561,;	G	ENSG00000180287	ENST00000536534
31261	Unknown	0	.	GRCh38	chr1	242594002	242594002	+	IGR	SNP	C	C	A	novel	NA	LS174T_Muc2_clone2.sorted	LS174T_CTRL.sorted	C	C	NA	NA	NA	NA	NA	NA	NA	NA	NA	NA	NA	NA	NA	NA	NA						NA	NA	NA	NA	NA	NA		A
31262	Unknown	0	.	GRCh38	chr1	242636851	242636851	+	IGR	SNP	C	C	T	rs1287774346	NA	LS174T_Muc2_clone2.sorted	LS174T_CTRL.sorted	C	C	NA	NA	NA	NA	NA	NA	NA	NA	NA	NA	NA	NA	NA	NA	NA						NA	NA	NA	NA	NA	NA		T
31263	SDCCAG8	0	.	GRCh38	chr1	243397469	243397469	+	Intron	SNP	A	A	G	novel	NA	LS174T_Muc2_clone2.sorted	LS174T_CTRL.sorted	A	A	NA	NA	NA	NA	NA	NA	NA	NA	NA	NA	NA	NA	NA	NA	NA	c.1617-18233N>G			ENST00000366541		NA	NA	NA	NA	NA	NA	SDCCAG8,intron_variant,,ENST00000366541,NM_001350249.1,NM_001350248.1,NM_006642.5;SDCCAG8,intron_variant,,ENST00000435549,NM_001350251.1,NM_001350246.1,NM_001350247.1;SDCCAG8,intron_variant,,ENST00000493334,;	G	ENSG00000054282	ENST00000366541
31264	AKT3	0	.	GRCh38	chr1	243769609	243769609	+	Intron	SNP	T	T	C	rs1225570108	NA	LS174T_Muc2_clone2.sorted	LS174T_CTRL.sorted	T	T	NA	NA	NA	NA	NA	NA	NA	NA	NA	NA	NA	NA	NA	NA	NA	c.46+73516N>G			ENST00000673466		NA	NA	NA	NA	NA	NA	AKT3,intron_variant,,ENST00000263826,NM_001370074.1;AKT3,intron_variant,,ENST00000336199,NM_181690.2;AKT3,intron_variant,,ENST00000366539,;AKT3,intron_variant,,ENST00000366540,NM_001206729.1;AKT3,intron_variant,,ENST00000491219,;AKT3,intron_variant,,ENST00000552631,;AKT3,intron_variant,,ENST00000672578,;AKT3,intron_variant,,ENST00000673466,NM_005465.7;AKT3,intron_variant,,ENST00000463991,;AKT3,in…	C	ENSG00000117020	ENST00000673466
31265	AKT3	0	.	GRCh38	chr1	243790004	243790004	+	Intron	SNP	G	G	T	novel	NA	LS174T_Muc2_clone2.sorted	LS174T_CTRL.sorted	G	G	NA	NA	NA	NA	NA	NA	NA	NA	NA	NA	NA	NA	NA	NA	NA	c.46+53121N>A			ENST00000673466		NA	NA	NA	NA	NA	NA	AKT3,intron_variant,,ENST00000263826,NM_001370074.1;AKT3,intron_variant,,ENST00000336199,NM_181690.2;AKT3,intron_variant,,ENST00000366539,;AKT3,intron_variant,,ENST00000366540,NM_001206729.1;AKT3,intron_variant,,ENST00000491219,;AKT3,intron_variant,,ENST00000552631,;AKT3,intron_variant,,ENST00000672578,;AKT3,intron_variant,,ENST00000673466,NM_005465.7;AKT3,intron_variant,,ENST00000463991,;AKT3,in…	T	ENSG00000117020	ENST00000673466
31266	AL590483.1	0	.	GRCh38	chr1	244083695	244083695	+	Intron	SNP	G	G	A	rs1000168891	NA	LS174T_Muc2_clone2.sorted	LS174T_CTRL.sorted	G	G	NA	NA	NA	NA	NA	NA	NA	NA	NA	NA	NA	NA	NA	NA	NA	n.74+7894N>T			ENST00000441338		NA	NA	NA	NA	NA	NA	,regulatory_region_variant,,ENSR00000392489,;AL590483.1,intron_variant,,ENST00000441338,;AL590483.4,upstream_gene_variant,,ENST00000655079,;	A	ENSG00000229960	ENST00000441338
31267	AL590483.2	0	.	GRCh38	chr1	244110006	244110006	+	3'Flank	SNP	T	T	C	novel	NA	LS174T_Muc2_clone2.sorted	LS174T_CTRL.sorted	T	T	NA	NA	NA	NA	NA	NA	NA	NA	NA	NA	NA	NA	NA	NA	NA				ENST00000440148		NA	NA	NA	NA	NA	NA	AL590483.2,downstream_gene_variant,,ENST00000440148,;	C	ENSG00000237759	ENST00000440148
31268	ENSR00000939761	0	.	GRCh38	chr1	244158091	244158091	+	IGR	SNP	A	A	G	novel	NA	LS174T_Muc2_clone2.sorted	LS174T_CTRL.sorted	A	A	NA	NA	NA	NA	NA	NA	NA	NA	NA	NA	NA	NA	NA	NA	NA				ENSR00000939761		NA	NA	NA	NA	NA	NA	,regulatory_region_variant,,ENSR00000939761,;	G		ENSR00000939761
31269	EFCAB2	0	.	GRCh38	chr1	245032584	245032584	+	Intron	SNP	T	T	C	novel	NA	LS174T_Muc2_clone2.sorted	LS174T_CTRL.sorted	T	T	NA	NA	NA	NA	NA	NA	NA	NA	NA	NA	NA	NA	NA	NA	NA	c.110+15258N>C			ENST00000366523		NA	NA	NA	NA	NA	NA	EFCAB2,intron_variant,,ENST00000366521,NM_001290327.1;EFCAB2,intron_variant,,ENST00000366522,;EFCAB2,intron_variant,,ENST00000366523,NM_032328.3;EFCAB2,intron_variant,,ENST00000425550,;EFCAB2,intron_variant,,ENST00000447569,NM_001143943.1;EFCAB2,intron_variant,,ENST00000551317,;EFCAB2,intron_variant,,ENST00000391837,;EFCAB2,intron_variant,,ENST00000473686,;EFCAB2,intron_variant,,ENST00000487845,;…	C	ENSG00000203666	ENST00000366523
31270	KIF26B	0	.	GRCh38	chr1	245152989	245152989	+	5'Flank	SNP	T	T	C	novel	NA	LS174T_Muc2_clone2.sorted	LS174T_CTRL.sorted	T	T	NA	NA	NA	NA	NA	NA	NA	NA	NA	NA	NA	NA	NA	NA	NA				ENST00000407071		NA	NA	NA	NA	NA	NA	KIF26B,upstream_gene_variant,,ENST00000407071,NM_018012.4;,regulatory_region_variant,,ENSR00000257636,;	C	ENSG00000162849	ENST00000407071
31271	SMYD3	0	.	GRCh38	chr1	245968122	245968122	+	Intron	SNP	C	C	A	novel	NA	LS174T_Muc2_clone2.sorted	LS174T_CTRL.sorted	C	C	NA	NA	NA	NA	NA	NA	NA	NA	NA	NA	NA	NA	NA	NA	NA	c.532-38185N>T			ENST00000490107		NA	NA	NA	NA	NA	NA	SMYD3,intron_variant,,ENST00000391836,;SMYD3,intron_variant,,ENST00000453676,;SMYD3,intron_variant,,ENST00000490107,NM_001167740.2;SMYD3,intron_variant,,ENST00000630181,NM_022743.2;SMYD3,intron_variant,,ENST00000464398,;SMYD3,intron_variant,,ENST00000488153,;SMYD3,intron_variant,,ENST00000492487,;SMYD3,intron_variant,,ENST00000493441,;	A	ENSG00000185420	ENST00000490107
31272	SMYD3	0	.	GRCh38	chr1	246133829	246133829	+	Intron	SNP	C	C	A	novel	NA	LS174T_Muc2_clone2.sorted	LS174T_CTRL.sorted	C	C	NA	NA	NA	NA	NA	NA	NA	NA	NA	NA	NA	NA	NA	NA	NA	c.531+193372N>T			ENST00000490107		NA	NA	NA	NA	NA	NA	SMYD3,intron_variant,,ENST00000391836,;SMYD3,intron_variant,,ENST00000453676,;SMYD3,intron_variant,,ENST00000490107,NM_001167740.2;SMYD3,intron_variant,,ENST00000630181,NM_022743.2;SMYD3,intron_variant,,ENST00000462422,;SMYD3,intron_variant,,ENST00000492487,;	A	ENSG00000185420	ENST00000490107
31273	SMYD3	0	.	GRCh38	chr1	246366586	246366586	+	Intron	SNP	A	A	G		NA	LS174T_Muc2_clone2.sorted	LS174T_CTRL.sorted	A	A	NA	NA	NA	NA	NA	NA	NA	NA	NA	NA	NA	NA	NA	NA	NA	c.165-11492N>C			ENST00000490107		NA	NA	NA	NA	NA	NA	SMYD3,intron_variant,,ENST00000403792,;SMYD3,intron_variant,,ENST00000455277,;SMYD3,intron_variant,,ENST00000490107,NM_001167740.2;SMYD3,intron_variant,,ENST00000630181,NM_022743.2;SMYD3,intron_variant,,ENST00000462422,;SMYD3,intron_variant,,ENST00000470863,;	G	ENSG00000185420	ENST00000490107
31274	SMYD3	0	.	GRCh38	chr1	246415921	246415921	+	Intron	SNP	G	G	A	novel	NA	LS174T_Muc2_clone2.sorted	LS174T_CTRL.sorted	G	G	NA	NA	NA	NA	NA	NA	NA	NA	NA	NA	NA	NA	NA	NA	NA	c.165-60827N>T			ENST00000490107		NA	NA	NA	NA	NA	NA	SMYD3,intron_variant,,ENST00000403792,;SMYD3,intron_variant,,ENST00000455277,;SMYD3,intron_variant,,ENST00000490107,NM_001167740.2;SMYD3,intron_variant,,ENST00000630181,NM_022743.2;SMYD3,intron_variant,,ENST00000462422,;SMYD3,intron_variant,,ENST00000470863,;	A	ENSG00000185420	ENST00000490107
31275	SMYD3	0	.	GRCh38	chr1	246475276	246475276	+	Intron	SNP	C	C	T	rs1035893785	NA	LS174T_Muc2_clone2.sorted	LS174T_CTRL.sorted	C	C	NA	NA	NA	NA	NA	NA	NA	NA	NA	NA	NA	NA	NA	NA	NA	c.164+31778N>A			ENST00000490107		NA	NA	NA	NA	NA	NA	SMYD3,intron_variant,,ENST00000403792,;SMYD3,intron_variant,,ENST00000455277,;SMYD3,intron_variant,,ENST00000490107,NM_001167740.2;SMYD3,intron_variant,,ENST00000462422,;SMYD3,intron_variant,,ENST00000470863,;	T	ENSG00000185420	ENST00000490107
31276	KIF28P	0	.	GRCh38	chr1	246810981	246810981	+	Intron	SNP	G	G	A	novel	NA	LS174T_Muc2_clone2.sorted	LS174T_CTRL.sorted	G	G	NA	NA	NA	NA	NA	NA	NA	NA	NA	NA	NA	NA	NA	NA	NA	n.516-948N>T			ENST00000504864		NA	NA	NA	NA	NA	NA	KIF28P,intron_variant,,ENST00000504864,;	A	ENSG00000223519	ENST00000504864
31277	ZNF670-ZNF695	0	.	GRCh38	chr1	246964759	246964759	+	Intron	SNP	T	T	C	novel	NA	LS174T_Muc2_clone2.sorted	LS174T_CTRL.sorted	T	T	NA	NA	NA	NA	NA	NA	NA	NA	NA	NA	NA	NA	NA	NA	NA	c.*207+2936N>G			ENST00000465049		NA	NA	NA	NA	NA	NA	ZNF695,intron_variant,,ENST00000487338,NM_001204221.2;ZNF695,intron_variant,,ENST00000498046,;ZNF695,intron_variant,,ENST00000366504,;ZNF670-ZNF695,intron_variant,,ENST00000465049,;ZNF695,intron_variant,,ENST00000479214,;ZNF695,intron_variant,,ENST00000491337,;ZNF670-ZNF695,downstream_gene_variant,,ENST00000474541,;	C	ENSG00000135747	ENST00000465049
31278	ENSM00207485828	0	.	GRCh38	chr1	247289736	247289736	+	IGR	SNP	T	T	C	novel	NA	LS174T_Muc2_clone2.sorted	LS174T_CTRL.sorted	T	T	NA	NA	NA	NA	NA	NA	NA	NA	NA	NA	NA	NA	NA	NA	NA				ENSM00207485828		NA	NA	NA	NA	NA	NA	,TF_binding_site_variant,,ENSM00207485828,;,TF_binding_site_variant,,ENSM00207998014,;	C		ENSM00207485828
31279	AL606804.1	0	.	GRCh38	chr1	247634838	247634838	+	Intron	SNP	C	C	T	novel	NA	LS174T_Muc2_clone2.sorted	LS174T_CTRL.sorted	C	C	NA	NA	NA	NA	NA	NA	NA	NA	NA	NA	NA	NA	NA	NA	NA	n.225+1017N>A			ENST00000435333		NA	NA	NA	NA	NA	NA	AL606804.1,intron_variant,,ENST00000435333,;AL606804.1,intron_variant,,ENST00000446347,;AL390860.1,upstream_gene_variant,,ENST00000449298,;AL390860.1,upstream_gene_variant,,ENST00000655877,;AL390860.1,upstream_gene_variant,,ENST00000659428,;AL390860.1,upstream_gene_variant,,ENST00000662484,;AL390860.1,upstream_gene_variant,,ENST00000662798,;AL390860.1,upstream_gene_variant,,ENST00000668652,;AL390…	T	ENSG00000236817	ENST00000435333
31280	AL390860.1	0	.	GRCh38	chr1	247658403	247658403	+	Intron	SNP	T	T	C	novel	NA	LS174T_Muc2_clone2.sorted	LS174T_CTRL.sorted	T	T	NA	NA	NA	NA	NA	NA	NA	NA	NA	NA	NA	NA	NA	NA	NA	n.740+17974N>C			ENST00000668726		NA	NA	NA	NA	NA	NA	AL390860.1,intron_variant,,ENST00000449298,;AL390860.1,intron_variant,,ENST00000582218,;AL390860.1,intron_variant,,ENST00000655877,;AL390860.1,intron_variant,,ENST00000659428,;AL390860.1,intron_variant,,ENST00000662484,;AL390860.1,intron_variant,,ENST00000662798,;AL390860.1,intron_variant,,ENST00000668652,;AL390860.1,intron_variant,,ENST00000668726,;	C	ENSG00000235749	ENST00000668726
31281	Unknown	0	.	GRCh38	chr1	247957606	247957606	+	IGR	SNP	G	G	A	novel	NA	LS174T_Muc2_clone2.sorted	LS174T_CTRL.sorted	G	G	NA	NA	NA	NA	NA	NA	NA	NA	NA	NA	NA	NA	NA	NA	NA						NA	NA	NA	NA	NA	NA		A
31282	OR2T33	0	.	GRCh38	chr1	248267787	248267787	+	3'Flank	SNP	C	C	T	novel	NA	LS174T_Muc2_clone2.sorted	LS174T_CTRL.sorted	C	C	NA	NA	NA	NA	NA	NA	NA	NA	NA	NA	NA	NA	NA	NA	NA				ENST00000641220		NA	NA	NA	NA	NA	NA	OR2T33,downstream_gene_variant,,ENST00000318021,NM_001004695.1;OR2T33,downstream_gene_variant,,ENST00000641220,;	T	ENSG00000177212	ENST00000641220
31283	ENSR00000594711	0	.	GRCh38	chr2	795110	795110	+	IGR	SNP	G	G	T	novel	NA	LS174T_Muc2_clone2.sorted	LS174T_CTRL.sorted	G	G	NA	NA	NA	NA	NA	NA	NA	NA	NA	NA	NA	NA	NA	NA	NA				ENSR00000594711		NA	NA	NA	NA	NA	NA	,regulatory_region_variant,,ENSR00000594711,;LINC01115,non_coding_transcript_exon_variant,,ENST00000671221,;LINC01115,non_coding_transcript_exon_variant,,ENST00000662432,;LINC01115,non_coding_transcript_exon_variant,,ENST00000648115,;LINC01115,non_coding_transcript_exon_variant,,ENST00000655805,;LINC01115,intron_variant,,ENST00000415700,;LINC01115,intron_variant,,ENST00000621134,;LINC01115,intron…	T		ENSR00000594711
31284	SNTG2	0	.	GRCh38	chr2	1079898	1079898	+	Intron	SNP	C	C	T	rs1487247972	NA	LS174T_Muc2_clone2.sorted	LS174T_CTRL.sorted	C	C	NA	NA	NA	NA	NA	NA	NA	NA	NA	NA	NA	NA	NA	NA	NA	c.73-3620N>T			ENST00000308624		NA	NA	NA	NA	NA	NA	SNTG2,intron_variant,,ENST00000308624,NM_018968.4;SNTG2,intron_variant,,ENST00000407292,;SNTG2,intron_variant,,ENST00000450962,;SNTG2,intron_variant,,ENST00000452177,;	T	ENSG00000172554	ENST00000308624
31285	Unknown	0	.	GRCh38	chr2	2541003	2541003	+	IGR	SNP	A	A	G	novel	NA	LS174T_Muc2_clone2.sorted	LS174T_CTRL.sorted	A	A	NA	NA	NA	NA	NA	NA	NA	NA	NA	NA	NA	NA	NA	NA	NA						NA	NA	NA	NA	NA	NA		G
31286	Unknown	0	.	GRCh38	chr2	2861094	2861094	+	IGR	SNP	G	G	A	novel	NA	LS174T_Muc2_clone2.sorted	LS174T_CTRL.sorted	G	G	NA	NA	NA	NA	NA	NA	NA	NA	NA	NA	NA	NA	NA	NA	NA						NA	NA	NA	NA	NA	NA		A
31287	LINC01250	0	.	GRCh38	chr2	2931938	2931938	+	Intron	SNP	G	G	A	novel	NA	LS174T_Muc2_clone2.sorted	LS174T_CTRL.sorted	G	G	NA	NA	NA	NA	NA	NA	NA	NA	NA	NA	NA	NA	NA	NA	NA	n.594+33876N>T			ENST00000457478		NA	NA	NA	NA	NA	NA	LINC01250,intron_variant,,ENST00000457478,;LINC01250,intron_variant,,ENST00000667683,;	A	ENSG00000234423	ENST00000457478
31288	LINC01250	0	.	GRCh38	chr2	2931983	2931983	+	Intron	SNP	G	G	T	novel	NA	LS174T_Muc2_clone2.sorted	LS174T_CTRL.sorted	G	G	NA	NA	NA	NA	NA	NA	NA	NA	NA	NA	NA	NA	NA	NA	NA	n.594+33831N>A			ENST00000457478		NA	NA	NA	NA	NA	NA	LINC01250,intron_variant,,ENST00000457478,;LINC01250,intron_variant,,ENST00000667683,;	T	ENSG00000234423	ENST00000457478
31289	DCDC2C	0	.	GRCh38	chr2	3722504	3722504	+	Intron	SNP	C	C	T	novel	NA	LS174T_Muc2_clone2.sorted	LS174T_CTRL.sorted	C	C	NA	NA	NA	NA	NA	NA	NA	NA	NA	NA	NA	NA	NA	NA	NA	c.340-4499N>T			ENST00000399143		NA	NA	NA	NA	NA	NA	DCDC2C,intron_variant,,ENST00000399143,NM_001287444.2,NM_001365580.1;DCDC2C,upstream_gene_variant,,ENST00000537457,;	T	ENSG00000214866	ENST00000399143
31290	Unknown	0	.	GRCh38	chr2	4035656	4035656	+	IGR	SNP	T	T	C	rs1457173850	NA	LS174T_Muc2_clone2.sorted	LS174T_CTRL.sorted	T	T	NA	NA	NA	NA	NA	NA	NA	NA	NA	NA	NA	NA	NA	NA	NA						NA	NA	NA	NA	NA	NA		C
31291	Unknown	0	.	GRCh38	chr2	4403054	4403054	+	IGR	SNP	T	T	C	novel	NA	LS174T_Muc2_clone2.sorted	LS174T_CTRL.sorted	T	T	NA	NA	NA	NA	NA	NA	NA	NA	NA	NA	NA	NA	NA	NA	NA						NA	NA	NA	NA	NA	NA		C
31292	Unknown	0	.	GRCh38	chr2	4530399	4530399	+	IGR	SNP	G	G	A	novel	NA	LS174T_Muc2_clone2.sorted	LS174T_CTRL.sorted	G	G	NA	NA	NA	NA	NA	NA	NA	NA	NA	NA	NA	NA	NA	NA	NA						NA	NA	NA	NA	NA	NA		A
31293	Unknown	0	.	GRCh38	chr2	4912533	4912533	+	IGR	SNP	A	A	T	novel	NA	LS174T_Muc2_clone2.sorted	LS174T_CTRL.sorted	A	A	NA	NA	NA	NA	NA	NA	NA	NA	NA	NA	NA	NA	NA	NA	NA						NA	NA	NA	NA	NA	NA		T
31294	Unknown	0	.	GRCh38	chr2	5770681	5770681	+	IGR	SNP	T	T	C	rs1439519466	NA	LS174T_Muc2_clone2.sorted	LS174T_CTRL.sorted	T	T	NA	NA	NA	NA	NA	NA	NA	NA	NA	NA	NA	NA	NA	NA	NA						NA	NA	NA	NA	NA	NA		C
31295	Unknown	0	.	GRCh38	chr2	5775062	5775062	+	IGR	SNP	C	C	G	novel	NA	LS174T_Muc2_clone2.sorted	LS174T_CTRL.sorted	C	C	NA	NA	NA	NA	NA	NA	NA	NA	NA	NA	NA	NA	NA	NA	NA						NA	NA	NA	NA	NA	NA		G
31296	Unknown	0	.	GRCh38	chr2	5897155	5897155	+	IGR	SNP	A	A	T	rs931674612	NA	LS174T_Muc2_clone2.sorted	LS174T_CTRL.sorted	A	A	NA	NA	NA	NA	NA	NA	NA	NA	NA	NA	NA	NA	NA	NA	NA						NA	NA	NA	NA	NA	NA		T
31297	Unknown	0	.	GRCh38	chr2	6140715	6140715	+	IGR	SNP	A	A	G	rs1296379705	NA	LS174T_Muc2_clone2.sorted	LS174T_CTRL.sorted	A	A	NA	NA	NA	NA	NA	NA	NA	NA	NA	NA	NA	NA	NA	NA	NA						NA	NA	NA	NA	NA	NA		G
31298	Unknown	0	.	GRCh38	chr2	6664229	6664229	+	IGR	SNP	G	G	T	novel	NA	LS174T_Muc2_clone2.sorted	LS174T_CTRL.sorted	G	G	NA	NA	NA	NA	NA	NA	NA	NA	NA	NA	NA	NA	NA	NA	NA						NA	NA	NA	NA	NA	NA		T
31299	Unknown	0	.	GRCh38	chr2	6776231	6776231	+	IGR	SNP	C	C	T	rs1052234254	NA	LS174T_Muc2_clone2.sorted	LS174T_CTRL.sorted	C	C	NA	NA	NA	NA	NA	NA	NA	NA	NA	NA	NA	NA	NA	NA	NA						NA	NA	NA	NA	NA	NA		T
31300	LINC01871	0	.	GRCh38	chr2	7723505	7723505	+	5'Flank	SNP	G	G	A	novel	NA	LS174T_Muc2_clone2.sorted	LS174T_CTRL.sorted	G	G	NA	NA	NA	NA	NA	NA	NA	NA	NA	NA	NA	NA	NA	NA	NA				ENST00000417930		NA	NA	NA	NA	NA	NA	LINC01871,upstream_gene_variant,,ENST00000417930,;	A	ENSG00000235576	ENST00000417930
31301	LINC01814	0	.	GRCh38	chr2	8572483	8572483	+	Intron	SNP	T	T	C	novel	NA	LS174T_Muc2_clone2.sorted	LS174T_CTRL.sorted	T	T	NA	NA	NA	NA	NA	NA	NA	NA	NA	NA	NA	NA	NA	NA	NA	n.587-1902N>G			ENST00000454224		NA	NA	NA	NA	NA	NA	LINC01814,intron_variant,,ENST00000418358,;LINC01814,intron_variant,,ENST00000436187,;LINC01814,intron_variant,,ENST00000454224,;LINC01814,intron_variant,,ENST00000648900,;LINC01814,intron_variant,,ENST00000650238,;LINC01814,intron_variant,,ENST00000655346,;LINC01814,intron_variant,,ENST00000660229,;LINC01814,intron_variant,,ENST00000662379,;LINC01814,intron_variant,,ENST00000664719,;LINC01814,in…	C	ENSG00000236008	ENST00000454224
31302	LINC01814	0	.	GRCh38	chr2	8574494	8574494	+	Intron	SNP	A	A	G	novel	NA	LS174T_Muc2_clone2.sorted	LS174T_CTRL.sorted	A	A	NA	NA	NA	NA	NA	NA	NA	NA	NA	NA	NA	NA	NA	NA	NA	n.586+2417N>C			ENST00000454224		NA	NA	NA	NA	NA	NA	LINC01814,intron_variant,,ENST00000418358,;LINC01814,intron_variant,,ENST00000436187,;LINC01814,intron_variant,,ENST00000454224,;LINC01814,intron_variant,,ENST00000648900,;LINC01814,intron_variant,,ENST00000650238,;LINC01814,intron_variant,,ENST00000655346,;LINC01814,intron_variant,,ENST00000660229,;LINC01814,intron_variant,,ENST00000662379,;LINC01814,intron_variant,,ENST00000664719,;LINC01814,in…	G	ENSG00000236008	ENST00000454224
31303	KIDINS220	0	.	GRCh38	chr2	8772656	8772656	+	Intron	SNP	T	T	C	novel	NA	LS174T_Muc2_clone2.sorted	LS174T_CTRL.sorted	T	T	NA	NA	NA	NA	NA	NA	NA	NA	NA	NA	NA	NA	NA	NA	NA	c.2849-1824N>G			ENST00000256707		NA	NA	NA	NA	NA	NA	KIDINS220,intron_variant,,ENST00000256707,NM_020738.4,NM_001348729.2;KIDINS220,intron_variant,,ENST00000319688,NM_001348745.2;KIDINS220,intron_variant,,ENST00000473731,NM_001348738.2,NM_001348735.2,NM_001348732.2,NM_001348731.2,NM_001348736.2;KIDINS220,intron_variant,,ENST00000489024,NM_001348741.2,NM_001348739.2,NM_001348742.2,NM_001348743.2,NM_001348740.2,NM_001348734.2;KIDINS220,intron_variant…	C	ENSG00000134313	ENST00000256707
31304	Unknown	0	.	GRCh38	chr2	9197908	9197908	+	IGR	SNP	C	C	A	novel	NA	LS174T_Muc2_clone2.sorted	LS174T_CTRL.sorted	C	C	NA	NA	NA	NA	NA	NA	NA	NA	NA	NA	NA	NA	NA	NA	NA						NA	NA	NA	NA	NA	NA		A
31305	ENSR00000596559	0	.	GRCh38	chr2	9573002	9573002	+	IGR	SNP	C	C	A	novel	NA	LS174T_Muc2_clone2.sorted	LS174T_CTRL.sorted	C	C	NA	NA	NA	NA	NA	NA	NA	NA	NA	NA	NA	NA	NA	NA	NA				ENSR00000596559		NA	NA	NA	NA	NA	NA	,regulatory_region_variant,,ENSR00000596559,;,regulatory_region_variant,,ENSR00000596560,;	A		ENSR00000596559
31306	RRM2	0	.	GRCh38	chr2	10166481	10166481	+	Intron	SNP	A	A	C	novel	NA	LS174T_Muc2_clone2.sorted	LS174T_CTRL.sorted	A	A	NA	NA	NA	NA	NA	NA	NA	NA	NA	NA	NA	NA	NA	NA	NA	c.193+24106N>C			ENST00000619640		NA	NA	NA	NA	NA	NA	RRM2,intron_variant,,ENST00000619640,;RRM2,intron_variant,,ENST00000381786,;RRM2,intron_variant,,ENST00000641498,;	C	ENSG00000171848	ENST00000619640
31307	ODC1	0	.	GRCh38	chr2	10453181	10453181	+	5'Flank	SNP	C	C	T	novel	NA	LS174T_Muc2_clone2.sorted	LS174T_CTRL.sorted	C	C	NA	NA	NA	NA	NA	NA	NA	NA	NA	NA	NA	NA	NA	NA	NA				ENST00000234111		NA	NA	NA	NA	NA	NA	ODC1,upstream_gene_variant,,ENST00000234111,NM_001287188.2,NM_002539.3;ODC1,upstream_gene_variant,,ENST00000446285,;ODC1-DT,intron_variant,,ENST00000404616,;ODC1-DT,intron_variant,,ENST00000553181,;ODC1-DT,intron_variant,,ENST00000667698,;ODC1-DT,downstream_gene_variant,,ENST00000547349,;ODC1-DT,upstream_gene_variant,,ENST00000670859,;	T	ENSG00000115758	ENST00000234111
31308	GREB1	0	.	GRCh38	chr2	11548750	11548750	+	Intron	SNP	C	C	A	novel	NA	LS174T_Muc2_clone2.sorted	LS174T_CTRL.sorted	C	C	NA	NA	NA	NA	NA	NA	NA	NA	NA	NA	NA	NA	NA	NA	NA	c.-161-7704N>A			ENST00000381486		NA	NA	NA	NA	NA	NA	GREB1,intron_variant,,ENST00000263834,NM_148903.3;GREB1,intron_variant,,ENST00000381483,NM_033090.3;GREB1,intron_variant,,ENST00000381486,NM_014668.4;GREB1,intron_variant,,ENST00000389825,;GREB1,intron_variant,,ENST00000628795,;	A	ENSG00000196208	ENST00000381486
31309	MIR3681HG	0	.	GRCh38	chr2	12516109	12516109	+	Intron	SNP	C	C	T	novel	NA	LS174T_Muc2_clone2.sorted	LS174T_CTRL.sorted	C	C	NA	NA	NA	NA	NA	NA	NA	NA	NA	NA	NA	NA	NA	NA	NA	n.413-42097N>T			ENST00000412294		NA	NA	NA	NA	NA	NA	,regulatory_region_variant,,ENSR00001027831,;MIR3681HG,intron_variant,,ENST00000412294,;MIR3681HG,intron_variant,,ENST00000412606,;MIR3681HG,intron_variant,,ENST00000653212,;MIR3681HG,intron_variant,,ENST00000653484,;MIR3681HG,intron_variant,,ENST00000654108,;MIR3681HG,intron_variant,,ENST00000664018,;MIR3681HG,intron_variant,,ENST00000667283,;	T	ENSG00000224184	ENST00000412294
31310	AC064875.1	0	.	GRCh38	chr2	12978779	12978779	+	Intron	SNP	T	T	C	novel	NA	LS174T_Muc2_clone2.sorted	LS174T_CTRL.sorted	T	T	NA	NA	NA	NA	NA	NA	NA	NA	NA	NA	NA	NA	NA	NA	NA	n.1815-10746N>G			ENST00000659947		NA	NA	NA	NA	NA	NA	AC064875.1,intron_variant,,ENST00000659947,;,regulatory_region_variant,,ENSR00001027884,;AC064875.1,intron_variant,,ENST00000425974,;AC064875.1,intron_variant,,ENST00000653005,;AC064875.1,intron_variant,,ENST00000655303,;AC064875.1,intron_variant,,ENST00000658136,;AC064875.1,intron_variant,,ENST00000661564,;AC064875.1,intron_variant,,ENST00000662366,;AC064875.1,intron_variant,,ENST00000662367,;AC…	C	ENSG00000225649	ENST00000659947
31311	Unknown	0	.	GRCh38	chr2	13516124	13516124	+	IGR	SNP	T	T	C	novel	NA	LS174T_Muc2_clone2.sorted	LS174T_CTRL.sorted	T	T	NA	NA	NA	NA	NA	NA	NA	NA	NA	NA	NA	NA	NA	NA	NA						NA	NA	NA	NA	NA	NA		C
31312	AC073062.1	0	.	GRCh38	chr2	13613109	13613109	+	3'Flank	SNP	G	G	A	rs1333668719	NA	LS174T_Muc2_clone2.sorted	LS174T_CTRL.sorted	G	G	NA	NA	NA	NA	NA	NA	NA	NA	NA	NA	NA	NA	NA	NA	NA				ENST00000434509		NA	NA	NA	NA	NA	NA	AC073062.1,downstream_gene_variant,,ENST00000434509,;	A	ENSG00000229370	ENST00000434509
31313	Unknown	0	.	GRCh38	chr2	13649396	13649396	+	IGR	SNP	C	C	T	novel	NA	LS174T_Muc2_clone2.sorted	LS174T_CTRL.sorted	C	C	NA	NA	NA	NA	NA	NA	NA	NA	NA	NA	NA	NA	NA	NA	NA						NA	NA	NA	NA	NA	NA		T
31314	AC068286.2	0	.	GRCh38	chr2	14711487	14711487	+	Intron	SNP	A	A	T	rs1179302308	NA	LS174T_Muc2_clone2.sorted	LS174T_CTRL.sorted	A	A	NA	NA	NA	NA	NA	NA	NA	NA	NA	NA	NA	NA	NA	NA	NA	n.1173+1492N>A			ENST00000654007		NA	NA	NA	NA	NA	NA	AC068286.2,intron_variant,,ENST00000654007,;	T	ENSG00000287291	ENST00000654007
31315	NBAS	0	.	GRCh38	chr2	15241833	15241833	+	Intron	SNP	A	A	T	novel	NA	LS174T_Muc2_clone2.sorted	LS174T_CTRL.sorted	A	A	NA	NA	NA	NA	NA	NA	NA	NA	NA	NA	NA	NA	NA	NA	NA	c.5725-3147N>A			ENST00000281513		NA	NA	NA	NA	NA	NA	NBAS,intron_variant,,ENST00000281513,NM_015909.4;NBAS,intron_variant,,ENST00000442506,;NBAS,upstream_gene_variant,,ENST00000417461,;,regulatory_region_variant,,ENSR00000597886,;	T	ENSG00000151779	ENST00000281513
31316	NBAS	0	.	GRCh38	chr2	15368536	15368536	+	Intron	SNP	A	A	T	novel	NA	LS174T_Muc2_clone2.sorted	LS174T_CTRL.sorted	A	A	NA	NA	NA	NA	NA	NA	NA	NA	NA	NA	NA	NA	NA	NA	NA	c.3704-1843N>A			ENST00000281513		NA	NA	NA	NA	NA	NA	NBAS,intron_variant,,ENST00000281513,NM_015909.4;NBAS,intron_variant,,ENST00000442506,;	T	ENSG00000151779	ENST00000281513
31317	NBAS	0	.	GRCh38	chr2	15559462	15559462	+	Intron	SNP	C	C	T	rs1197801595	NA	LS174T_Muc2_clone2.sorted	LS174T_CTRL.sorted	C	C	NA	NA	NA	NA	NA	NA	NA	NA	NA	NA	NA	NA	NA	NA	NA	c.118-828N>A			ENST00000281513		NA	NA	NA	NA	NA	NA	NBAS,intron_variant,,ENST00000281513,NM_015909.4;,regulatory_region_variant,,ENSR00000113259,;AC008278.2,upstream_gene_variant,,ENST00000438178,;	T	ENSG00000151779	ENST00000281513
31318	MYCNUT	0	.	GRCh38	chr2	15933170	15933170	+	Intron	SNP	A	A	G	novel	NA	LS174T_Muc2_clone2.sorted	LS174T_CTRL.sorted	A	A	NA	NA	NA	NA	NA	NA	NA	NA	NA	NA	NA	NA	NA	NA	NA	n.796-2604N>G			ENST00000433810		NA	NA	NA	NA	NA	NA	MYCNUT,intron_variant,,ENST00000433810,;MYCNOS,intron_variant,,ENST00000641950,;MYCNOS,downstream_gene_variant,,ENST00000641263,;	G	ENSG00000223850	ENST00000433810
31319	MYCN	0	.	GRCh38	chr2	15936482	15936482	+	5'Flank	SNP	C	C	A	novel	NA	LS174T_Muc2_clone2.sorted	LS174T_CTRL.sorted	C	C	NA	NA	NA	NA	NA	NA	NA	NA	NA	NA	NA	NA	NA	NA	NA				ENST00000281043		NA	NA	NA	NA	NA	NA	MYCN,upstream_gene_variant,,ENST00000281043,NM_001293228.2,NM_005378.6;MYCN,upstream_gene_variant,,ENST00000638417,NM_001293233.2,NM_001293231.2;MYCNOS,non_coding_transcript_exon_variant,,ENST00000641263,;MYCNOS,intron_variant,,ENST00000641950,;MYCNOS,downstream_gene_variant,,ENST00000419083,;MYCNUT,downstream_gene_variant,,ENST00000433810,;MYCNOS,downstream_gene_variant,,ENST00000641387,;MYCNOS,…	A	ENSG00000134323	ENST00000281043
31320	Unknown	0	.	GRCh38	chr2	16883698	16883698	+	IGR	SNP	A	A	C	novel	NA	LS174T_Muc2_clone2.sorted	LS174T_CTRL.sorted	A	A	NA	NA	NA	NA	NA	NA	NA	NA	NA	NA	NA	NA	NA	NA	NA						NA	NA	NA	NA	NA	NA		C
31321	Unknown	0	.	GRCh38	chr2	16945168	16945168	+	IGR	SNP	A	A	T	novel	NA	LS174T_Muc2_clone2.sorted	LS174T_CTRL.sorted	A	A	NA	NA	NA	NA	NA	NA	NA	NA	NA	NA	NA	NA	NA	NA	NA						NA	NA	NA	NA	NA	NA		T
31322	ENSR00000598297	0	.	GRCh38	chr2	17138743	17138743	+	IGR	SNP	G	G	A	novel	NA	LS174T_Muc2_clone2.sorted	LS174T_CTRL.sorted	G	G	NA	NA	NA	NA	NA	NA	NA	NA	NA	NA	NA	NA	NA	NA	NA				ENSR00000598297		NA	NA	NA	NA	NA	NA	,regulatory_region_variant,,ENSR00000598297,;	A		ENSR00000598297
31323	Unknown	0	.	GRCh38	chr2	17365620	17365620	+	IGR	SNP	C	C	T	novel	NA	LS174T_Muc2_clone2.sorted	LS174T_CTRL.sorted	C	C	NA	NA	NA	NA	NA	NA	NA	NA	NA	NA	NA	NA	NA	NA	NA						NA	NA	NA	NA	NA	NA		T
31324	VSNL1	0	.	GRCh38	chr2	17605038	17605038	+	Intron	SNP	C	C	T	rs147241257	NA	LS174T_Muc2_clone2.sorted	LS174T_CTRL.sorted	C	C	NA	NA	NA	NA	NA	NA	NA	NA	NA	NA	NA	NA	NA	NA	NA	c.162+12802N>T			ENST00000406397		NA	NA	NA	NA	NA	NA	VSNL1,intron_variant,,ENST00000295156,NM_003385.5,NM_001366804.1,NM_001366805.1,NM_001366806.1;VSNL1,intron_variant,,ENST00000404666,;VSNL1,intron_variant,,ENST00000406397,NM_001366803.1;VSNL1,intron_variant,,ENST00000451533,;VSNL1,intron_variant,,ENST00000457525,;	T	ENSG00000163032	ENST00000406397
31325	NT5C1B	0	.	GRCh38	chr2	18587109	18587109	+	Missense_Mutation	SNP	C	C	A	novel	NA	LS174T_Muc2_clone2.sorted	LS174T_CTRL.sorted	C	C	NA	NA	NA	NA	NA	NA	NA	NA	NA	NA	NA	NA	NA	NA	NA	c.185N>T	p.Cys62Phe	p.C62F	ENST00000359846	2025-10-03	NA	NA	NA	NA	NA	NA	NT5C1B,missense_variant,p.Cys62Phe,ENST00000359846,NM_001199086.2,NM_001002006.3,NM_001199088.2,NM_001199087.2;NT5C1B-RDH14,missense_variant,p.Cys62Phe,ENST00000532967,NM_001199104.1;NT5C1B,missense_variant,p.Cys62Phe,ENST00000416783,;NT5C1B,intron_variant,,ENST00000304081,NM_033253.4;NT5C1B-RDH14,intron_variant,,ENST00000444297,NM_001199103.1;NT5C1B,upstream_gene_variant,,ENST00000418427,;RNU6-1…	A	ENSG00000185013	ENST00000359846
31326	NT5C1B	0	.	GRCh38	chr2	18587291	18587291	+	Intron	SNP	A	A	G	novel	NA	LS174T_Muc2_clone2.sorted	LS174T_CTRL.sorted	A	A	NA	NA	NA	NA	NA	NA	NA	NA	NA	NA	NA	NA	NA	NA	NA	c.121-118N>C			ENST00000359846		NA	NA	NA	NA	NA	NA	NT5C1B,intron_variant,,ENST00000304081,NM_033253.4;NT5C1B,intron_variant,,ENST00000359846,NM_001199086.2,NM_001002006.3,NM_001199088.2,NM_001199087.2;NT5C1B,intron_variant,,ENST00000416783,;NT5C1B-RDH14,intron_variant,,ENST00000444297,NM_001199103.1;NT5C1B-RDH14,intron_variant,,ENST00000532967,NM_001199104.1;NT5C1B,upstream_gene_variant,,ENST00000418427,;RNU6-1215P,upstream_gene_variant,,ENST0000…	G	ENSG00000185013	ENST00000359846
31327	LINC01376	0	.	GRCh38	chr2	19094035	19094035	+	Intron	SNP	G	G	A	novel	NA	LS174T_Muc2_clone2.sorted	LS174T_CTRL.sorted	G	G	NA	NA	NA	NA	NA	NA	NA	NA	NA	NA	NA	NA	NA	NA	NA	n.322-9010N>T			ENST00000650025		NA	NA	NA	NA	NA	NA	LINC01376,intron_variant,,ENST00000418165,;LINC01376,intron_variant,,ENST00000432142,;LINC01376,intron_variant,,ENST00000449124,;LINC01376,intron_variant,,ENST00000650025,;	A	ENSG00000236204	ENST00000650025
31328	LINC01376	0	.	GRCh38	chr2	19236938	19236938	+	Intron	SNP	T	T	A	novel	NA	LS174T_Muc2_clone2.sorted	LS174T_CTRL.sorted	T	T	NA	NA	NA	NA	NA	NA	NA	NA	NA	NA	NA	NA	NA	NA	NA	n.185+109706N>T			ENST00000650025		NA	NA	NA	NA	NA	NA	LINC01376,intron_variant,,ENST00000418165,;LINC01376,intron_variant,,ENST00000432142,;LINC01376,intron_variant,,ENST00000449124,;LINC01376,intron_variant,,ENST00000650025,;	A	ENSG00000236204	ENST00000650025
31329	AC012065.2	0	.	GRCh38	chr2	20609989	20609989	+	5'Flank	SNP	T	T	C	novel	NA	LS174T_Muc2_clone2.sorted	LS174T_CTRL.sorted	T	T	NA	NA	NA	NA	NA	NA	NA	NA	NA	NA	NA	NA	NA	NA	NA				ENST00000421295		NA	NA	NA	NA	NA	NA	HS1BP3,intron_variant,,ENST00000415264,;HS1BP3,intron_variant,,ENST00000446825,;HS1BP3,downstream_gene_variant,,ENST00000651498,;AC012065.2,upstream_gene_variant,,ENST00000421295,;	C	ENSG00000233416	ENST00000421295
31330	Unknown	0	.	GRCh38	chr2	20961374	20961374	+	IGR	SNP	A	A	G	novel	NA	LS174T_Muc2_clone2.sorted	LS174T_CTRL.sorted	A	A	NA	NA	NA	NA	NA	NA	NA	NA	NA	NA	NA	NA	NA	NA	NA						NA	NA	NA	NA	NA	NA		G
31331	Unknown	0	.	GRCh38	chr2	21055017	21055017	+	IGR	SNP	T	T	C	novel	NA	LS174T_Muc2_clone2.sorted	LS174T_CTRL.sorted	T	T	NA	NA	NA	NA	NA	NA	NA	NA	NA	NA	NA	NA	NA	NA	NA						NA	NA	NA	NA	NA	NA		C
31332	AC018742.1	0	.	GRCh38	chr2	21371860	21371860	+	Intron	SNP	C	C	A	novel	NA	LS174T_Muc2_clone2.sorted	LS174T_CTRL.sorted	C	C	NA	NA	NA	NA	NA	NA	NA	NA	NA	NA	NA	NA	NA	NA	NA	n.120+150566N>A			ENST00000435237		NA	NA	NA	NA	NA	NA	AC018742.1,intron_variant,,ENST00000435237,;AC011752.1,intron_variant,,ENST00000451476,;AC011752.1,intron_variant,,ENST00000649482,;AC011752.1,intron_variant,,ENST00000653699,;	A	ENSG00000233005	ENST00000435237
31333	AC009411.2	0	.	GRCh38	chr2	21624482	21624482	+	Intron	SNP	T	T	C	novel	NA	LS174T_Muc2_clone2.sorted	LS174T_CTRL.sorted	T	T	NA	NA	NA	NA	NA	NA	NA	NA	NA	NA	NA	NA	NA	NA	NA	n.1031+11561N>G			ENST00000648747		NA	NA	NA	NA	NA	NA	AC018742.1,intron_variant,,ENST00000435237,;AC009411.2,intron_variant,,ENST00000648747,;	C	ENSG00000235537	ENST00000648747
31334	AC096570.2	0	.	GRCh38	chr2	22447953	22447953	+	Intron	SNP	A	A	C	rs1022431287	NA	LS174T_Muc2_clone2.sorted	LS174T_CTRL.sorted	A	A	NA	NA	NA	NA	NA	NA	NA	NA	NA	NA	NA	NA	NA	NA	NA	n.213+18987N>C			ENST00000419013		NA	NA	NA	NA	NA	NA	AC096570.2,intron_variant,,ENST00000419013,;AC096570.1,intron_variant,,ENST00000450551,;	C	ENSG00000234207	ENST00000419013
31335	AC018467.1	0	.	GRCh38	chr2	23195124	23195124	+	Intron	SNP	A	A	G	novel	NA	LS174T_Muc2_clone2.sorted	LS174T_CTRL.sorted	A	A	NA	NA	NA	NA	NA	NA	NA	NA	NA	NA	NA	NA	NA	NA	NA	n.121+3685N>C			ENST00000669447		NA	NA	NA	NA	NA	NA	AC018467.1,intron_variant,,ENST00000440785,;AC018467.1,intron_variant,,ENST00000669447,;	G	ENSG00000232451	ENST00000669447
31336	AC018467.1	0	.	GRCh38	chr2	23198773	23198773	+	Intron	SNP	A	A	G	novel	NA	LS174T_Muc2_clone2.sorted	LS174T_CTRL.sorted	A	A	NA	NA	NA	NA	NA	NA	NA	NA	NA	NA	NA	NA	NA	NA	NA	n.121+36N>C			ENST00000669447		NA	NA	NA	NA	NA	NA	AC018467.1,intron_variant,,ENST00000440785,;AC018467.1,intron_variant,,ENST00000669447,;	G	ENSG00000232451	ENST00000669447
31337	KLHL29	0	.	GRCh38	chr2	23520666	23520666	+	Intron	SNP	T	T	C	novel	NA	LS174T_Muc2_clone2.sorted	LS174T_CTRL.sorted	T	T	NA	NA	NA	NA	NA	NA	NA	NA	NA	NA	NA	NA	NA	NA	NA	c.-45-41486N>C			ENST00000486442		NA	NA	NA	NA	NA	NA	KLHL29,intron_variant,,ENST00000486442,NM_052920.2;,regulatory_region_variant,,ENSR00001028626,;AC011239.1,intron_variant,,ENST00000430988,;,TF_binding_site_variant,,ENSM00206586861,;	C	ENSG00000119771	ENST00000486442
31338	NCOA1	0	.	GRCh38	chr2	24583608	24583608	+	Intron	SNP	G	G	A	rs904025276	NA	LS174T_Muc2_clone2.sorted	LS174T_CTRL.sorted	G	G	NA	NA	NA	NA	NA	NA	NA	NA	NA	NA	NA	NA	NA	NA	NA	c.-259-868N>A			ENST00000406961		NA	NA	NA	NA	NA	NA	NCOA1,intron_variant,,ENST00000405141,NM_001362955.1,NM_001362952.1,NM_001362954.1;NCOA1,intron_variant,,ENST00000406961,NM_003743.5;NCOA1,intron_variant,,ENST00000407230,;NCOA1,upstream_gene_variant,,ENST00000288599,NM_001362950.1,NM_147223.3;NCOA1,upstream_gene_variant,,ENST00000348332,;NCOA1,upstream_gene_variant,,ENST00000395856,NM_147233.2;NCOA1,intron_variant,,ENST00000469850,;NCOA1,intron_…	A	ENSG00000084676	ENST00000406961
31339	ARNILA	0	.	GRCh38	chr2	25368697	25368697	+	3'Flank	SNP	C	C	T	rs931022977	NA	LS174T_Muc2_clone2.sorted	LS174T_CTRL.sorted	C	C	NA	NA	NA	NA	NA	NA	NA	NA	NA	NA	NA	NA	NA	NA	NA				ENST00000313031		NA	NA	NA	NA	NA	NA	,regulatory_region_variant,,ENSR00000114167,;ARNILA,downstream_gene_variant,,ENST00000313031,;ARNILA,downstream_gene_variant,,ENST00000431557,;	T	ENSG00000235072	ENST00000313031
31340	TPM3P7	0	.	GRCh38	chr2	25808283	25808283	+	3'Flank	SNP	A	A	C	novel	NA	LS174T_Muc2_clone2.sorted	LS174T_CTRL.sorted	A	A	NA	NA	NA	NA	NA	NA	NA	NA	NA	NA	NA	NA	NA	NA	NA				ENST00000338274		NA	NA	NA	NA	NA	NA	ASXL2,intron_variant,,ENST00000336112,NM_001369346.1;ASXL2,intron_variant,,ENST00000435504,NM_018263.6;ASXL2,intron_variant,,ENST00000497092,;,regulatory_region_variant,,ENSR00001028934,;TPM3P7,downstream_gene_variant,,ENST00000338274,;	C	ENSG00000187536	ENST00000338274
31341	SMARCE1P6	0	.	GRCh38	chr2	26146621	26146621	+	5'Flank	SNP	G	G	A	rs1350760126	NA	LS174T_Muc2_clone2.sorted	LS174T_CTRL.sorted	G	G	NA	NA	NA	NA	NA	NA	NA	NA	NA	NA	NA	NA	NA	NA	NA				ENST00000398372		NA	NA	NA	NA	NA	NA	SMARCE1P6,upstream_gene_variant,,ENST00000398372,;	A	ENSG00000214465	ENST00000398372
31342	RBKS	0	.	GRCh38	chr2	27787864	27787864	+	Intron	SNP	G	G	A		NA	LS174T_Muc2_clone2.sorted	LS174T_CTRL.sorted	G	G	NA	NA	NA	NA	NA	NA	NA	NA	NA	NA	NA	NA	NA	NA	NA	c.796-6076N>T			ENST00000302188		NA	NA	NA	NA	NA	NA	RBKS,intron_variant,,ENST00000302188,NM_001287580.1,NM_022128.3;MRPL33,intron_variant,,ENST00000448427,;RBKS,intron_variant,,ENST00000449378,;	A	ENSG00000171174	ENST00000302188
31343	BABAM2	0	.	GRCh38	chr2	28292281	28292281	+	Intron	SNP	G	G	A	rs1177806478	NA	LS174T_Muc2_clone2.sorted	LS174T_CTRL.sorted	G	G	NA	NA	NA	NA	NA	NA	NA	NA	NA	NA	NA	NA	NA	NA	NA	c.935-6057N>A			ENST00000344773		NA	NA	NA	NA	NA	NA	BABAM2,intron_variant,,ENST00000342045,NM_001329115.1,NM_199194.2;BABAM2,intron_variant,,ENST00000344773,NM_001329113.1,NM_001329114.1,NM_004899.4;BABAM2,intron_variant,,ENST00000361704,NM_199192.2;BABAM2,intron_variant,,ENST00000379624,NM_001329112.1,NM_199191.2,NM_001261840.2;BABAM2,intron_variant,,ENST00000379632,NM_199193.2;,regulatory_region_variant,,ENSR00001029250,;	A	ENSG00000158019	ENST00000344773
31344	BABAM2	0	.	GRCh38	chr2	28310106	28310106	+	Intron	SNP	G	G	T	novel	NA	LS174T_Muc2_clone2.sorted	LS174T_CTRL.sorted	G	G	NA	NA	NA	NA	NA	NA	NA	NA	NA	NA	NA	NA	NA	NA	NA	c.1088+11615N>T			ENST00000344773		NA	NA	NA	NA	NA	NA	BABAM2,missense_variant,p.Glu371Asp,ENST00000379632,NM_199193.2;BABAM2,missense_variant,p.Glu371Asp,ENST00000361704,NM_199192.2;BABAM2,intron_variant,,ENST00000342045,NM_001329115.1,NM_199194.2;BABAM2,intron_variant,,ENST00000344773,NM_001329113.1,NM_001329114.1,NM_004899.4;BABAM2,intron_variant,,ENST00000379624,NM_001329112.1,NM_199191.2,NM_001261840.2;RPL23AP34,downstream_gene_variant,,ENST0000…	T	ENSG00000158019	ENST00000344773
31345	TRMT61B	0	.	GRCh38	chr2	28871727	28871727	+	5'Flank	SNP	A	A	G	novel	NA	LS174T_Muc2_clone2.sorted	LS174T_CTRL.sorted	A	A	NA	NA	NA	NA	NA	NA	NA	NA	NA	NA	NA	NA	NA	NA	NA				ENST00000306108		NA	NA	NA	NA	NA	NA	TRMT61B,upstream_gene_variant,,ENST00000306108,NM_017910.4;TRMT61B,upstream_gene_variant,,ENST00000439947,;	G	ENSG00000171103	ENST00000306108
31346	ALK	0	.	GRCh38	chr2	29555636	29555636	+	Intron	SNP	G	G	A	novel	NA	LS174T_Muc2_clone2.sorted	LS174T_CTRL.sorted	G	G	NA	NA	NA	NA	NA	NA	NA	NA	NA	NA	NA	NA	NA	NA	NA	c.953-23520N>T			ENST00000389048		NA	NA	NA	NA	NA	NA	ALK,intron_variant,,ENST00000389048,NM_004304.5;ALK,intron_variant,,ENST00000618119,;	A	ENSG00000171094	ENST00000389048
31347	Unknown	0	.	GRCh38	chr2	30037872	30037872	+	IGR	SNP	A	A	G	rs1558601800	NA	LS174T_Muc2_clone2.sorted	LS174T_CTRL.sorted	A	A	NA	NA	NA	NA	NA	NA	NA	NA	NA	NA	NA	NA	NA	NA	NA						NA	NA	NA	NA	NA	NA		G
31348	LCLAT1	0	.	GRCh38	chr2	30555483	30555483	+	Intron	SNP	A	A	G	novel	NA	LS174T_Muc2_clone2.sorted	LS174T_CTRL.sorted	A	A	NA	NA	NA	NA	NA	NA	NA	NA	NA	NA	NA	NA	NA	NA	NA	c.479-6663N>G			ENST00000309052		NA	NA	NA	NA	NA	NA	LCLAT1,intron_variant,,ENST00000309052,NM_182551.5;LCLAT1,intron_variant,,ENST00000319406,;LCLAT1,intron_variant,,ENST00000379509,NM_001304446.2,NM_001304445.2,NM_001002257.3;LCLAT1,intron_variant,,ENST00000465200,;LCLAT1,intron_variant,,ENST00000476038,;LCLAT1,intron_variant,,ENST00000476535,;LCLAT1,downstream_gene_variant,,ENST00000466477,;LCLAT1,intron_variant,,ENST00000491680,;LCLAT1,intron_v…	G	ENSG00000172954	ENST00000309052
31349	CAPN13	0	.	GRCh38	chr2	30793378	30793378	+	Intron	SNP	A	A	G	novel	NA	LS174T_Muc2_clone2.sorted	LS174T_CTRL.sorted	A	A	NA	NA	NA	NA	NA	NA	NA	NA	NA	NA	NA	NA	NA	NA	NA	c.-32-6021N>C			ENST00000295055		NA	NA	NA	NA	NA	NA	CAPN13,intron_variant,,ENST00000295055,NM_144575.3;CAPN13,intron_variant,,ENST00000465960,;CAPN13,intron_variant,,ENST00000458085,;CAPN13,intron_variant,,ENST00000485248,;,regulatory_region_variant,,ENSR00000601493,;	G	ENSG00000162949	ENST00000295055
31350	CAPN14	0	.	GRCh38	chr2	31205443	31205443	+	Missense_Mutation	SNP	G	G	T		NA	LS174T_Muc2_clone2.sorted	LS174T_CTRL.sorted	G	G	NA	NA	NA	NA	NA	NA	NA	NA	NA	NA	NA	NA	NA	NA	NA	c.5N>A	p.Ser2Tyr	p.S2Y	ENST00000403897	2022-02-01	NA	NA	NA	NA	NA	NA	CAPN14,missense_variant,p.Ser2Tyr,ENST00000403897,NM_001321270.1,NM_001145122.2;CAPN14,missense_variant,p.Ser2Tyr,ENST00000398824,;	T	ENSG00000214711	ENST00000403897
31351	Unknown	0	.	GRCh38	chr2	31643868	31643868	+	IGR	SNP	A	A	G	novel	NA	LS174T_Muc2_clone2.sorted	LS174T_CTRL.sorted	A	A	NA	NA	NA	NA	NA	NA	NA	NA	NA	NA	NA	NA	NA	NA	NA						NA	NA	NA	NA	NA	NA		G
31352	MEMO1	0	.	GRCh38	chr2	31932066	31932066	+	Splice_Site	SNP	C	C	T	rs948942270	NA	LS174T_Muc2_clone2.sorted	LS174T_CTRL.sorted	C	C	NA	NA	NA	NA	NA	NA	NA	NA	NA	NA	NA	NA	NA	NA	NA	c.212+1N>A		p.X71_splice	ENST00000295065		NA	NA	NA	NA	NA	NA	MEMO1,splice_donor_variant,,ENST00000295065,NM_001371914.1,NM_001371913.1,NM_001371915.1,NM_001371917.1,NM_001371921.1,NM_001371912.1,NM_015955.4;MEMO1,splice_donor_variant,,ENST00000379383,;MEMO1,splice_donor_variant,,ENST00000404530,NM_001301852.3,NM_001301833.3,NM_001371918.1;MEMO1,splice_donor_variant,,ENST00000407893,;MEMO1,intron_variant,,ENST00000426310,NM_001371916.1,NM_001371920.1,NM_001…	T	ENSG00000162959	ENST00000295065
31353	BIRC6	0	.	GRCh38	chr2	32475913	32475913	+	Intron	SNP	A	A	T	rs879706335	NA	LS174T_Muc2_clone2.sorted	LS174T_CTRL.sorted	A	A	NA	NA	NA	NA	NA	NA	NA	NA	NA	NA	NA	NA	NA	NA	NA	c.6721-300N>T			ENST00000421745		NA	NA	NA	NA	NA	NA	BIRC6,intron_variant,,ENST00000421745,NM_016252.3;BIRC6,intron_variant,,ENST00000648282,;BIRC6,intron_variant,,ENST00000462504,;	T	ENSG00000115760	ENST00000421745
31354	BIRC6	0	.	GRCh38	chr2	32575012	32575012	+	Intron	SNP	T	T	C	novel	NA	LS174T_Muc2_clone2.sorted	LS174T_CTRL.sorted	T	T	NA	NA	NA	NA	NA	NA	NA	NA	NA	NA	NA	NA	NA	NA	NA	c.13145-144N>C			ENST00000421745		NA	NA	NA	NA	NA	NA	BIRC6,intron_variant,,ENST00000421745,NM_016252.3;BIRC6-AS2,upstream_gene_variant,,ENST00000623382,;BIRC6,intron_variant,,ENST00000471232,;BIRC6,upstream_gene_variant,,ENST00000470250,;	C	ENSG00000115760	ENST00000421745
31355	TTC27	0	.	GRCh38	chr2	32791259	32791259	+	Intron	SNP	A	A	G	novel	NA	LS174T_Muc2_clone2.sorted	LS174T_CTRL.sorted	A	A	NA	NA	NA	NA	NA	NA	NA	NA	NA	NA	NA	NA	NA	NA	NA	c.1998+4110N>G			ENST00000317907		NA	NA	NA	NA	NA	NA	TTC27,intron_variant,,ENST00000317907,NM_017735.5,NM_001193509.2;TTC27,intron_variant,,ENST00000428527,;TTC27,intron_variant,,ENST00000647819,;TTC27,downstream_gene_variant,,ENST00000433416,;	G	ENSG00000018699	ENST00000317907
31356	LTBP1	0	.	GRCh38	chr2	32996748	32996748	+	Intron	SNP	T	T	C	novel	NA	LS174T_Muc2_clone2.sorted	LS174T_CTRL.sorted	T	T	NA	NA	NA	NA	NA	NA	NA	NA	NA	NA	NA	NA	NA	NA	NA	c.566-24161N>C			ENST00000404816		NA	NA	NA	NA	NA	NA	LTBP1,intron_variant,,ENST00000404816,NM_206943.3;	C	ENSG00000049323	ENST00000404816
31357	LINC01320	0	.	GRCh38	chr2	33947995	33947995	+	Intron	SNP	C	C	T	novel	NA	LS174T_Muc2_clone2.sorted	LS174T_CTRL.sorted	C	C	NA	NA	NA	NA	NA	NA	NA	NA	NA	NA	NA	NA	NA	NA	NA	n.389+3442N>T			ENST00000366209		NA	NA	NA	NA	NA	NA	LINC01320,intron_variant,,ENST00000366209,;LINC01320,intron_variant,,ENST00000442026,;LINC01320,intron_variant,,ENST00000661209,;LINC01320,intron_variant,,ENST00000664138,;LINC01320,intron_variant,,ENST00000667658,;LINC01320,intron_variant,,ENST00000671333,;LINC01320,downstream_gene_variant,,ENST00000666112,;	T	ENSG00000228262	ENST00000366209
31358	LINC01320	0	.	GRCh38	chr2	34239751	34239751	+	Intron	SNP	A	A	T	novel	NA	LS174T_Muc2_clone2.sorted	LS174T_CTRL.sorted	A	A	NA	NA	NA	NA	NA	NA	NA	NA	NA	NA	NA	NA	NA	NA	NA	n.390-46892N>T			ENST00000366209		NA	NA	NA	NA	NA	NA	LINC01320,intron_variant,,ENST00000366209,;LINC01320,intron_variant,,ENST00000650021,;	T	ENSG00000228262	ENST00000366209
31359	LINC01320	0	.	GRCh38	chr2	34454297	34454297	+	Intron	SNP	T	T	A	novel	NA	LS174T_Muc2_clone2.sorted	LS174T_CTRL.sorted	T	T	NA	NA	NA	NA	NA	NA	NA	NA	NA	NA	NA	NA	NA	NA	NA	n.475+69728N>A			ENST00000422558		NA	NA	NA	NA	NA	NA	LINC01320,intron_variant,,ENST00000422558,;LINC01320,intron_variant,,ENST00000650021,;LINC01320,intron_variant,,ENST00000654103,;	A	ENSG00000228262	ENST00000422558
31360	LINC01320	0	.	GRCh38	chr2	34456400	34456400	+	Intron	SNP	T	T	A	novel	NA	LS174T_Muc2_clone2.sorted	LS174T_CTRL.sorted	T	T	NA	NA	NA	NA	NA	NA	NA	NA	NA	NA	NA	NA	NA	NA	NA	n.475+71831N>A			ENST00000422558		NA	NA	NA	NA	NA	NA	LINC01320,intron_variant,,ENST00000422558,;LINC01320,intron_variant,,ENST00000650021,;LINC01320,intron_variant,,ENST00000654103,;	A	ENSG00000228262	ENST00000422558
31361	LINC01320	0	.	GRCh38	chr2	34612011	34612011	+	Intron	SNP	G	G	C	novel	NA	LS174T_Muc2_clone2.sorted	LS174T_CTRL.sorted	G	G	NA	NA	NA	NA	NA	NA	NA	NA	NA	NA	NA	NA	NA	NA	NA	n.476-23238N>C			ENST00000422558		NA	NA	NA	NA	NA	NA	LINC01320,intron_variant,,ENST00000422558,;LINC01320,intron_variant,,ENST00000650021,;	C	ENSG00000228262	ENST00000422558
31362	LINC01320	0	.	GRCh38	chr2	34636687	34636687	+	Intron	SNP	T	T	C	novel	NA	LS174T_Muc2_clone2.sorted	LS174T_CTRL.sorted	T	T	NA	NA	NA	NA	NA	NA	NA	NA	NA	NA	NA	NA	NA	NA	NA	n.220-27087N>C			ENST00000650021		NA	NA	NA	NA	NA	NA	LINC01320,intron_variant,,ENST00000650021,;LINC01320,downstream_gene_variant,,ENST00000422558,;	C	ENSG00000228262	ENST00000650021
31363	ENSR00001029869	0	.	GRCh38	chr2	36181897	36181897	+	IGR	SNP	G	G	T	rs140929458	NA	LS174T_Muc2_clone2.sorted	LS174T_CTRL.sorted	G	G	NA	NA	NA	NA	NA	NA	NA	NA	NA	NA	NA	NA	NA	NA	NA				ENSR00001029869		NA	NA	NA	NA	NA	NA	,regulatory_region_variant,,ENSR00001029869,;	T		ENSR00001029869
31364	CRIM1	0	.	GRCh38	chr2	36508270	36508270	+	Intron	SNP	T	T	C	novel	NA	LS174T_Muc2_clone2.sorted	LS174T_CTRL.sorted	T	T	NA	NA	NA	NA	NA	NA	NA	NA	NA	NA	NA	NA	NA	NA	NA	c.1502-1713N>C			ENST00000280527		NA	NA	NA	NA	NA	NA	CRIM1,intron_variant,,ENST00000280527,NM_016441.3;AC007378.1,downstream_gene_variant,,ENST00000609765,;	C	ENSG00000150938	ENST00000280527
31365	SULT6B1	0	.	GRCh38	chr2	37164663	37164663	+	3'Flank	SNP	T	T	C	novel	NA	LS174T_Muc2_clone2.sorted	LS174T_CTRL.sorted	T	T	NA	NA	NA	NA	NA	NA	NA	NA	NA	NA	NA	NA	NA	NA	NA				ENST00000407963		NA	NA	NA	NA	NA	NA	SULT6B1,downstream_gene_variant,,ENST00000407963,NM_001032377.2;SULT6B1,downstream_gene_variant,,ENST00000535679,NM_001367551.1;	C	ENSG00000138068	ENST00000407963
31366	SULT6B1	0	.	GRCh38	chr2	37176341	37176341	+	Intron	SNP	C	C	T	rs1449836094	NA	LS174T_Muc2_clone2.sorted	LS174T_CTRL.sorted	C	C	NA	NA	NA	NA	NA	NA	NA	NA	NA	NA	NA	NA	NA	NA	NA	c.416-1115N>A			ENST00000407963		NA	NA	NA	NA	NA	NA	SULT6B1,intron_variant,,ENST00000407963,NM_001032377.2;SULT6B1,intron_variant,,ENST00000535679,NM_001367551.1;	T	ENSG00000138068	ENST00000407963
31367	ENSR00000115345	0	.	GRCh38	chr2	37395161	37395161	+	IGR	SNP	T	T	G	novel	NA	LS174T_Muc2_clone2.sorted	LS174T_CTRL.sorted	T	T	NA	NA	NA	NA	NA	NA	NA	NA	NA	NA	NA	NA	NA	NA	NA				ENSR00000115345		NA	NA	NA	NA	NA	NA	,regulatory_region_variant,,ENSR00000115345,;,regulatory_region_variant,,ENSR00000290475,;	G		ENSR00000115345
31368	Unknown	0	.	GRCh38	chr2	37906917	37906917	+	IGR	SNP	A	A	G	novel	NA	LS174T_Muc2_clone2.sorted	LS174T_CTRL.sorted	A	A	NA	NA	NA	NA	NA	NA	NA	NA	NA	NA	NA	NA	NA	NA	NA						NA	NA	NA	NA	NA	NA		G
31369	ENSR00001030160	0	.	GRCh38	chr2	38512438	38512438	+	IGR	SNP	C	C	A	novel	NA	LS174T_Muc2_clone2.sorted	LS174T_CTRL.sorted	C	C	NA	NA	NA	NA	NA	NA	NA	NA	NA	NA	NA	NA	NA	NA	NA				ENSR00001030160		NA	NA	NA	NA	NA	NA	,regulatory_region_variant,,ENSR00001030160,;LINC02613,intron_variant,,ENST00000413227,;LINC02613,intron_variant,,ENST00000417039,;LINC02613,intron_variant,,ENST00000421463,;LINC02613,intron_variant,,ENST00000658016,;LINC02613,intron_variant,,ENST00000667944,;LINC02613,intron_variant,,ENST00000669322,;LINC02613,intron_variant,,ENST00000671178,;	A		ENSR00001030160
31370	MAP4K3-DT	0	.	GRCh38	chr2	39520771	39520771	+	Intron	SNP	A	A	G	novel	NA	LS174T_Muc2_clone2.sorted	LS174T_CTRL.sorted	A	A	NA	NA	NA	NA	NA	NA	NA	NA	NA	NA	NA	NA	NA	NA	NA	n.552+2061N>G			ENST00000671403		NA	NA	NA	NA	NA	NA	MAP4K3-DT,intron_variant,,ENST00000415640,;MAP4K3-DT,intron_variant,,ENST00000422128,;MAP4K3-DT,intron_variant,,ENST00000425775,;MAP4K3-DT,intron_variant,,ENST00000426083,;MAP4K3-DT,intron_variant,,ENST00000438649,;MAP4K3-DT,intron_variant,,ENST00000446698,;MAP4K3-DT,intron_variant,,ENST00000449569,;MAP4K3-DT,intron_variant,,ENST00000451547,;MAP4K3-DT,intron_variant,,ENST00000658048,;MAP4K3-DT,in…	G	ENSG00000231312	ENST00000671403
31371	SLC8A1-AS1	0	.	GRCh38	chr2	40018827	40018827	+	Intron	SNP	T	T	C	novel	NA	LS174T_Muc2_clone2.sorted	LS174T_CTRL.sorted	T	T	NA	NA	NA	NA	NA	NA	NA	NA	NA	NA	NA	NA	NA	NA	NA	n.133-86082N>C			ENST00000418854		NA	NA	NA	NA	NA	NA	SLC8A1-AS1,intron_variant,,ENST00000418854,;SLC8A1-AS1,intron_variant,,ENST00000599740,;SLC8A1-AS1,intron_variant,,ENST00000626098,;SLC8A1-AS1,intron_variant,,ENST00000627210,;SLC8A1-AS1,intron_variant,,ENST00000627538,;SLC8A1-AS1,intron_variant,,ENST00000628471,;SLC8A1-AS1,intron_variant,,ENST00000630006,;SLC8A1-AS1,intron_variant,,ENST00000630783,;SLC8A1-AS1,intron_variant,,ENST00000631142,;SLC…	C	ENSG00000227028	ENST00000418854
31372	SLC8A1-AS1	0	.	GRCh38	chr2	40018909	40018909	+	Intron	SNP	T	T	G	novel	NA	LS174T_Muc2_clone2.sorted	LS174T_CTRL.sorted	T	T	NA	NA	NA	NA	NA	NA	NA	NA	NA	NA	NA	NA	NA	NA	NA	n.133-86000N>G			ENST00000418854		NA	NA	NA	NA	NA	NA	SLC8A1-AS1,intron_variant,,ENST00000418854,;SLC8A1-AS1,intron_variant,,ENST00000599740,;SLC8A1-AS1,intron_variant,,ENST00000626098,;SLC8A1-AS1,intron_variant,,ENST00000627210,;SLC8A1-AS1,intron_variant,,ENST00000627538,;SLC8A1-AS1,intron_variant,,ENST00000628471,;SLC8A1-AS1,intron_variant,,ENST00000630006,;SLC8A1-AS1,intron_variant,,ENST00000630783,;SLC8A1-AS1,intron_variant,,ENST00000631142,;SLC…	G	ENSG00000227028	ENST00000418854
31373	SLC8A1	0	.	GRCh38	chr2	40384665	40384665	+	Intron	SNP	T	T	G	novel	NA	LS174T_Muc2_clone2.sorted	LS174T_CTRL.sorted	T	T	NA	NA	NA	NA	NA	NA	NA	NA	NA	NA	NA	NA	NA	NA	NA	c.1808+43808N>C			ENST00000403092		NA	NA	NA	NA	NA	NA	SLC8A1,intron_variant,,ENST00000332839,NM_021097.4;SLC8A1,intron_variant,,ENST00000402441,NM_001112802.2;SLC8A1,intron_variant,,ENST00000403092,NM_001372263.1;SLC8A1,intron_variant,,ENST00000405269,;SLC8A1,intron_variant,,ENST00000405901,NM_001351490.2,NM_001351483.2,NM_001351491.2,NM_001351487.2,NM_001351484.2,NM_001351492.2,NM_001351488.2,NM_001351489.2,NM_001351485.2,NM_001112800.2;SLC8A1,intr…	G	ENSG00000183023	ENST00000403092
31374	SLC8A1	0	.	GRCh38	chr2	40485832	40485832	+	Intron	SNP	A	A	C	novel	NA	LS174T_Muc2_clone2.sorted	LS174T_CTRL.sorted	A	A	NA	NA	NA	NA	NA	NA	NA	NA	NA	NA	NA	NA	NA	NA	NA	c.-22+26517N>G			ENST00000403092		NA	NA	NA	NA	NA	NA	SLC8A1,intron_variant,,ENST00000402441,NM_001112802.2;SLC8A1,intron_variant,,ENST00000403092,NM_001372263.1;SLC8A1,intron_variant,,ENST00000405269,;SLC8A1,intron_variant,,ENST00000448531,;	C	ENSG00000183023	ENST00000403092
31375	SLC8A1	0	.	GRCh38	chr2	40519544	40519544	+	Intron	SNP	T	T	G	novel	NA	LS174T_Muc2_clone2.sorted	LS174T_CTRL.sorted	T	T	NA	NA	NA	NA	NA	NA	NA	NA	NA	NA	NA	NA	NA	NA	NA	c.-24-89240N>C			ENST00000405269		NA	NA	NA	NA	NA	NA	SLC8A1,intron_variant,,ENST00000405269,;	G	ENSG00000183023	ENST00000405269
31376	Unknown	0	.	GRCh38	chr2	40692073	40692073	+	IGR	SNP	C	C	T	novel	NA	LS174T_Muc2_clone2.sorted	LS174T_CTRL.sorted	C	C	NA	NA	NA	NA	NA	NA	NA	NA	NA	NA	NA	NA	NA	NA	NA						NA	NA	NA	NA	NA	NA		T
31377	Unknown	0	.	GRCh38	chr2	40707704	40707704	+	IGR	SNP	T	T	C	novel	NA	LS174T_Muc2_clone2.sorted	LS174T_CTRL.sorted	T	T	NA	NA	NA	NA	NA	NA	NA	NA	NA	NA	NA	NA	NA	NA	NA						NA	NA	NA	NA	NA	NA		C
31378	LINC01794	0	.	GRCh38	chr2	40742538	40742538	+	5'Flank	SNP	A	A	G	novel	NA	LS174T_Muc2_clone2.sorted	LS174T_CTRL.sorted	A	A	NA	NA	NA	NA	NA	NA	NA	NA	NA	NA	NA	NA	NA	NA	NA				ENST00000420187		NA	NA	NA	NA	NA	NA	LINC01794,upstream_gene_variant,,ENST00000420187,;LINC01794,upstream_gene_variant,,ENST00000655021,;	G	ENSG00000233128	ENST00000420187
31379	LINC01794	0	.	GRCh38	chr2	40742541	40742541	+	5'Flank	SNP	T	T	C	novel	NA	LS174T_Muc2_clone2.sorted	LS174T_CTRL.sorted	T	T	NA	NA	NA	NA	NA	NA	NA	NA	NA	NA	NA	NA	NA	NA	NA				ENST00000420187		NA	NA	NA	NA	NA	NA	LINC01794,upstream_gene_variant,,ENST00000420187,;LINC01794,upstream_gene_variant,,ENST00000655021,;	C	ENSG00000233128	ENST00000420187
31380	Unknown	0	.	GRCh38	chr2	40919773	40919773	+	IGR	SNP	G	G	C	novel	NA	LS174T_Muc2_clone2.sorted	LS174T_CTRL.sorted	G	G	NA	NA	NA	NA	NA	NA	NA	NA	NA	NA	NA	NA	NA	NA	NA						NA	NA	NA	NA	NA	NA		C
31381	Unknown	0	.	GRCh38	chr2	41240401	41240401	+	IGR	SNP	C	C	A	novel	NA	LS174T_Muc2_clone2.sorted	LS174T_CTRL.sorted	C	C	NA	NA	NA	NA	NA	NA	NA	NA	NA	NA	NA	NA	NA	NA	NA						NA	NA	NA	NA	NA	NA		A
31382	AC009413.3	0	.	GRCh38	chr2	41732770	41732770	+	3'Flank	SNP	A	A	G	novel	NA	LS174T_Muc2_clone2.sorted	LS174T_CTRL.sorted	A	A	NA	NA	NA	NA	NA	NA	NA	NA	NA	NA	NA	NA	NA	NA	NA				ENST00000660664		NA	NA	NA	NA	NA	NA	AC009413.3,downstream_gene_variant,,ENST00000660664,;	G	ENSG00000287145	ENST00000660664
31383	Unknown	0	.	GRCh38	chr2	42120011	42120011	+	IGR	SNP	T	T	C	novel	NA	LS174T_Muc2_clone2.sorted	LS174T_CTRL.sorted	T	T	NA	NA	NA	NA	NA	NA	NA	NA	NA	NA	NA	NA	NA	NA	NA						NA	NA	NA	NA	NA	NA		C
31384	COX7A2L	0	.	GRCh38	chr2	42404267	42404267	+	Intron	SNP	T	T	C	rs1269927973	NA	LS174T_Muc2_clone2.sorted	LS174T_CTRL.sorted	T	T	NA	NA	NA	NA	NA	NA	NA	NA	NA	NA	NA	NA	NA	NA	NA	n.398+9432N>G			ENST00000423797		NA	NA	NA	NA	NA	NA	COX7A2L,intron_variant,,ENST00000423797,;	C	ENSG00000115944	ENST00000423797
31385	ENSR00000603868	0	.	GRCh38	chr2	43012483	43012483	+	IGR	SNP	A	A	T	novel	NA	LS174T_Muc2_clone2.sorted	LS174T_CTRL.sorted	A	A	NA	NA	NA	NA	NA	NA	NA	NA	NA	NA	NA	NA	NA	NA	NA				ENSR00000603868		NA	NA	NA	NA	NA	NA	,regulatory_region_variant,,ENSR00000603868,;,regulatory_region_variant,,ENSR00000603869,;	T		ENSR00000603868
31386	PLEKHH2	0	.	GRCh38	chr2	43704327	43704327	+	Intron	SNP	A	A	G	novel	NA	LS174T_Muc2_clone2.sorted	LS174T_CTRL.sorted	A	A	NA	NA	NA	NA	NA	NA	NA	NA	NA	NA	NA	NA	NA	NA	NA	c.1726+271N>G			ENST00000282406		NA	NA	NA	NA	NA	NA	PLEKHH2,intron_variant,,ENST00000282406,NM_172069.4;PLEKHH2,intron_variant,,ENST00000405000,;PLEKHH2,intron_variant,,ENST00000405223,;	G	ENSG00000152527	ENST00000282406
31387	CAMKMT	0	.	GRCh38	chr2	44525414	44525414	+	Intron	SNP	C	C	A	novel	NA	LS174T_Muc2_clone2.sorted	LS174T_CTRL.sorted	C	C	NA	NA	NA	NA	NA	NA	NA	NA	NA	NA	NA	NA	NA	NA	NA	c.376+135109N>A			ENST00000378494		NA	NA	NA	NA	NA	NA	CAMKMT,intron_variant,,ENST00000378494,NM_024766.5;CAMKMT,intron_variant,,ENST00000402247,;CAMKMT,intron_variant,,ENST00000407131,;CAMKMT,intron_variant,,ENST00000428993,;	A	ENSG00000143919	ENST00000378494
31388	CAMKMT	0	.	GRCh38	chr2	44606371	44606371	+	Intron	SNP	C	C	A	novel	NA	LS174T_Muc2_clone2.sorted	LS174T_CTRL.sorted	C	C	NA	NA	NA	NA	NA	NA	NA	NA	NA	NA	NA	NA	NA	NA	NA	c.377-97912N>A			ENST00000378494		NA	NA	NA	NA	NA	NA	CAMKMT,intron_variant,,ENST00000378494,NM_024766.5;CAMKMT,intron_variant,,ENST00000407131,;	A	ENSG00000143919	ENST00000378494
31389	AC012354.5	0	.	GRCh38	chr2	44934346	44934346	+	5'Flank	SNP	C	C	T	rs1203520858	NA	LS174T_Muc2_clone2.sorted	LS174T_CTRL.sorted	C	C	NA	NA	NA	NA	NA	NA	NA	NA	NA	NA	NA	NA	NA	NA	NA				ENST00000611000		NA	NA	NA	NA	NA	NA	AC012354.5,upstream_gene_variant,,ENST00000611000,;AC012354.9,upstream_gene_variant,,ENST00000615706,;AC012354.8,downstream_gene_variant,,ENST00000616963,;AC012354.4,upstream_gene_variant,,ENST00000620790,;AC012354.3,downstream_gene_variant,,ENST00000620900,;AC012354.6,upstream_gene_variant,,ENST00000622214,;LINC01833,intron_variant,,ENST00000430847,;LINC01833,intron_variant,,ENST00000432125,;LIN…	T	ENSG00000276048	ENST00000611000
31390	Unknown	0	.	GRCh38	chr2	45060428	45060428	+	IGR	SNP	T	T	C	novel	NA	LS174T_Muc2_clone2.sorted	LS174T_CTRL.sorted	T	T	NA	NA	NA	NA	NA	NA	NA	NA	NA	NA	NA	NA	NA	NA	NA						NA	NA	NA	NA	NA	NA		C
31391	SRBD1	0	.	GRCh38	chr2	45384331	45384331	+	3'Flank	SNP	G	G	T	novel	NA	LS174T_Muc2_clone2.sorted	LS174T_CTRL.sorted	G	G	NA	NA	NA	NA	NA	NA	NA	NA	NA	NA	NA	NA	NA	NA	NA				ENST00000263736		NA	NA	NA	NA	NA	NA	SRBD1,downstream_gene_variant,,ENST00000263736,NM_018079.5;SRBD1,downstream_gene_variant,,ENST00000490133,;	T	ENSG00000068784	ENST00000263736
31392	SRBD1	0	.	GRCh38	chr2	45405222	45405222	+	Intron	SNP	G	G	T	novel	NA	LS174T_Muc2_clone2.sorted	LS174T_CTRL.sorted	G	G	NA	NA	NA	NA	NA	NA	NA	NA	NA	NA	NA	NA	NA	NA	NA	c.2513+7892N>A			ENST00000263736		NA	NA	NA	NA	NA	NA	SRBD1,intron_variant,,ENST00000263736,NM_018079.5;SRBD1,intron_variant,,ENST00000490133,;	T	ENSG00000068784	ENST00000263736
31393	SRBD1	0	.	GRCh38	chr2	45414961	45414961	+	Intron	SNP	C	C	T	novel	NA	LS174T_Muc2_clone2.sorted	LS174T_CTRL.sorted	C	C	NA	NA	NA	NA	NA	NA	NA	NA	NA	NA	NA	NA	NA	NA	NA	c.2334-1668N>A			ENST00000263736		NA	NA	NA	NA	NA	NA	SRBD1,intron_variant,,ENST00000263736,NM_018079.5;SRBD1,intron_variant,,ENST00000490133,;SRBD1,downstream_gene_variant,,ENST00000475073,;	T	ENSG00000068784	ENST00000263736
31394	RHOQ	0	.	GRCh38	chr2	46538505	46538505	+	5'Flank	SNP	G	G	A	rs28758711	NA	LS174T_Muc2_clone2.sorted	LS174T_CTRL.sorted	G	G	NA	NA	NA	NA	NA	NA	NA	NA	NA	NA	NA	NA	NA	NA	NA				ENST00000238738		NA	NA	NA	NA	NA	NA	ATP6V1E2,intron_variant,,ENST00000522587,NM_001318063.2,NM_001371283.1,NM_001371282.1,NM_001371281.1;RHOQ,upstream_gene_variant,,ENST00000238738,NM_012249.4;RHOQ,upstream_gene_variant,,ENST00000482449,;ATP6V1E2,intron_variant,,ENST00000505245,;ATP6V1E2,intron_variant,,ENST00000522219,;ATP6V1E2,intron_variant,,ENST00000524188,;ATP6V1E2,intron_variant,,ENST00000524249,;RHOQ,upstream_gene_variant,,E…	A	ENSG00000119729	ENST00000238738
31395	PIGF	0	.	GRCh38	chr2	46591111	46591111	+	Intron	SNP	T	T	C	novel	NA	LS174T_Muc2_clone2.sorted	LS174T_CTRL.sorted	T	T	NA	NA	NA	NA	NA	NA	NA	NA	NA	NA	NA	NA	NA	NA	NA	c.546+1364N>G			ENST00000281382		NA	NA	NA	NA	NA	NA	PIGF,intron_variant,,ENST00000281382,NM_002643.4;PIGF,intron_variant,,ENST00000306465,NM_173074.3;PIGF,upstream_gene_variant,,ENST00000482786,;PIGF,intron_variant,,ENST00000412717,;PIGF,intron_variant,,ENST00000420164,;	C	ENSG00000151665	ENST00000281382
31396	ENSR00001031072	0	.	GRCh38	chr2	46839640	46839640	+	IGR	SNP	C	C	T	novel	NA	LS174T_Muc2_clone2.sorted	LS174T_CTRL.sorted	C	C	NA	NA	NA	NA	NA	NA	NA	NA	NA	NA	NA	NA	NA	NA	NA				ENSR00001031072		NA	NA	NA	NA	NA	NA	,regulatory_region_variant,,ENSR00001031072,;LINC01119,intron_variant,,ENST00000422294,;LINC01119,intron_variant,,ENST00000490950,;	T		ENSR00001031072
31397	AC092650.1	0	.	GRCh38	chr2	48030895	48030895	+	Intron	SNP	C	C	A	novel	NA	LS174T_Muc2_clone2.sorted	LS174T_CTRL.sorted	C	C	NA	NA	NA	NA	NA	NA	NA	NA	NA	NA	NA	NA	NA	NA	NA	n.241-27470N>T			ENST00000447571		NA	NA	NA	NA	NA	NA	AC092650.1,intron_variant,,ENST00000447571,;AC092650.1,intron_variant,,ENST00000587616,;AC092650.1,intron_variant,,ENST00000649883,;AC092650.1,intron_variant,,ENST00000650693,;AC092650.1,intron_variant,,ENST00000651429,;	A	ENSG00000230773	ENST00000447571
31398	AC092650.1	0	.	GRCh38	chr2	48119270	48119270	+	Intron	SNP	T	T	C	novel	NA	LS174T_Muc2_clone2.sorted	LS174T_CTRL.sorted	T	T	NA	NA	NA	NA	NA	NA	NA	NA	NA	NA	NA	NA	NA	NA	NA	n.240+45618N>G			ENST00000447571		NA	NA	NA	NA	NA	NA	,regulatory_region_variant,,ENSR00001031203,;AC092650.1,intron_variant,,ENST00000447571,;AC092650.1,intron_variant,,ENST00000587616,;AC092650.1,intron_variant,,ENST00000649883,;AC092650.1,intron_variant,,ENST00000650704,;AC092650.1,intron_variant,,ENST00000651429,;	C	ENSG00000230773	ENST00000447571
31399	ENSR00001031218	0	.	GRCh38	chr2	48247565	48247565	+	IGR	SNP	A	A	G	novel	NA	LS174T_Muc2_clone2.sorted	LS174T_CTRL.sorted	A	A	NA	NA	NA	NA	NA	NA	NA	NA	NA	NA	NA	NA	NA	NA	NA				ENSR00001031218		NA	NA	NA	NA	NA	NA	,regulatory_region_variant,,ENSR00001031218,;AC092650.1,intron_variant,,ENST00000650704,;AC092650.1,intron_variant,,ENST00000651429,;AC092650.1,intron_variant,,ENST00000658896,;AC092650.1,intron_variant,,ENST00000661667,;	G		ENSR00001031218
31400	STON1-GTF2A1L	0	.	GRCh38	chr2	48614762	48614762	+	Intron	SNP	G	G	A	rs1176004765	NA	LS174T_Muc2_clone2.sorted	LS174T_CTRL.sorted	G	G	NA	NA	NA	NA	NA	NA	NA	NA	NA	NA	NA	NA	NA	NA	NA	c.2134-6089N>A			ENST00000394754		NA	NA	NA	NA	NA	NA	STON1-GTF2A1L,intron_variant,,ENST00000394751,NM_001198594.1;STON1-GTF2A1L,intron_variant,,ENST00000394754,NM_172311.3;STON1-GTF2A1L,intron_variant,,ENST00000402114,NM_001198593.1;STON1-GTF2A1L,intron_variant,,ENST00000405008,;GTF2A1L,upstream_gene_variant,,ENST00000403751,NM_006872.5;GTF2A1L,upstream_gene_variant,,ENST00000430487,NM_001193487.2;GTF2A1L,upstream_gene_variant,,ENST00000437125,;GTF…	A	ENSG00000068781	ENST00000394754
31401	Unknown	0	.	GRCh38	chr2	49709557	49709557	+	IGR	SNP	A	A	C	novel	NA	LS174T_Muc2_clone2.sorted	LS174T_CTRL.sorted	A	A	NA	NA	NA	NA	NA	NA	NA	NA	NA	NA	NA	NA	NA	NA	NA						NA	NA	NA	NA	NA	NA		C
31402	Unknown	0	.	GRCh38	chr2	49814924	49814924	+	IGR	SNP	C	C	T	rs1465121749	NA	LS174T_Muc2_clone2.sorted	LS174T_CTRL.sorted	C	C	NA	NA	NA	NA	NA	NA	NA	NA	NA	NA	NA	NA	NA	NA	NA						NA	NA	NA	NA	NA	NA		T
31403	NRXN1	0	.	GRCh38	chr2	49955995	49955995	+	Intron	SNP	C	C	T	novel	NA	LS174T_Muc2_clone2.sorted	LS174T_CTRL.sorted	C	C	NA	NA	NA	NA	NA	NA	NA	NA	NA	NA	NA	NA	NA	NA	NA	c.4249-12204N>A			ENST00000404971		NA	NA	NA	NA	NA	NA	NRXN1,intron_variant,,ENST00000342183,NM_138735.4,NM_001330097.1;NRXN1,intron_variant,,ENST00000378262,NM_001320156.3;NRXN1,intron_variant,,ENST00000401669,NM_001330078.2,NM_001330093.1,NM_001330094.1,NM_001330085.1,NM_001330086.1;NRXN1,intron_variant,,ENST00000401710,NM_001330092.1;NRXN1,intron_variant,,ENST00000404971,NM_001135659.2;NRXN1,intron_variant,,ENST00000405472,NM_001330096.1,NM_001330…	T	ENSG00000179915	ENST00000404971
31404	NRXN1	0	.	GRCh38	chr2	50877208	50877208	+	Intron	SNP	C	C	T	rs1276104357	NA	LS174T_Muc2_clone2.sorted	LS174T_CTRL.sorted	C	C	NA	NA	NA	NA	NA	NA	NA	NA	NA	NA	NA	NA	NA	NA	NA	c.931+44661N>A			ENST00000404971		NA	NA	NA	NA	NA	NA	NRXN1,intron_variant,,ENST00000401669,NM_001330078.2,NM_001330093.1,NM_001330094.1,NM_001330085.1,NM_001330086.1;NRXN1,intron_variant,,ENST00000404971,NM_001135659.2;NRXN1,intron_variant,,ENST00000405472,NM_001330096.1,NM_001330087.1,NM_001330084.1,NM_001330088.1;NRXN1,intron_variant,,ENST00000406316,NM_001330083.1,NM_001330095.1,NM_004801.5;NRXN1,intron_variant,,ENST00000625672,NM_001330082.1;NR…	T	ENSG00000179915	ENST00000404971
31405	AC007402.1	0	.	GRCh38	chr2	51827506	51827506	+	Intron	SNP	T	T	A	novel	NA	LS174T_Muc2_clone2.sorted	LS174T_CTRL.sorted	T	T	NA	NA	NA	NA	NA	NA	NA	NA	NA	NA	NA	NA	NA	NA	NA	n.840-33943N>A			ENST00000440698		NA	NA	NA	NA	NA	NA	AC007402.1,intron_variant,,ENST00000440698,;	A	ENSG00000231918	ENST00000440698
31406	AC010967.3	0	.	GRCh38	chr2	52882850	52882850	+	5'Flank	SNP	A	A	G	novel	NA	LS174T_Muc2_clone2.sorted	LS174T_CTRL.sorted	A	A	NA	NA	NA	NA	NA	NA	NA	NA	NA	NA	NA	NA	NA	NA	NA				ENST00000438648		NA	NA	NA	NA	NA	NA	AC010967.3,upstream_gene_variant,,ENST00000438648,;AC010967.1,intron_variant,,ENST00000421575,;AC010967.1,intron_variant,,ENST00000443237,;AC010967.1,intron_variant,,ENST00000668945,;	G	ENSG00000232668	ENST00000438648
31407	RNU6-634P	0	.	GRCh38	chr2	55497747	55497747	+	5'Flank	SNP	T	T	C	novel	NA	LS174T_Muc2_clone2.sorted	LS174T_CTRL.sorted	T	T	NA	NA	NA	NA	NA	NA	NA	NA	NA	NA	NA	NA	NA	NA	NA				ENST00000459134		NA	NA	NA	NA	NA	NA	RNU6-634P,upstream_gene_variant,,ENST00000459134,;	C	ENSG00000239189	ENST00000459134
31408	CCDC85A	0	.	GRCh38	chr2	56312873	56312873	+	Intron	SNP	T	T	A	novel	NA	LS174T_Muc2_clone2.sorted	LS174T_CTRL.sorted	T	T	NA	NA	NA	NA	NA	NA	NA	NA	NA	NA	NA	NA	NA	NA	NA	c.1241-30006N>A			ENST00000407595		NA	NA	NA	NA	NA	NA	CCDC85A,intron_variant,,ENST00000407595,NM_001080433.2,NM_001348512.1,NM_001348513.1,NM_001348514.1,NM_001348515.1;AC007744.1,intron_variant,,ENST00000607540,;	A	ENSG00000055813	ENST00000407595
31409	PPIAP63	0	.	GRCh38	chr2	56754218	56754218	+	3'Flank	SNP	C	C	T	rs536901742	NA	LS174T_Muc2_clone2.sorted	LS174T_CTRL.sorted	C	C	NA	NA	NA	NA	NA	NA	NA	NA	NA	NA	NA	NA	NA	NA	NA				ENST00000418901		NA	NA	NA	NA	NA	NA	,regulatory_region_variant,,ENSR00000606663,;PPIAP63,downstream_gene_variant,,ENST00000418901,;	T	ENSG00000231570	ENST00000418901
31410	Unknown	0	.	GRCh38	chr2	56782627	56782627	+	IGR	SNP	C	C	T	novel	NA	LS174T_Muc2_clone2.sorted	LS174T_CTRL.sorted	C	C	NA	NA	NA	NA	NA	NA	NA	NA	NA	NA	NA	NA	NA	NA	NA						NA	NA	NA	NA	NA	NA		T
31411	Unknown	0	.	GRCh38	chr2	56814495	56814495	+	IGR	SNP	T	T	C	novel	NA	LS174T_Muc2_clone2.sorted	LS174T_CTRL.sorted	T	T	NA	NA	NA	NA	NA	NA	NA	NA	NA	NA	NA	NA	NA	NA	NA						NA	NA	NA	NA	NA	NA		C
31412	Unknown	0	.	GRCh38	chr2	56926777	56926777	+	IGR	SNP	G	G	T	novel	NA	LS174T_Muc2_clone2.sorted	LS174T_CTRL.sorted	G	G	NA	NA	NA	NA	NA	NA	NA	NA	NA	NA	NA	NA	NA	NA	NA						NA	NA	NA	NA	NA	NA		T
31413	Unknown	0	.	GRCh38	chr2	56930027	56930027	+	IGR	SNP	A	A	G	novel	NA	LS174T_Muc2_clone2.sorted	LS174T_CTRL.sorted	A	A	NA	NA	NA	NA	NA	NA	NA	NA	NA	NA	NA	NA	NA	NA	NA						NA	NA	NA	NA	NA	NA		G
31414	Unknown	0	.	GRCh38	chr2	57526005	57526005	+	IGR	SNP	A	A	G	novel	NA	LS174T_Muc2_clone2.sorted	LS174T_CTRL.sorted	A	A	NA	NA	NA	NA	NA	NA	NA	NA	NA	NA	NA	NA	NA	NA	NA						NA	NA	NA	NA	NA	NA		G
31415	Unknown	0	.	GRCh38	chr2	57527498	57527498	+	IGR	SNP	T	T	C	novel	NA	LS174T_Muc2_clone2.sorted	LS174T_CTRL.sorted	T	T	NA	NA	NA	NA	NA	NA	NA	NA	NA	NA	NA	NA	NA	NA	NA						NA	NA	NA	NA	NA	NA		C
31416	AC073875.1	0	.	GRCh38	chr2	57543537	57543537	+	5'Flank	SNP	A	A	G	novel	NA	LS174T_Muc2_clone2.sorted	LS174T_CTRL.sorted	A	A	NA	NA	NA	NA	NA	NA	NA	NA	NA	NA	NA	NA	NA	NA	NA				ENST00000390866		NA	NA	NA	NA	NA	NA	AC073875.1,upstream_gene_variant,,ENST00000390866,;	G	ENSG00000212168	ENST00000390866
31417	Unknown	0	.	GRCh38	chr2	57633614	57633614	+	IGR	SNP	T	T	A	novel	NA	LS174T_Muc2_clone2.sorted	LS174T_CTRL.sorted	T	T	NA	NA	NA	NA	NA	NA	NA	NA	NA	NA	NA	NA	NA	NA	NA						NA	NA	NA	NA	NA	NA		A
31418	Unknown	0	.	GRCh38	chr2	57772819	57772819	+	IGR	SNP	T	T	A	novel	NA	LS174T_Muc2_clone2.sorted	LS174T_CTRL.sorted	T	T	NA	NA	NA	NA	NA	NA	NA	NA	NA	NA	NA	NA	NA	NA	NA						NA	NA	NA	NA	NA	NA		A
31419	VRK2	0	.	GRCh38	chr2	58001243	58001243	+	Intron	SNP	T	T	C	novel	NA	LS174T_Muc2_clone2.sorted	LS174T_CTRL.sorted	T	T	NA	NA	NA	NA	NA	NA	NA	NA	NA	NA	NA	NA	NA	NA	NA	c.-556-24422N>C			ENST00000435505		NA	NA	NA	NA	NA	NA	VRK2,intron_variant,,ENST00000417641,NM_001288838.1,NM_001130483.2;VRK2,intron_variant,,ENST00000435505,NM_001288837.1;VRK2,intron_variant,,ENST00000648897,;VRK2,intron_variant,,ENST00000463222,;VRK2,intron_variant,,ENST00000478687,;	C	ENSG00000028116	ENST00000435505
31420	FANCL	0	.	GRCh38	chr2	58214180	58214180	+	Intron	SNP	A	A	C	novel	NA	LS174T_Muc2_clone2.sorted	LS174T_CTRL.sorted	A	A	NA	NA	NA	NA	NA	NA	NA	NA	NA	NA	NA	NA	NA	NA	NA	c.374+7762N>G			ENST00000402135		NA	NA	NA	NA	NA	NA	FANCL,intron_variant,,ENST00000233741,NM_018062.3;FANCL,intron_variant,,ENST00000402135,NM_001114636.1;FANCL,intron_variant,,ENST00000403295,;FANCL,intron_variant,,ENST00000403676,;FANCL,intron_variant,,ENST00000417361,;FANCL,intron_variant,,ENST00000427708,;FANCL,intron_variant,,ENST00000446381,;FANCL,intron_variant,,ENST00000449070,;FANCL,intron_variant,,ENST00000481670,;	C	ENSG00000115392	ENST00000402135
31421	AC007092.1	0	.	GRCh38	chr2	59174991	59174991	+	Intron	SNP	C	C	A	novel	NA	LS174T_Muc2_clone2.sorted	LS174T_CTRL.sorted	C	C	NA	NA	NA	NA	NA	NA	NA	NA	NA	NA	NA	NA	NA	NA	NA	n.1425-25315N>A			ENST00000650010		NA	NA	NA	NA	NA	NA	AC007092.1,intron_variant,,ENST00000650010,;	A	ENSG00000285673	ENST00000650010
31422	AC007179.2	0	.	GRCh38	chr2	59360727	59360727	+	Intron	SNP	C	C	A	novel	NA	LS174T_Muc2_clone2.sorted	LS174T_CTRL.sorted	C	C	NA	NA	NA	NA	NA	NA	NA	NA	NA	NA	NA	NA	NA	NA	NA	n.546-119624N>T			ENST00000412409		NA	NA	NA	NA	NA	NA	AC007179.2,intron_variant,,ENST00000412409,;AC007179.2,intron_variant,,ENST00000434611,;AC007179.2,intron_variant,,ENST00000440521,;AC007179.2,intron_variant,,ENST00000444001,;AC007179.2,intron_variant,,ENST00000451416,;AC007100.1,intron_variant,,ENST00000606382,;AC007179.2,intron_variant,,ENST00000656905,;AC007179.2,intron_variant,,ENST00000660011,;AC007179.2,intron_variant,,ENST00000660819,;AC0…	A	ENSG00000233891	ENST00000412409
31423	AC007179.2	0	.	GRCh38	chr2	59420899	59420899	+	Intron	SNP	T	T	C	novel	NA	LS174T_Muc2_clone2.sorted	LS174T_CTRL.sorted	T	T	NA	NA	NA	NA	NA	NA	NA	NA	NA	NA	NA	NA	NA	NA	NA	n.545+173906N>G			ENST00000412409		NA	NA	NA	NA	NA	NA	AC007179.2,intron_variant,,ENST00000412409,;AC007100.1,intron_variant,,ENST00000606382,;	C	ENSG00000233891	ENST00000412409
31424	Unknown	0	.	GRCh38	chr2	60281419	60281419	+	IGR	SNP	C	C	T	novel	NA	LS174T_Muc2_clone2.sorted	LS174T_CTRL.sorted	C	C	NA	NA	NA	NA	NA	NA	NA	NA	NA	NA	NA	NA	NA	NA	NA						NA	NA	NA	NA	NA	NA		T
31425	BCL11A	0	.	GRCh38	chr2	60465432	60465432	+	Intron	SNP	C	C	T	novel	NA	LS174T_Muc2_clone2.sorted	LS174T_CTRL.sorted	C	C	NA	NA	NA	NA	NA	NA	NA	NA	NA	NA	NA	NA	NA	NA	NA	c.488-3008N>A			ENST00000642384		NA	NA	NA	NA	NA	NA	BCL11A,intron_variant,,ENST00000335712,NM_001365609.1;BCL11A,intron_variant,,ENST00000356842,NM_018014.4;BCL11A,intron_variant,,ENST00000358510,NM_001363864.1;BCL11A,intron_variant,,ENST00000359629,NM_138559.2;BCL11A,intron_variant,,ENST00000489516,;BCL11A,intron_variant,,ENST00000642384,NM_022893.4;BCL11A,intron_variant,,ENST00000642439,;BCL11A,intron_variant,,ENST00000643222,;BCL11A,intron_vari…	T	ENSG00000119866	ENST00000642384
31426	Unknown	0	.	GRCh38	chr2	60664538	60664538	+	IGR	SNP	C	C	T	novel	NA	LS174T_Muc2_clone2.sorted	LS174T_CTRL.sorted	C	C	NA	NA	NA	NA	NA	NA	NA	NA	NA	NA	NA	NA	NA	NA	NA						NA	NA	NA	NA	NA	NA		T
31427	USP34	0	.	GRCh38	chr2	61222987	61222987	+	Intron	SNP	G	G	A	rs1420279363	NA	LS174T_Muc2_clone2.sorted	LS174T_CTRL.sorted	G	G	NA	NA	NA	NA	NA	NA	NA	NA	NA	NA	NA	NA	NA	NA	NA	c.7749+73N>T			ENST00000398571		NA	NA	NA	NA	NA	NA	USP34,intron_variant,,ENST00000398571,NM_014709.4;USP34,intron_variant,,ENST00000411912,;USP34,downstream_gene_variant,,ENST00000453734,;USP34,intron_variant,,ENST00000472706,;USP34,upstream_gene_variant,,ENST00000472689,;USP34,upstream_gene_variant,,ENST00000476716,;USP34,intron_variant,,ENST00000463046,;USP34,intron_variant,,ENST00000468703,;USP34,intron_variant,,ENST00000487547,;USP34,upstream…	A	ENSG00000115464	ENST00000398571
31428	USP34	0	.	GRCh38	chr2	61347597	61347597	+	Intron	SNP	C	C	T	rs181532744	NA	LS174T_Muc2_clone2.sorted	LS174T_CTRL.sorted	C	C	NA	NA	NA	NA	NA	NA	NA	NA	NA	NA	NA	NA	NA	NA	NA	c.2285+273N>A			ENST00000398571		NA	NA	NA	NA	NA	NA	USP34,intron_variant,,ENST00000398571,NM_014709.4;USP34,intron_variant,,ENST00000460004,;USP34,downstream_gene_variant,,ENST00000453133,;	T	ENSG00000115464	ENST00000398571
31429	USP34	0	.	GRCh38	chr2	61354620	61354620	+	Intron	SNP	C	C	T	novel	NA	LS174T_Muc2_clone2.sorted	LS174T_CTRL.sorted	C	C	NA	NA	NA	NA	NA	NA	NA	NA	NA	NA	NA	NA	NA	NA	NA	c.1252-3927N>A			ENST00000398571		NA	NA	NA	NA	NA	NA	USP34,intron_variant,,ENST00000398571,NM_014709.4;USP34,intron_variant,,ENST00000453133,;,regulatory_region_variant,,ENSR00001032015,;	T	ENSG00000115464	ENST00000398571
31430	ENSR00001032031	0	.	GRCh38	chr2	61550637	61550637	+	IGR	SNP	T	T	C	novel	NA	LS174T_Muc2_clone2.sorted	LS174T_CTRL.sorted	T	T	NA	NA	NA	NA	NA	NA	NA	NA	NA	NA	NA	NA	NA	NA	NA				ENSR00001032031		NA	NA	NA	NA	NA	NA	,regulatory_region_variant,,ENSR00001032031,;	C		ENSR00001032031
31431	Unknown	0	.	GRCh38	chr2	61650386	61650386	+	IGR	SNP	G	G	A	novel	NA	LS174T_Muc2_clone2.sorted	LS174T_CTRL.sorted	G	G	NA	NA	NA	NA	NA	NA	NA	NA	NA	NA	NA	NA	NA	NA	NA						NA	NA	NA	NA	NA	NA		A
31432	Unknown	0	.	GRCh38	chr2	62387968	62387968	+	IGR	SNP	G	G	T	rs888012645	NA	LS174T_Muc2_clone2.sorted	LS174T_CTRL.sorted	G	G	NA	NA	NA	NA	NA	NA	NA	NA	NA	NA	NA	NA	NA	NA	NA						NA	NA	NA	NA	NA	NA		T
31433	Unknown	0	.	GRCh38	chr2	63097048	63097048	+	IGR	SNP	A	A	G	rs1035516080	NA	LS174T_Muc2_clone2.sorted	LS174T_CTRL.sorted	A	A	NA	NA	NA	NA	NA	NA	NA	NA	NA	NA	NA	NA	NA	NA	NA						NA	NA	NA	NA	NA	NA		G
31434	WDPCP	0	.	GRCh38	chr2	63491549	63491549	+	Intron	SNP	A	A	G	novel	NA	LS174T_Muc2_clone2.sorted	LS174T_CTRL.sorted	A	A	NA	NA	NA	NA	NA	NA	NA	NA	NA	NA	NA	NA	NA	NA	NA	c.160+1307N>C			ENST00000272321		NA	NA	NA	NA	NA	NA	WDPCP,intron_variant,,ENST00000272321,NM_015910.7,NM_001354044.2;WDPCP,intron_variant,,ENST00000409562,NM_001354045.2;WDPCP,intron_variant,,ENST00000431065,;WDPCP,intron_variant,,ENST00000409835,;WDPCP,intron_variant,,ENST00000467687,;WDPCP,intron_variant,,ENST00000490935,;WDPCP,intron_variant,,ENST00000417238,;WDPCP,intron_variant,,ENST00000418148,;	G	ENSG00000143951	ENST00000272321
31435	WDPCP	0	.	GRCh38	chr2	63649435	63649435	+	Intron	SNP	A	A	T	novel	NA	LS174T_Muc2_clone2.sorted	LS174T_CTRL.sorted	A	A	NA	NA	NA	NA	NA	NA	NA	NA	NA	NA	NA	NA	NA	NA	NA	n.488+1224N>A			ENST00000467687		NA	NA	NA	NA	NA	NA	WDPCP,intron_variant,,ENST00000467687,;WDPCP,intron_variant,,ENST00000490935,;	T	ENSG00000143951	ENST00000467687
31436	SPRED2	0	.	GRCh38	chr2	65358111	65358111	+	Intron	SNP	T	T	C	novel	NA	LS174T_Muc2_clone2.sorted	LS174T_CTRL.sorted	T	T	NA	NA	NA	NA	NA	NA	NA	NA	NA	NA	NA	NA	NA	NA	NA	c.27-13215N>G			ENST00000356388		NA	NA	NA	NA	NA	NA	SPRED2,intron_variant,,ENST00000356388,NM_181784.3;SPRED2,intron_variant,,ENST00000440972,;SPRED2,intron_variant,,ENST00000443619,NM_001128210.2;SPRED2,intron_variant,,ENST00000452315,;SPRED2,intron_variant,,ENST00000474228,;	C	ENSG00000198369	ENST00000356388
31437	ENSR00001032479	0	.	GRCh38	chr2	65531119	65531119	+	IGR	SNP	T	T	G	novel	NA	LS174T_Muc2_clone2.sorted	LS174T_CTRL.sorted	T	T	NA	NA	NA	NA	NA	NA	NA	NA	NA	NA	NA	NA	NA	NA	NA				ENSR00001032479		NA	NA	NA	NA	NA	NA	,regulatory_region_variant,,ENSR00001032479,;AC007389.1,intron_variant,,ENST00000377977,;AC007389.1,intron_variant,,ENST00000606978,;AC007389.1,intron_variant,,ENST00000661422,;	G		ENSR00001032479
31438	AC007389.1	0	.	GRCh38	chr2	65860597	65860597	+	Intron	SNP	G	G	A	novel	NA	LS174T_Muc2_clone2.sorted	LS174T_CTRL.sorted	G	G	NA	NA	NA	NA	NA	NA	NA	NA	NA	NA	NA	NA	NA	NA	NA	n.669-38595N>A			ENST00000606978		NA	NA	NA	NA	NA	NA	AC007389.1,intron_variant,,ENST00000606978,;	A	ENSG00000204929	ENST00000606978
31439	MEIS1	0	.	GRCh38	chr2	66528225	66528225	+	Intron	SNP	A	A	T	novel	NA	LS174T_Muc2_clone2.sorted	LS174T_CTRL.sorted	A	A	NA	NA	NA	NA	NA	NA	NA	NA	NA	NA	NA	NA	NA	NA	NA	c.888+15931N>T			ENST00000272369		NA	NA	NA	NA	NA	NA	MEIS1,intron_variant,,ENST00000272369,NM_002398.3;MEIS1,intron_variant,,ENST00000398506,;MEIS1,intron_variant,,ENST00000488550,;MEIS1,intron_variant,,ENST00000495021,;MEIS1,intron_variant,,ENST00000560281,;MEIS1,intron_variant,,ENST00000409517,;MEIS1,intron_variant,,ENST00000450027,;MEIS1,intron_variant,,ENST00000475239,;MEIS1,intron_variant,,ENST00000542964,;MEIS1,intron_variant,,ENST00000606455…	T	ENSG00000143995	ENST00000272369
31440	LINC01799	0	.	GRCh38	chr2	66909321	66909321	+	Intron	SNP	C	C	A	novel	NA	LS174T_Muc2_clone2.sorted	LS174T_CTRL.sorted	C	C	NA	NA	NA	NA	NA	NA	NA	NA	NA	NA	NA	NA	NA	NA	NA	n.34+4852N>A			ENST00000426260		NA	NA	NA	NA	NA	NA	LINC01799,intron_variant,,ENST00000426260,;LINC01799,intron_variant,,ENST00000657974,;LINC01799,intron_variant,,ENST00000659816,;	A	ENSG00000230525	ENST00000426260
31441	ENSR00001032624	0	.	GRCh38	chr2	67255844	67255844	+	IGR	SNP	G	G	T	novel	NA	LS174T_Muc2_clone2.sorted	LS174T_CTRL.sorted	G	G	NA	NA	NA	NA	NA	NA	NA	NA	NA	NA	NA	NA	NA	NA	NA				ENSR00001032624		NA	NA	NA	NA	NA	NA	,regulatory_region_variant,,ENSR00001032624,;LINC01828,intron_variant,,ENST00000452716,;LINC01828,intron_variant,,ENST00000594329,;LINC01828,intron_variant,,ENST00000618608,;LINC01829,intron_variant,,ENST00000652561,;LINC01828,upstream_gene_variant,,ENST00000450294,;	T		ENSR00001032624
31442	LINC01829	0	.	GRCh38	chr2	67378537	67378537	+	Intron	SNP	T	T	A	novel	NA	LS174T_Muc2_clone2.sorted	LS174T_CTRL.sorted	T	T	NA	NA	NA	NA	NA	NA	NA	NA	NA	NA	NA	NA	NA	NA	NA	n.299+11963N>T			ENST00000652561		NA	NA	NA	NA	NA	NA	LINC01829,intron_variant,,ENST00000652561,;	A	ENSG00000236780	ENST00000652561
31443	Unknown	0	.	GRCh38	chr2	67693266	67693266	+	IGR	SNP	C	C	T	novel	NA	LS174T_Muc2_clone2.sorted	LS174T_CTRL.sorted	C	C	NA	NA	NA	NA	NA	NA	NA	NA	NA	NA	NA	NA	NA	NA	NA						NA	NA	NA	NA	NA	NA		T
31444	Unknown	0	.	GRCh38	chr2	68001912	68001912	+	IGR	SNP	A	A	C	rs1051683745	NA	LS174T_Muc2_clone2.sorted	LS174T_CTRL.sorted	A	A	NA	NA	NA	NA	NA	NA	NA	NA	NA	NA	NA	NA	NA	NA	NA						NA	NA	NA	NA	NA	NA		C
31445	ARHGAP25	0	.	GRCh38	chr2	68769452	68769452	+	Intron	SNP	A	A	G	novel	NA	LS174T_Muc2_clone2.sorted	LS174T_CTRL.sorted	A	A	NA	NA	NA	NA	NA	NA	NA	NA	NA	NA	NA	NA	NA	NA	NA	c.62-5769N>G			ENST00000409202		NA	NA	NA	NA	NA	NA	ARHGAP25,intron_variant,,ENST00000409202,NM_001007231.3,NM_001364819.1;ARHGAP25,intron_variant,,ENST00000467265,NM_001364820.1,NM_001166277.2;ARHGAP25,intron_variant,,ENST00000456116,;ARHGAP25,intron_variant,,ENST00000463061,;ARHGAP25,intron_variant,,ENST00000481684,;ARHGAP25,intron_variant,,ENST00000485573,;ARHGAP25,intron_variant,,ENST00000485700,;ARHGAP25,intron_variant,,ENST00000491237,;ARHGA…	G	ENSG00000163219	ENST00000409202
31446	LINC01888	0	.	GRCh38	chr2	68832393	68832393	+	5'Flank	SNP	T	T	G	novel	NA	LS174T_Muc2_clone2.sorted	LS174T_CTRL.sorted	T	T	NA	NA	NA	NA	NA	NA	NA	NA	NA	NA	NA	NA	NA	NA	NA				ENST00000457602		NA	NA	NA	NA	NA	NA	,regulatory_region_variant,,ENSR00001032777,;LINC01888,intron_variant,,ENST00000415138,;LINC01890,intron_variant,,ENST00000655209,;LINC01888,intron_variant,,ENST00000655763,;LINC01890,downstream_gene_variant,,ENST00000415448,;LINC01888,upstream_gene_variant,,ENST00000457602,;LINC01890,downstream_gene_variant,,ENST00000652076,;LINC01890,downstream_gene_variant,,ENST00000653356,;LINC01890,downstrea…	G	ENSG00000237576	ENST00000457602
31447	C2orf42	0	.	GRCh38	chr2	70186315	70186315	+	Intron	SNP	C	C	T	rs112752594	NA	LS174T_Muc2_clone2.sorted	LS174T_CTRL.sorted	C	C	NA	NA	NA	NA	NA	NA	NA	NA	NA	NA	NA	NA	NA	NA	NA	c.-281-3380N>A			ENST00000264434		NA	NA	NA	NA	NA	NA	C2orf42,intron_variant,,ENST00000264434,NM_001348763.1,NM_001348764.1,NM_001348758.1,NM_017880.3,NM_001348759.2,NM_001348761.2,NM_001348760.2;C2orf42,intron_variant,,ENST00000417203,;C2orf42,intron_variant,,ENST00000417865,;C2orf42,intron_variant,,ENST00000425268,;C2orf42,intron_variant,,ENST00000428010,;C2orf42,intron_variant,,ENST00000428751,;C2orf42,intron_variant,,ENST00000447804,;C2orf42,int…	T	ENSG00000115998	ENST00000264434
31448	ENSR00000609340	0	.	GRCh38	chr2	70587857	70587857	+	IGR	SNP	A	A	G	rs1553510828	NA	LS174T_Muc2_clone2.sorted	LS174T_CTRL.sorted	A	A	NA	NA	NA	NA	NA	NA	NA	NA	NA	NA	NA	NA	NA	NA	NA				ENSR00000609340		NA	NA	NA	NA	NA	NA	,regulatory_region_variant,,ENSR00000609340,;	G		ENSR00000609340
31449	ADD2	0	.	GRCh38	chr2	70672975	70672975	+	Silent	SNP	G	G	A		NA	LS174T_Muc2_clone2.sorted	LS174T_CTRL.sorted	G	G	NA	NA	NA	NA	NA	NA	NA	NA	NA	NA	NA	NA	NA	NA	NA	c.1773N>T	p.Gly591=	p.G591=	ENST00000264436	15/16	NA	NA	NA	NA	NA	NA	ADD2,missense_variant,p.Ala620Val,ENST00000355733,NM_017488.4;ADD2,synonymous_variant,p.Gly591=,ENST00000264436,NM_001617.4;ADD2,synonymous_variant,p.Gly591=,ENST00000407644,NM_001185054.1;ADD2,downstream_gene_variant,,ENST00000413157,NM_017482.4;ADD2,downstream_gene_variant,,ENST00000430656,NM_001185055.2;ADD2,downstream_gene_variant,,ENST00000456320,;ADD2,downstream_gene_variant,,ENST0000052288…	A	ENSG00000075340	ENST00000264436
31450	AC007040.2	0	.	GRCh38	chr2	70975184	70975184	+	Intron	SNP	A	A	G	rs781909422	NA	LS174T_Muc2_clone2.sorted	LS174T_CTRL.sorted	A	A	NA	NA	NA	NA	NA	NA	NA	NA	NA	NA	NA	NA	NA	NA	NA	c.475+13731N>C			ENST00000606025		NA	NA	NA	NA	NA	NA	AC007040.2,intron_variant,,ENST00000606025,;ANKRD53,upstream_gene_variant,,ENST00000272421,NM_024933.4;ANKRD53,upstream_gene_variant,,ENST00000360589,NM_001115116.2;ANKRD53,upstream_gene_variant,,ENST00000441349,;ANKRD53,upstream_gene_variant,,ENST00000457410,NM_001369683.1;AC007040.2,intron_variant,,ENST00000453130,;ANKRD53,upstream_gene_variant,,ENST00000483334,;ANKRD53,upstream_gene_variant,,E…	G	ENSG00000258881	ENST00000606025
31451	PAIP2B	0	.	GRCh38	chr2	71185251	71185251	+	3'UTR	SNP	A	A	C	novel	NA	LS174T_Muc2_clone2.sorted	LS174T_CTRL.sorted	A	A	NA	NA	NA	NA	NA	NA	NA	NA	NA	NA	NA	NA	NA	NA	NA	c.*3228N>G			ENST00000244221	2025-04-04	NA	NA	NA	NA	NA	NA	PAIP2B,3_prime_UTR_variant,,ENST00000244221,NM_020459.1;	C	ENSG00000124374	ENST00000244221
31452	PAIP2B	0	.	GRCh38	chr2	71193654	71193654	+	Intron	SNP	C	C	T	novel	NA	LS174T_Muc2_clone2.sorted	LS174T_CTRL.sorted	C	C	NA	NA	NA	NA	NA	NA	NA	NA	NA	NA	NA	NA	NA	NA	NA	c.139-3633N>A			ENST00000244221		NA	NA	NA	NA	NA	NA	PAIP2B,intron_variant,,ENST00000244221,NM_020459.1;	T	ENSG00000124374	ENST00000244221
31453	DYSF	0	.	GRCh38	chr2	71557858	71557858	+	Intron	SNP	C	C	A	novel	NA	LS174T_Muc2_clone2.sorted	LS174T_CTRL.sorted	C	C	NA	NA	NA	NA	NA	NA	NA	NA	NA	NA	NA	NA	NA	NA	NA	c.2216+1787N>A			ENST00000410020		NA	NA	NA	NA	NA	NA	DYSF,intron_variant,,ENST00000258104,NM_003494.4,NM_001130976.2;DYSF,intron_variant,,ENST00000394120,NM_001130455.2,NM_001130986.2;DYSF,intron_variant,,ENST00000409366,NM_001130983.2;DYSF,intron_variant,,ENST00000409582,NM_001130981.2;DYSF,intron_variant,,ENST00000409651,NM_001130982.2;DYSF,intron_variant,,ENST00000409744,NM_001130984.2;DYSF,intron_variant,,ENST00000409762,NM_001130980.2;DYSF,int…	A	ENSG00000135636	ENST00000410020
31454	Unknown	0	.	GRCh38	chr2	71733307	71733307	+	IGR	SNP	C	C	A	novel	NA	LS174T_Muc2_clone2.sorted	LS174T_CTRL.sorted	C	C	NA	NA	NA	NA	NA	NA	NA	NA	NA	NA	NA	NA	NA	NA	NA						NA	NA	NA	NA	NA	NA		A
31455	Unknown	0	.	GRCh38	chr2	71937734	71937734	+	IGR	SNP	C	C	T	rs558088170	NA	LS174T_Muc2_clone2.sorted	LS174T_CTRL.sorted	C	C	NA	NA	NA	NA	NA	NA	NA	NA	NA	NA	NA	NA	NA	NA	NA						NA	NA	NA	NA	NA	NA		T
31456	EMX1	0	.	GRCh38	chr2	72919884	72919884	+	Intron	SNP	A	A	T	novel	NA	LS174T_Muc2_clone2.sorted	LS174T_CTRL.sorted	A	A	NA	NA	NA	NA	NA	NA	NA	NA	NA	NA	NA	NA	NA	NA	NA	c.520+1512N>T			ENST00000258106		NA	NA	NA	NA	NA	NA	EMX1,intron_variant,,ENST00000258106,NM_004097.3;EMX1,intron_variant,,ENST00000394111,;EMX1,intron_variant,,ENST00000473732,;EMX1,upstream_gene_variant,,ENST00000491023,;EMX1,upstream_gene_variant,,ENST00000464675,;,TF_binding_site_variant,,ENSM00525941846,;,TF_binding_site_variant,,ENSM00521912832,;,TF_binding_site_variant,,ENSM00525150912,;,TF_binding_site_variant,,ENSM00525291581,;	T	ENSG00000135638	ENST00000258106
31457	EMX1	0	.	GRCh38	chr2	72924178	72924178	+	Intron	SNP	C	C	T	rs1276838966	NA	LS174T_Muc2_clone2.sorted	LS174T_CTRL.sorted	C	C	NA	NA	NA	NA	NA	NA	NA	NA	NA	NA	NA	NA	NA	NA	NA	c.521-131N>T			ENST00000258106		NA	NA	NA	NA	NA	NA	EMX1,intron_variant,,ENST00000258106,NM_004097.3;EMX1,intron_variant,,ENST00000394111,;EMX1,intron_variant,,ENST00000473732,;EMX1,intron_variant,,ENST00000491023,;EMX1,non_coding_transcript_exon_variant,,ENST00000464675,;,regulatory_region_variant,,ENSR00001033253,;,TF_binding_site_variant,,ENSM00525990271,;,TF_binding_site_variant,,ENSM00522750330,;,TF_binding_site_variant,,ENSM00525487443,;	T	ENSG00000135638	ENST00000258106
31458	M1AP	0	.	GRCh38	chr2	74598067	74598067	+	Intron	SNP	T	T	C	novel	NA	LS174T_Muc2_clone2.sorted	LS174T_CTRL.sorted	T	T	NA	NA	NA	NA	NA	NA	NA	NA	NA	NA	NA	NA	NA	NA	NA	c.595+8988N>G			ENST00000290536		NA	NA	NA	NA	NA	NA	M1AP,intron_variant,,ENST00000290536,NM_001321739.2,NM_138804.4;M1AP,intron_variant,,ENST00000409585,;M1AP,intron_variant,,ENST00000536235,NM_001281296.1,NM_001281295.2;M1AP,intron_variant,,ENST00000422394,;M1AP,intron_variant,,ENST00000438226,;	C	ENSG00000159374	ENST00000290536
31459	TACR1	0	.	GRCh38	chr2	75121432	75121432	+	Intron	SNP	A	A	G	novel	NA	LS174T_Muc2_clone2.sorted	LS174T_CTRL.sorted	A	A	NA	NA	NA	NA	NA	NA	NA	NA	NA	NA	NA	NA	NA	NA	NA	c.390-664N>C			ENST00000305249		NA	NA	NA	NA	NA	NA	TACR1,intron_variant,,ENST00000305249,NM_001058.4;TACR1,intron_variant,,ENST00000409848,NM_015727.3;TACR1,upstream_gene_variant,,ENST00000497764,;	G	ENSG00000115353	ENST00000305249
31460	Unknown	0	.	GRCh38	chr2	75416676	75416676	+	IGR	SNP	G	G	T	novel	NA	LS174T_Muc2_clone2.sorted	LS174T_CTRL.sorted	G	G	NA	NA	NA	NA	NA	NA	NA	NA	NA	NA	NA	NA	NA	NA	NA						NA	NA	NA	NA	NA	NA		T
31461	AC068616.3	0	.	GRCh38	chr2	76698628	76698628	+	RNA	SNP	G	G	A	rs995346633	NA	LS174T_Muc2_clone2.sorted	LS174T_CTRL.sorted	G	G	NA	NA	NA	NA	NA	NA	NA	NA	NA	NA	NA	NA	NA	NA	NA	n.1744N>A			ENST00000669532	2025-02-02	NA	NA	NA	NA	NA	NA	AC068616.3,non_coding_transcript_exon_variant,,ENST00000669532,;	A	ENSG00000287130	ENST00000669532
31462	Unknown	0	.	GRCh38	chr2	76734985	76734985	+	IGR	SNP	A	A	G	novel	NA	LS174T_Muc2_clone2.sorted	LS174T_CTRL.sorted	A	A	NA	NA	NA	NA	NA	NA	NA	NA	NA	NA	NA	NA	NA	NA	NA						NA	NA	NA	NA	NA	NA		G
31463	Unknown	0	.	GRCh38	chr2	76742072	76742072	+	IGR	SNP	G	G	C	novel	NA	LS174T_Muc2_clone2.sorted	LS174T_CTRL.sorted	G	G	NA	NA	NA	NA	NA	NA	NA	NA	NA	NA	NA	NA	NA	NA	NA						NA	NA	NA	NA	NA	NA		C
31464	LRRTM4	0	.	GRCh38	chr2	77115852	77115852	+	Intron	SNP	T	T	C	novel	NA	LS174T_Muc2_clone2.sorted	LS174T_CTRL.sorted	T	T	NA	NA	NA	NA	NA	NA	NA	NA	NA	NA	NA	NA	NA	NA	NA	c.1555-366936N>G			ENST00000409911		NA	NA	NA	NA	NA	NA	LRRTM4,intron_variant,,ENST00000409093,NM_001282924.2;LRRTM4,intron_variant,,ENST00000409884,NM_001134745.2;LRRTM4,intron_variant,,ENST00000409911,NM_001330370.1;	C	ENSG00000176204	ENST00000409911
31465	AC012494.1	0	.	GRCh38	chr2	77812069	77812069	+	Intron	SNP	C	C	T	rs762777862	NA	LS174T_Muc2_clone2.sorted	LS174T_CTRL.sorted	C	C	NA	NA	NA	NA	NA	NA	NA	NA	NA	NA	NA	NA	NA	NA	NA	n.343+27700N>A			ENST00000667782		NA	NA	NA	NA	NA	NA	AC012494.1,intron_variant,,ENST00000667782,;	T	ENSG00000227088	ENST00000667782
31466	AC012494.1	0	.	GRCh38	chr2	78166521	78166521	+	Intron	SNP	G	G	A	novel	NA	LS174T_Muc2_clone2.sorted	LS174T_CTRL.sorted	G	G	NA	NA	NA	NA	NA	NA	NA	NA	NA	NA	NA	NA	NA	NA	NA	n.82+123867N>T			ENST00000667782		NA	NA	NA	NA	NA	NA	AC012494.1,intron_variant,,ENST00000667782,;	A	ENSG00000227088	ENST00000667782
31467	AC012494.1	0	.	GRCh38	chr2	78248843	78248843	+	Intron	SNP	A	A	G	novel	NA	LS174T_Muc2_clone2.sorted	LS174T_CTRL.sorted	A	A	NA	NA	NA	NA	NA	NA	NA	NA	NA	NA	NA	NA	NA	NA	NA	n.82+41545N>C			ENST00000667782		NA	NA	NA	NA	NA	NA	AC012494.1,intron_variant,,ENST00000667782,;	G	ENSG00000227088	ENST00000667782
31468	Unknown	0	.	GRCh38	chr2	78557390	78557390	+	IGR	SNP	T	T	C	novel	NA	LS174T_Muc2_clone2.sorted	LS174T_CTRL.sorted	T	T	NA	NA	NA	NA	NA	NA	NA	NA	NA	NA	NA	NA	NA	NA	NA						NA	NA	NA	NA	NA	NA		C
31469	ENSR00001033646	0	.	GRCh38	chr2	78677184	78677184	+	IGR	SNP	A	A	C	rs896226583	NA	LS174T_Muc2_clone2.sorted	LS174T_CTRL.sorted	A	A	NA	NA	NA	NA	NA	NA	NA	NA	NA	NA	NA	NA	NA	NA	NA				ENSR00001033646		NA	NA	NA	NA	NA	NA	,regulatory_region_variant,,ENSR00001033646,;	C		ENSR00001033646
31470	ENSR00001033646	0	.	GRCh38	chr2	78677186	78677186	+	IGR	SNP	A	A	G	novel	NA	LS174T_Muc2_clone2.sorted	LS174T_CTRL.sorted	A	A	NA	NA	NA	NA	NA	NA	NA	NA	NA	NA	NA	NA	NA	NA	NA				ENSR00001033646		NA	NA	NA	NA	NA	NA	,regulatory_region_variant,,ENSR00001033646,;	G		ENSR00001033646
31471	Unknown	0	.	GRCh38	chr2	78779882	78779882	+	IGR	SNP	G	G	C	novel	NA	LS174T_Muc2_clone2.sorted	LS174T_CTRL.sorted	G	G	NA	NA	NA	NA	NA	NA	NA	NA	NA	NA	NA	NA	NA	NA	NA						NA	NA	NA	NA	NA	NA		C
31472	CTNNA2	0	.	GRCh38	chr2	79193361	79193361	+	Intron	SNP	T	T	C	novel	NA	LS174T_Muc2_clone2.sorted	LS174T_CTRL.sorted	T	T	NA	NA	NA	NA	NA	NA	NA	NA	NA	NA	NA	NA	NA	NA	NA	c.-523-4598N>C			ENST00000466387		NA	NA	NA	NA	NA	NA	CTNNA2,intron_variant,,ENST00000466387,;	C	ENSG00000066032	ENST00000466387
31473	CTNNA2	0	.	GRCh38	chr2	79215069	79215069	+	Intron	SNP	C	C	G	novel	NA	LS174T_Muc2_clone2.sorted	LS174T_CTRL.sorted	C	C	NA	NA	NA	NA	NA	NA	NA	NA	NA	NA	NA	NA	NA	NA	NA	c.-406+16993N>G			ENST00000466387		NA	NA	NA	NA	NA	NA	CTNNA2,intron_variant,,ENST00000466387,;	G	ENSG00000066032	ENST00000466387
31474	CTNNA2-AS1	0	.	GRCh38	chr2	79505118	79505118	+	Intron	SNP	T	T	C	rs963464361	NA	LS174T_Muc2_clone2.sorted	LS174T_CTRL.sorted	T	T	NA	NA	NA	NA	NA	NA	NA	NA	NA	NA	NA	NA	NA	NA	NA	n.388-5876N>G			ENST00000668932		NA	NA	NA	NA	NA	NA	CTNNA2,5_prime_UTR_variant,,ENST00000466387,;CTNNA2-AS1,intron_variant,,ENST00000655263,;CTNNA2-AS1,intron_variant,,ENST00000668932,;CTNNA2-AS1,upstream_gene_variant,,ENST00000443301,;	C	ENSG00000229385	ENST00000668932
31475	CTNNA2	0	.	GRCh38	chr2	79627474	79627474	+	Intron	SNP	G	G	A	novel	NA	LS174T_Muc2_clone2.sorted	LS174T_CTRL.sorted	G	G	NA	NA	NA	NA	NA	NA	NA	NA	NA	NA	NA	NA	NA	NA	NA	c.-5-24078N>A			ENST00000409971		NA	NA	NA	NA	NA	NA	CTNNA2,intron_variant,,ENST00000409971,;CTNNA2,intron_variant,,ENST00000451966,;CTNNA2,intron_variant,,ENST00000466387,;CTNNA2,intron_variant,,ENST00000496558,NM_004389.3,NM_001282598.1;CTNNA2,intron_variant,,ENST00000629316,NM_001164883.1;	A	ENSG00000066032	ENST00000409971
31476	CTNNA2	0	.	GRCh38	chr2	79946361	79946361	+	Intron	SNP	A	A	G	novel	NA	LS174T_Muc2_clone2.sorted	LS174T_CTRL.sorted	A	A	NA	NA	NA	NA	NA	NA	NA	NA	NA	NA	NA	NA	NA	NA	NA	c.1056+36564N>G			ENST00000402739		NA	NA	NA	NA	NA	NA	CTNNA2,intron_variant,,ENST00000402739,NM_001282597.2;CTNNA2,intron_variant,,ENST00000466387,;CTNNA2,intron_variant,,ENST00000496558,NM_004389.3,NM_001282598.1;CTNNA2,intron_variant,,ENST00000629316,NM_001164883.1;	G	ENSG00000066032	ENST00000402739
31477	CTNNA2	0	.	GRCh38	chr2	80453035	80453035	+	Intron	SNP	G	G	A	novel	NA	LS174T_Muc2_clone2.sorted	LS174T_CTRL.sorted	G	G	NA	NA	NA	NA	NA	NA	NA	NA	NA	NA	NA	NA	NA	NA	NA	c.1290+33434N>A			ENST00000402739		NA	NA	NA	NA	NA	NA	CTNNA2,intron_variant,,ENST00000343114,NM_001282599.1;CTNNA2,intron_variant,,ENST00000361291,;CTNNA2,intron_variant,,ENST00000402739,NM_001282597.2;CTNNA2,intron_variant,,ENST00000409550,;CTNNA2,intron_variant,,ENST00000466387,;CTNNA2,intron_variant,,ENST00000496558,NM_004389.3,NM_001282598.1;CTNNA2,intron_variant,,ENST00000540488,;CTNNA2,intron_variant,,ENST00000541047,NM_001320810.1,NM_00128260…	A	ENSG00000066032	ENST00000402739
31478	CTNNA2	0	.	GRCh38	chr2	80620822	80620822	+	Intron	SNP	T	T	G	novel	NA	LS174T_Muc2_clone2.sorted	LS174T_CTRL.sorted	T	T	NA	NA	NA	NA	NA	NA	NA	NA	NA	NA	NA	NA	NA	NA	NA	c.2574+1594N>G			ENST00000402739		NA	NA	NA	NA	NA	NA	CTNNA2,intron_variant,,ENST00000343114,NM_001282599.1;CTNNA2,intron_variant,,ENST00000361291,;CTNNA2,intron_variant,,ENST00000402739,NM_001282597.2;CTNNA2,intron_variant,,ENST00000466387,;CTNNA2,intron_variant,,ENST00000496558,NM_004389.3,NM_001282598.1;CTNNA2,intron_variant,,ENST00000540488,;CTNNA2,intron_variant,,ENST00000541047,NM_001320810.1,NM_001282600.1;CTNNA2,intron_variant,,ENST000006293…	G	ENSG00000066032	ENST00000402739
31479	AC012355.1	0	.	GRCh38	chr2	80751005	80751005	+	Intron	SNP	A	A	G	novel	NA	LS174T_Muc2_clone2.sorted	LS174T_CTRL.sorted	A	A	NA	NA	NA	NA	NA	NA	NA	NA	NA	NA	NA	NA	NA	NA	NA	n.468+25465N>C			ENST00000450290		NA	NA	NA	NA	NA	NA	AC012355.1,intron_variant,,ENST00000450290,;	G	ENSG00000230975	ENST00000450290
31480	AC079896.1	0	.	GRCh38	chr2	81989989	81989989	+	Intron	SNP	C	C	T	novel	NA	LS174T_Muc2_clone2.sorted	LS174T_CTRL.sorted	C	C	NA	NA	NA	NA	NA	NA	NA	NA	NA	NA	NA	NA	NA	NA	NA	n.140-3410N>A			ENST00000455845		NA	NA	NA	NA	NA	NA	AC079896.1,intron_variant,,ENST00000455845,;	T	ENSG00000231781	ENST00000455845
31481	AC079896.1	0	.	GRCh38	chr2	81990014	81990014	+	Intron	SNP	G	G	T	novel	NA	LS174T_Muc2_clone2.sorted	LS174T_CTRL.sorted	G	G	NA	NA	NA	NA	NA	NA	NA	NA	NA	NA	NA	NA	NA	NA	NA	n.140-3435N>A			ENST00000455845		NA	NA	NA	NA	NA	NA	AC079896.1,intron_variant,,ENST00000455845,;	T	ENSG00000231781	ENST00000455845
31482	Unknown	0	.	GRCh38	chr2	82060696	82060696	+	IGR	SNP	A	A	G	novel	NA	LS174T_Muc2_clone2.sorted	LS174T_CTRL.sorted	A	A	NA	NA	NA	NA	NA	NA	NA	NA	NA	NA	NA	NA	NA	NA	NA						NA	NA	NA	NA	NA	NA		G
31483	Unknown	0	.	GRCh38	chr2	82443024	82443024	+	IGR	SNP	T	T	C	novel	NA	LS174T_Muc2_clone2.sorted	LS174T_CTRL.sorted	T	T	NA	NA	NA	NA	NA	NA	NA	NA	NA	NA	NA	NA	NA	NA	NA						NA	NA	NA	NA	NA	NA		C
31484	Unknown	0	.	GRCh38	chr2	82708726	82708726	+	IGR	SNP	A	A	G	rs922983493	NA	LS174T_Muc2_clone2.sorted	LS174T_CTRL.sorted	A	A	NA	NA	NA	NA	NA	NA	NA	NA	NA	NA	NA	NA	NA	NA	NA						NA	NA	NA	NA	NA	NA		G
31485	Unknown	0	.	GRCh38	chr2	83149796	83149796	+	IGR	SNP	T	T	C	novel	NA	LS174T_Muc2_clone2.sorted	LS174T_CTRL.sorted	T	T	NA	NA	NA	NA	NA	NA	NA	NA	NA	NA	NA	NA	NA	NA	NA						NA	NA	NA	NA	NA	NA		C
31486	ENSR00000611505	0	.	GRCh38	chr2	84078446	84078446	+	IGR	SNP	G	G	C	novel	NA	LS174T_Muc2_clone2.sorted	LS174T_CTRL.sorted	G	G	NA	NA	NA	NA	NA	NA	NA	NA	NA	NA	NA	NA	NA	NA	NA				ENSR00000611505		NA	NA	NA	NA	NA	NA	,regulatory_region_variant,,ENSR00000611505,;	C		ENSR00000611505
31487	Unknown	0	.	GRCh38	chr2	84146055	84146055	+	IGR	SNP	G	G	A	novel	NA	LS174T_Muc2_clone2.sorted	LS174T_CTRL.sorted	G	G	NA	NA	NA	NA	NA	NA	NA	NA	NA	NA	NA	NA	NA	NA	NA						NA	NA	NA	NA	NA	NA		A
31488	DNAH6	0	.	GRCh38	chr2	84545667	84545667	+	Intron	SNP	T	T	G	novel	NA	LS174T_Muc2_clone2.sorted	LS174T_CTRL.sorted	T	T	NA	NA	NA	NA	NA	NA	NA	NA	NA	NA	NA	NA	NA	NA	NA	c.930+1167N>G			ENST00000389394		NA	NA	NA	NA	NA	NA	DNAH6,intron_variant,,ENST00000389394,NM_001370.2;DNAH6,downstream_gene_variant,,ENST00000468661,;DNAH6,intron_variant,,ENST00000476689,;DNAH6,intron_variant,,ENST00000494025,;	G	ENSG00000115423	ENST00000389394
31489	KCMF1	0	.	GRCh38	chr2	85051116	85051116	+	Intron	SNP	C	C	A	novel	NA	LS174T_Muc2_clone2.sorted	LS174T_CTRL.sorted	C	C	NA	NA	NA	NA	NA	NA	NA	NA	NA	NA	NA	NA	NA	NA	NA	c.884+1468N>A			ENST00000409785		NA	NA	NA	NA	NA	NA	KCMF1,intron_variant,,ENST00000409785,NM_020122.5;KCMF1,downstream_gene_variant,,ENST00000453448,;	A	ENSG00000176407	ENST00000409785
31490	ENSR00000611880	0	.	GRCh38	chr2	85736934	85736934	+	IGR	SNP	A	A	C	novel	NA	LS174T_Muc2_clone2.sorted	LS174T_CTRL.sorted	A	A	NA	NA	NA	NA	NA	NA	NA	NA	NA	NA	NA	NA	NA	NA	NA				ENSR00000611880		NA	NA	NA	NA	NA	NA	,regulatory_region_variant,,ENSR00000611880,;	C		ENSR00000611880
31491	RMND5A	0	.	GRCh38	chr2	86744798	86744798	+	Intron	SNP	T	T	C	novel	NA	LS174T_Muc2_clone2.sorted	LS174T_CTRL.sorted	T	T	NA	NA	NA	NA	NA	NA	NA	NA	NA	NA	NA	NA	NA	NA	NA	c.285+3729N>C			ENST00000283632		NA	NA	NA	NA	NA	NA	RMND5A,intron_variant,,ENST00000283632,NM_022780.4;RMND5A,upstream_gene_variant,,ENST00000466417,;	C	ENSG00000153561	ENST00000283632
31492	AC006453.1	0	.	GRCh38	chr2	89599127	89599127	+	5'Flank	SNP	C	C	A	rs1222821121	NA	LS174T_Muc2_clone2.sorted	LS174T_CTRL.sorted	C	C	NA	NA	NA	NA	NA	NA	NA	NA	NA	NA	NA	NA	NA	NA	NA				ENST00000612131		NA	NA	NA	NA	NA	NA	AC006453.1,upstream_gene_variant,,ENST00000612131,;	A	ENSG00000276861	ENST00000612131
31493	IGKV1D-42	0	.	GRCh38	chr2	90189386	90189386	+	5'Flank	SNP	T	T	A	rs1347864400	NA	LS174T_Muc2_clone2.sorted	LS174T_CTRL.sorted	T	T	NA	NA	NA	NA	NA	NA	NA	NA	NA	NA	NA	NA	NA	NA	NA				ENST00000390278		NA	NA	NA	NA	NA	NA	IGKV1D-42,upstream_gene_variant,,ENST00000390278,;	A	ENSG00000211633	ENST00000390278
31494	Unknown	0	.	GRCh38	chr2	91487822	91487822	+	IGR	SNP	C	C	G	novel	NA	LS174T_Muc2_clone2.sorted	LS174T_CTRL.sorted	C	C	NA	NA	NA	NA	NA	NA	NA	NA	NA	NA	NA	NA	NA	NA	NA						NA	NA	NA	NA	NA	NA		G
31495	Unknown	0	.	GRCh38	chr2	94632294	94632294	+	IGR	SNP	G	G	T	novel	NA	LS174T_Muc2_clone2.sorted	LS174T_CTRL.sorted	G	G	NA	NA	NA	NA	NA	NA	NA	NA	NA	NA	NA	NA	NA	NA	NA						NA	NA	NA	NA	NA	NA		T
31496	AC097374.1	0	.	GRCh38	chr2	94950981	94950981	+	5'Flank	SNP	A	A	G	rs1553408580	NA	LS174T_Muc2_clone2.sorted	LS174T_CTRL.sorted	A	A	NA	NA	NA	NA	NA	NA	NA	NA	NA	NA	NA	NA	NA	NA	NA				ENST00000568768		NA	NA	NA	NA	NA	NA	AC097374.1,upstream_gene_variant,,ENST00000568768,;AC097374.1,upstream_gene_variant,,ENST00000582835,;AC097374.1,upstream_gene_variant,,ENST00000652556,;AC103563.3,downstream_gene_variant,,ENST00000428055,;	G	ENSG00000259848	ENST00000568768
31497	AC103563.3	0	.	GRCh38	chr2	94958442	94958442	+	5'Flank	SNP	G	G	T	novel	NA	LS174T_Muc2_clone2.sorted	LS174T_CTRL.sorted	G	G	NA	NA	NA	NA	NA	NA	NA	NA	NA	NA	NA	NA	NA	NA	NA				ENST00000428055		NA	NA	NA	NA	NA	NA	AC103563.3,upstream_gene_variant,,ENST00000428055,;AC103563.4,downstream_gene_variant,,ENST00000454384,;	T	ENSG00000231331	ENST00000428055
31498	AC009237.10	0	.	GRCh38	chr2	95494816	95494816	+	3'Flank	SNP	G	G	T	novel	NA	LS174T_Muc2_clone2.sorted	LS174T_CTRL.sorted	G	G	NA	NA	NA	NA	NA	NA	NA	NA	NA	NA	NA	NA	NA	NA	NA				ENST00000414112		NA	NA	NA	NA	NA	NA	AC009237.10,downstream_gene_variant,,ENST00000414112,;	T	ENSG00000237308	ENST00000414112
31499	Unknown	0	.	GRCh38	chr2	95707278	95707278	+	IGR	SNP	T	T	A	novel	NA	LS174T_Muc2_clone2.sorted	LS174T_CTRL.sorted	T	T	NA	NA	NA	NA	NA	NA	NA	NA	NA	NA	NA	NA	NA	NA	NA						NA	NA	NA	NA	NA	NA		A
31500	ANKRD36C	0	.	GRCh38	chr2	95912648	95912648	+	Intron	SNP	C	C	T	novel	NA	LS174T_Muc2_clone2.sorted	LS174T_CTRL.sorted	C	C	NA	NA	NA	NA	NA	NA	NA	NA	NA	NA	NA	NA	NA	NA	NA	c.2552-213N>A			ENST00000456556		NA	NA	NA	NA	NA	NA	ANKRD36C,intron_variant,,ENST00000295246,;ANKRD36C,intron_variant,,ENST00000456556,NM_001310154.3;ANKRD36C,intron_variant,,ENST00000534304,;	T	ENSG00000174501	ENST00000456556
31501	ACTR1B	0	.	GRCh38	chr2	97655278	97655278	+	3'Flank	SNP	A	A	G	novel	NA	LS174T_Muc2_clone2.sorted	LS174T_CTRL.sorted	A	A	NA	NA	NA	NA	NA	NA	NA	NA	NA	NA	NA	NA	NA	NA	NA				ENST00000289228		NA	NA	NA	NA	NA	NA	ACTR1B,downstream_gene_variant,,ENST00000289228,NM_005735.4;ACTR1B,downstream_gene_variant,,ENST00000451664,;ACTR1B,downstream_gene_variant,,ENST00000460427,;,regulatory_region_variant,,ENSR00001034823,;	G	ENSG00000115073	ENST00000289228
31502	Unknown	0	.	GRCh38	chr2	98048404	98048404	+	IGR	SNP	T	T	G	novel	NA	LS174T_Muc2_clone2.sorted	LS174T_CTRL.sorted	T	T	NA	NA	NA	NA	NA	NA	NA	NA	NA	NA	NA	NA	NA	NA	NA						NA	NA	NA	NA	NA	NA		G
31503	VWA3B	0	.	GRCh38	chr2	98199528	98199528	+	Intron	SNP	A	A	G	novel	NA	LS174T_Muc2_clone2.sorted	LS174T_CTRL.sorted	A	A	NA	NA	NA	NA	NA	NA	NA	NA	NA	NA	NA	NA	NA	NA	NA	c.1737+5036N>G			ENST00000477737		NA	NA	NA	NA	NA	NA	VWA3B,intron_variant,,ENST00000477737,NM_144992.5,NM_001345864.2;VWA3B,intron_variant,,ENST00000489968,;VWA3B,intron_variant,,ENST00000409460,;VWA3B,intron_variant,,ENST00000416277,;VWA3B,intron_variant,,ENST00000422503,;VWA3B,intron_variant,,ENST00000432242,;VWA3B,intron_variant,,ENST00000433678,;VWA3B,intron_variant,,ENST00000448638,;VWA3B,intron_variant,,ENST00000466852,;VWA3B,intron_variant,,…	G	ENSG00000168658	ENST00000477737
31504	Unknown	0	.	GRCh38	chr2	98410852	98410852	+	IGR	SNP	G	G	A	novel	NA	LS174T_Muc2_clone2.sorted	LS174T_CTRL.sorted	G	G	NA	NA	NA	NA	NA	NA	NA	NA	NA	NA	NA	NA	NA	NA	NA						NA	NA	NA	NA	NA	NA		A
31505	TSGA10	0	.	GRCh38	chr2	99079804	99079804	+	Intron	SNP	T	T	C	novel	NA	LS174T_Muc2_clone2.sorted	LS174T_CTRL.sorted	T	T	NA	NA	NA	NA	NA	NA	NA	NA	NA	NA	NA	NA	NA	NA	NA	c.728-991N>G			ENST00000393483		NA	NA	NA	NA	NA	NA	TSGA10,intron_variant,,ENST00000355053,NM_182911.4,NM_001349012.1;TSGA10,intron_variant,,ENST00000393482,;TSGA10,intron_variant,,ENST00000393483,NM_001349013.2,NM_025244.4;TSGA10,intron_variant,,ENST00000409564,;TSGA10,intron_variant,,ENST00000410001,NM_001349014.1;TSGA10,intron_variant,,ENST00000674128,;TSGA10,intron_variant,,ENST00000478090,;TSGA10,intron_variant,,ENST00000488960,;TSGA10,upstre…	C	ENSG00000135951	ENST00000393483
31506	AFF3	0	.	GRCh38	chr2	100027554	100027554	+	Intron	SNP	A	A	C	novel	NA	LS174T_Muc2_clone2.sorted	LS174T_CTRL.sorted	A	A	NA	NA	NA	NA	NA	NA	NA	NA	NA	NA	NA	NA	NA	NA	NA	c.54-15983N>G			ENST00000409579		NA	NA	NA	NA	NA	NA	AFF3,intron_variant,,ENST00000317233,NM_002285.3;AFF3,intron_variant,,ENST00000409236,;AFF3,intron_variant,,ENST00000409579,NM_001025108.2;AFF3,intron_variant,,ENST00000415384,;AFF3,intron_variant,,ENST00000416492,;AFF3,intron_variant,,ENST00000423966,;AFF3,intron_variant,,ENST00000424600,;AFF3,intron_variant,,ENST00000432037,;AFF3,intron_variant,,ENST00000440445,;AFF3,intron_variant,,ENST0000044…	C	ENSG00000144218	ENST00000409579
31507	NMS	0	.	GRCh38	chr2	100471296	100471296	+	Intron	SNP	G	G	T	novel	NA	LS174T_Muc2_clone2.sorted	LS174T_CTRL.sorted	G	G	NA	NA	NA	NA	NA	NA	NA	NA	NA	NA	NA	NA	NA	NA	NA	c.76+732N>T			ENST00000376865		NA	NA	NA	NA	NA	NA	NMS,intron_variant,,ENST00000376865,NM_001011717.1;	T	ENSG00000204640	ENST00000376865
31508	AC092845.1	0	.	GRCh38	chr2	100647609	100647609	+	Intron	SNP	A	A	G	novel	NA	LS174T_Muc2_clone2.sorted	LS174T_CTRL.sorted	A	A	NA	NA	NA	NA	NA	NA	NA	NA	NA	NA	NA	NA	NA	NA	NA	n.61-1310N>C			ENST00000658941		NA	NA	NA	NA	NA	NA	AC092845.1,intron_variant,,ENST00000658941,;	G	ENSG00000287832	ENST00000658941
31509	LINC01868	0	.	GRCh38	chr2	100679676	100679676	+	5'Flank	SNP	C	C	A	novel	NA	LS174T_Muc2_clone2.sorted	LS174T_CTRL.sorted	C	C	NA	NA	NA	NA	NA	NA	NA	NA	NA	NA	NA	NA	NA	NA	NA				ENST00000414965		NA	NA	NA	NA	NA	NA	LINC01868,upstream_gene_variant,,ENST00000414965,;	A	ENSG00000234169	ENST00000414965
31510	TBC1D8	0	.	GRCh38	chr2	101089417	101089417	+	Intron	SNP	G	G	A	rs564849306	NA	LS174T_Muc2_clone2.sorted	LS174T_CTRL.sorted	G	G	NA	NA	NA	NA	NA	NA	NA	NA	NA	NA	NA	NA	NA	NA	NA	c.283+792N>T			ENST00000409318		NA	NA	NA	NA	NA	NA	TBC1D8,intron_variant,,ENST00000376840,NM_001102426.2;TBC1D8,intron_variant,,ENST00000409318,NM_001330348.1;TBC1D8,intron_variant,,ENST00000487392,;TBC1D8,downstream_gene_variant,,ENST00000463469,;,regulatory_region_variant,,ENSR00001035211,;	A	ENSG00000204634	ENST00000409318
31511	IL1R1	0	.	GRCh38	chr2	102154986	102154986	+	Intron	SNP	A	A	G	rs553431496	NA	LS174T_Muc2_clone2.sorted	LS174T_CTRL.sorted	A	A	NA	NA	NA	NA	NA	NA	NA	NA	NA	NA	NA	NA	NA	NA	NA	c.-7+969N>G			ENST00000410023		NA	NA	NA	NA	NA	NA	IL1R1,intron_variant,,ENST00000409288,;IL1R1,intron_variant,,ENST00000409329,;IL1R1,intron_variant,,ENST00000409589,;IL1R1,intron_variant,,ENST00000409929,NM_001288706.2;IL1R1,intron_variant,,ENST00000410023,NM_001320978.2,NM_001320980.2,NM_001320981.2,NM_001320982.2,NM_000877.4;IL1R1,intron_variant,,ENST00000424272,;IL1R1,intron_variant,,ENST00000428279,NM_001320985.1,NM_001320984.1,NM_001320983…	G	ENSG00000115594	ENST00000410023
31512	IL1RL2	0	.	GRCh38	chr2	102214160	102214160	+	Intron	SNP	A	A	G	novel	NA	LS174T_Muc2_clone2.sorted	LS174T_CTRL.sorted	A	A	NA	NA	NA	NA	NA	NA	NA	NA	NA	NA	NA	NA	NA	NA	NA	c.724+1986N>G			ENST00000264257		NA	NA	NA	NA	NA	NA	IL1RL2,intron_variant,,ENST00000264257,NM_001351449.2,NM_003854.4,NM_001351450.2,NM_001351446.1;IL1RL2,intron_variant,,ENST00000441515,NM_001351447.1,NM_001351448.1;IL1RL2,intron_variant,,ENST00000481806,;	G	ENSG00000115598	ENST00000264257
31513	IL18R1	0	.	GRCh38	chr2	102390700	102390700	+	Intron	SNP	G	G	A	novel	NA	LS174T_Muc2_clone2.sorted	LS174T_CTRL.sorted	G	G	NA	NA	NA	NA	NA	NA	NA	NA	NA	NA	NA	NA	NA	NA	NA	c.1111+483N>A			ENST00000409599		NA	NA	NA	NA	NA	NA	IL18R1,intron_variant,,ENST00000233957,NM_001282399.2;IL18R1,intron_variant,,ENST00000409599,NM_003855.5,NM_001371418.1,NM_001371422.1,NM_001371423.1,NM_001371424.1,NM_001371421.1,NM_001371419.1,NM_001371420.1;IL18R1,intron_variant,,ENST00000410040,;	A	ENSG00000115604	ENST00000409599
31514	Unknown	0	.	GRCh38	chr2	103427861	103427861	+	IGR	SNP	A	A	G	novel	NA	LS174T_Muc2_clone2.sorted	LS174T_CTRL.sorted	A	A	NA	NA	NA	NA	NA	NA	NA	NA	NA	NA	NA	NA	NA	NA	NA						NA	NA	NA	NA	NA	NA		G
31515	Unknown	0	.	GRCh38	chr2	103777886	103777886	+	IGR	SNP	T	T	C	novel	NA	LS174T_Muc2_clone2.sorted	LS174T_CTRL.sorted	T	T	NA	NA	NA	NA	NA	NA	NA	NA	NA	NA	NA	NA	NA	NA	NA						NA	NA	NA	NA	NA	NA		C
31516	LINC01965	0	.	GRCh38	chr2	103903698	103903698	+	Intron	SNP	A	A	G	novel	NA	LS174T_Muc2_clone2.sorted	LS174T_CTRL.sorted	A	A	NA	NA	NA	NA	NA	NA	NA	NA	NA	NA	NA	NA	NA	NA	NA	n.136+29253N>G			ENST00000537492		NA	NA	NA	NA	NA	NA	LINC01965,intron_variant,,ENST00000537492,;LINC01965,intron_variant,,ENST00000544869,;LINC01965,intron_variant,,ENST00000655320,;	G	ENSG00000256637	ENST00000537492
31517	ST6GAL2	0	.	GRCh38	chr2	106850890	106850890	+	Intron	SNP	A	A	G	novel	NA	LS174T_Muc2_clone2.sorted	LS174T_CTRL.sorted	A	A	NA	NA	NA	NA	NA	NA	NA	NA	NA	NA	NA	NA	NA	NA	NA	c.-57-6856N>C			ENST00000409382		NA	NA	NA	NA	NA	NA	ST6GAL2,intron_variant,,ENST00000361686,NM_032528.3,NM_001322362.2;ST6GAL2,intron_variant,,ENST00000409087,NM_001142352.2;ST6GAL2,intron_variant,,ENST00000409382,NM_001142351.2;ST6GAL2,intron_variant,,ENST00000419159,;,regulatory_region_variant,,ENSR00000615742,;	G	ENSG00000144057	ENST00000409382
31518	AC005040.1	0	.	GRCh38	chr2	106968635	106968635	+	3'Flank	SNP	A	A	G	novel	NA	LS174T_Muc2_clone2.sorted	LS174T_CTRL.sorted	A	A	NA	NA	NA	NA	NA	NA	NA	NA	NA	NA	NA	NA	NA	NA	NA				ENST00000437783		NA	NA	NA	NA	NA	NA	AC005040.1,downstream_gene_variant,,ENST00000437783,;AC005040.2,intron_variant,,ENST00000658087,;	G	ENSG00000226905	ENST00000437783
31519	Unknown	0	.	GRCh38	chr2	107011088	107011088	+	IGR	SNP	C	C	T	novel	NA	LS174T_Muc2_clone2.sorted	LS174T_CTRL.sorted	C	C	NA	NA	NA	NA	NA	NA	NA	NA	NA	NA	NA	NA	NA	NA	NA						NA	NA	NA	NA	NA	NA		T
31520	Unknown	0	.	GRCh38	chr2	107050362	107050362	+	IGR	SNP	A	A	G	novel	NA	LS174T_Muc2_clone2.sorted	LS174T_CTRL.sorted	A	A	NA	NA	NA	NA	NA	NA	NA	NA	NA	NA	NA	NA	NA	NA	NA						NA	NA	NA	NA	NA	NA		G
31521	LINC01885	0	.	GRCh38	chr2	107449591	107449591	+	Intron	SNP	T	T	G	novel	NA	LS174T_Muc2_clone2.sorted	LS174T_CTRL.sorted	T	T	NA	NA	NA	NA	NA	NA	NA	NA	NA	NA	NA	NA	NA	NA	NA	n.296-32808N>C			ENST00000414300		NA	NA	NA	NA	NA	NA	LINC01885,intron_variant,,ENST00000414300,;LINC01885,intron_variant,,ENST00000654481,;	G	ENSG00000237880	ENST00000414300
31522	LINC01885	0	.	GRCh38	chr2	107583871	107583871	+	Intron	SNP	C	C	A	novel	NA	LS174T_Muc2_clone2.sorted	LS174T_CTRL.sorted	C	C	NA	NA	NA	NA	NA	NA	NA	NA	NA	NA	NA	NA	NA	NA	NA	n.326-55007N>T			ENST00000654481		NA	NA	NA	NA	NA	NA	LINC01885,intron_variant,,ENST00000654481,;	A	ENSG00000237880	ENST00000654481
31523	LINC01594	0	.	GRCh38	chr2	108207371	108207371	+	Intron	SNP	A	A	G	novel	NA	LS174T_Muc2_clone2.sorted	LS174T_CTRL.sorted	A	A	NA	NA	NA	NA	NA	NA	NA	NA	NA	NA	NA	NA	NA	NA	NA	n.192+10324N>C			ENST00000445083		NA	NA	NA	NA	NA	NA	LINC01594,intron_variant,,ENST00000445083,;LINC01594,intron_variant,,ENST00000666270,;LINC01594,intron_variant,,ENST00000669479,;	G	ENSG00000225328	ENST00000445083
31524	SH3RF3	0	.	GRCh38	chr2	109176982	109176982	+	Intron	SNP	A	A	G	novel	NA	LS174T_Muc2_clone2.sorted	LS174T_CTRL.sorted	A	A	NA	NA	NA	NA	NA	NA	NA	NA	NA	NA	NA	NA	NA	NA	NA	c.573+46869N>G			ENST00000309415		NA	NA	NA	NA	NA	NA	SH3RF3,intron_variant,,ENST00000309415,NM_001099289.3;,regulatory_region_variant,,ENSR00001035834,;	G	ENSG00000172985	ENST00000309415
31525	NPHP1	0	.	GRCh38	chr2	110143123	110143123	+	Intron	SNP	A	A	C	novel	NA	LS174T_Muc2_clone2.sorted	LS174T_CTRL.sorted	A	A	NA	NA	NA	NA	NA	NA	NA	NA	NA	NA	NA	NA	NA	NA	NA	c.1697+419N>G			ENST00000316534		NA	NA	NA	NA	NA	NA	NPHP1,intron_variant,,ENST00000316534,NM_000272.4;NPHP1,intron_variant,,ENST00000355301,NM_001128179.2;NPHP1,intron_variant,,ENST00000393272,NM_207181.3;NPHP1,intron_variant,,ENST00000417665,;NPHP1,intron_variant,,ENST00000445609,NM_001128178.2;NPHP1,intron_variant,,ENST00000461707,;NPHP1,intron_variant,,ENST00000493051,;NPHP1,intron_variant,,ENST00000496524,;	C	ENSG00000144061	ENST00000316534
31526	AC017002.3	0	.	GRCh38	chr2	111572357	111572357	+	Intron	SNP	T	T	G	rs867024669	NA	LS174T_Muc2_clone2.sorted	LS174T_CTRL.sorted	T	T	NA	NA	NA	NA	NA	NA	NA	NA	NA	NA	NA	NA	NA	NA	NA	n.27-64766N>G			ENST00000630717		NA	NA	NA	NA	NA	NA	AC017002.3,intron_variant,,ENST00000630717,;AC017002.4,intron_variant,,ENST00000644013,;SOCAR,downstream_gene_variant,,ENST00000627971,;	G	ENSG00000280878	ENST00000630717
31527	AC017002.4	0	.	GRCh38	chr2	111683333	111683333	+	Intron	SNP	A	A	C	novel	NA	LS174T_Muc2_clone2.sorted	LS174T_CTRL.sorted	A	A	NA	NA	NA	NA	NA	NA	NA	NA	NA	NA	NA	NA	NA	NA	NA	n.68+15633N>G			ENST00000644013		NA	NA	NA	NA	NA	NA	ANAPC1,intron_variant,,ENST00000643447,;AC017002.4,intron_variant,,ENST00000644013,;	C	ENSG00000285016	ENST00000644013
31528	TTL	0	.	GRCh38	chr2	112524365	112524365	+	Intron	SNP	G	G	A	rs547968156	NA	LS174T_Muc2_clone2.sorted	LS174T_CTRL.sorted	G	G	NA	NA	NA	NA	NA	NA	NA	NA	NA	NA	NA	NA	NA	NA	NA	c.1019+3940N>A			ENST00000233336		NA	NA	NA	NA	NA	NA	TTL,intron_variant,,ENST00000233336,NM_153712.5,NM_001371712.1;TTL,intron_variant,,ENST00000460450,;TTL,downstream_gene_variant,,ENST00000476615,;	A	ENSG00000114999	ENST00000233336
31529	Unknown	0	.	GRCh38	chr2	113150775	113150775	+	IGR	SNP	T	T	A	novel	NA	LS174T_Muc2_clone2.sorted	LS174T_CTRL.sorted	T	T	NA	NA	NA	NA	NA	NA	NA	NA	NA	NA	NA	NA	NA	NA	NA						NA	NA	NA	NA	NA	NA		A
31530	DPP10-AS3	0	.	GRCh38	chr2	114825019	114825019	+	3'Flank	SNP	C	C	T	novel	NA	LS174T_Muc2_clone2.sorted	LS174T_CTRL.sorted	C	C	NA	NA	NA	NA	NA	NA	NA	NA	NA	NA	NA	NA	NA	NA	NA				ENST00000417844		NA	NA	NA	NA	NA	NA	DPP10,intron_variant,,ENST00000409163,NM_001321910.2,NM_001321913.2,NM_001178036.2,NM_001321912.2,NM_001321908.2,NM_001321905.2,NM_001321911.2,NM_001178037.2,NM_001321914.1;DPP10,intron_variant,,ENST00000410059,NM_020868.6,NM_001321907.2;DPP10,intron_variant,,ENST00000436732,;DPP10,intron_variant,,ENST00000461250,;DPP10-AS3,downstream_gene_variant,,ENST00000417844,;	T	ENSG00000231538	ENST00000417844
31531	DPP10	0	.	GRCh38	chr2	114984493	114984493	+	Intron	SNP	A	A	G	novel	NA	LS174T_Muc2_clone2.sorted	LS174T_CTRL.sorted	A	A	NA	NA	NA	NA	NA	NA	NA	NA	NA	NA	NA	NA	NA	NA	NA	c.-90-324746N>G			ENST00000409163		NA	NA	NA	NA	NA	NA	DPP10,intron_variant,,ENST00000409163,NM_001321910.2,NM_001321913.2,NM_001178036.2,NM_001321912.2,NM_001321908.2,NM_001321905.2,NM_001321911.2,NM_001178037.2,NM_001321914.1;DPP10,intron_variant,,ENST00000410059,NM_020868.6,NM_001321907.2;DPP10,intron_variant,,ENST00000436732,;DPP10,intron_variant,,ENST00000461250,;	G	ENSG00000175497	ENST00000409163
31532	DPP10	0	.	GRCh38	chr2	115415795	115415795	+	Intron	SNP	T	T	C	rs12476869	NA	LS174T_Muc2_clone2.sorted	LS174T_CTRL.sorted	T	T	NA	NA	NA	NA	NA	NA	NA	NA	NA	NA	NA	NA	NA	NA	NA	c.283+71883N>C			ENST00000393147		NA	NA	NA	NA	NA	NA	DPP10,intron_variant,,ENST00000310323,NM_001321906.1,NM_001004360.4,NM_001321909.2;DPP10,intron_variant,,ENST00000393146,;DPP10,intron_variant,,ENST00000393147,NM_001178034.1;DPP10,intron_variant,,ENST00000409163,NM_001321910.2,NM_001321913.2,NM_001178036.2,NM_001321912.2,NM_001321908.2,NM_001321905.2,NM_001321911.2,NM_001178037.2,NM_001321914.1;DPP10,intron_variant,,ENST00000410059,NM_020868.6,N…	C	ENSG00000175497	ENST00000393147
31533	DPP10	0	.	GRCh38	chr2	115443007	115443007	+	Intron	SNP	T	T	G	novel	NA	LS174T_Muc2_clone2.sorted	LS174T_CTRL.sorted	T	T	NA	NA	NA	NA	NA	NA	NA	NA	NA	NA	NA	NA	NA	NA	NA	c.284-56503N>G			ENST00000393147		NA	NA	NA	NA	NA	NA	DPP10,intron_variant,,ENST00000310323,NM_001321906.1,NM_001004360.4,NM_001321909.2;DPP10,intron_variant,,ENST00000393146,;DPP10,intron_variant,,ENST00000393147,NM_001178034.1;DPP10,intron_variant,,ENST00000409163,NM_001321910.2,NM_001321913.2,NM_001178036.2,NM_001321912.2,NM_001321908.2,NM_001321905.2,NM_001321911.2,NM_001178037.2,NM_001321914.1;DPP10,intron_variant,,ENST00000410059,NM_020868.6,N…	G	ENSG00000175497	ENST00000393147
31534	DPP10	0	.	GRCh38	chr2	115562237	115562237	+	Intron	SNP	A	A	G	novel	NA	LS174T_Muc2_clone2.sorted	LS174T_CTRL.sorted	A	A	NA	NA	NA	NA	NA	NA	NA	NA	NA	NA	NA	NA	NA	NA	NA	c.453+36265N>G			ENST00000393147		NA	NA	NA	NA	NA	NA	DPP10,intron_variant,,ENST00000310323,NM_001321906.1,NM_001004360.4,NM_001321909.2;DPP10,intron_variant,,ENST00000393146,;DPP10,intron_variant,,ENST00000393147,NM_001178034.1;DPP10,intron_variant,,ENST00000409163,NM_001321910.2,NM_001321913.2,NM_001178036.2,NM_001321912.2,NM_001321908.2,NM_001321905.2,NM_001321911.2,NM_001178037.2,NM_001321914.1;DPP10,intron_variant,,ENST00000410059,NM_020868.6,N…	G	ENSG00000175497	ENST00000393147
31535	DPP10	0	.	GRCh38	chr2	115666626	115666626	+	Intron	SNP	T	T	C	rs1302424146	NA	LS174T_Muc2_clone2.sorted	LS174T_CTRL.sorted	T	T	NA	NA	NA	NA	NA	NA	NA	NA	NA	NA	NA	NA	NA	NA	NA	c.454-23061N>C			ENST00000393147		NA	NA	NA	NA	NA	NA	DPP10,intron_variant,,ENST00000310323,NM_001321906.1,NM_001004360.4,NM_001321909.2;DPP10,intron_variant,,ENST00000393146,;DPP10,intron_variant,,ENST00000393147,NM_001178034.1;DPP10,intron_variant,,ENST00000409163,NM_001321910.2,NM_001321913.2,NM_001178036.2,NM_001321912.2,NM_001321908.2,NM_001321905.2,NM_001321911.2,NM_001178037.2,NM_001321914.1;DPP10,intron_variant,,ENST00000410059,NM_020868.6,N…	C	ENSG00000175497	ENST00000393147
31536	DPP10	0	.	GRCh38	chr2	115795753	115795753	+	Intron	SNP	G	G	T	novel	NA	LS174T_Muc2_clone2.sorted	LS174T_CTRL.sorted	G	G	NA	NA	NA	NA	NA	NA	NA	NA	NA	NA	NA	NA	NA	NA	NA	c.1712+4397N>T			ENST00000393147		NA	NA	NA	NA	NA	NA	DPP10,intron_variant,,ENST00000310323,NM_001321906.1,NM_001004360.4,NM_001321909.2;DPP10,intron_variant,,ENST00000393147,NM_001178034.1;DPP10,intron_variant,,ENST00000409163,NM_001321910.2,NM_001321913.2,NM_001178036.2,NM_001321912.2,NM_001321908.2,NM_001321905.2,NM_001321911.2,NM_001178037.2,NM_001321914.1;DPP10,intron_variant,,ENST00000410059,NM_020868.6,NM_001321907.2;	T	ENSG00000175497	ENST00000393147
31537	Unknown	0	.	GRCh38	chr2	117223275	117223275	+	IGR	SNP	A	A	G	novel	NA	LS174T_Muc2_clone2.sorted	LS174T_CTRL.sorted	A	A	NA	NA	NA	NA	NA	NA	NA	NA	NA	NA	NA	NA	NA	NA	NA						NA	NA	NA	NA	NA	NA		G
31538	Unknown	0	.	GRCh38	chr2	117468084	117468084	+	IGR	SNP	C	C	A	rs149774176	NA	LS174T_Muc2_clone2.sorted	LS174T_CTRL.sorted	C	C	NA	NA	NA	NA	NA	NA	NA	NA	NA	NA	NA	NA	NA	NA	NA						NA	NA	NA	NA	NA	NA		A
31539	Unknown	0	.	GRCh38	chr2	117468172	117468172	+	IGR	SNP	T	T	A	novel	NA	LS174T_Muc2_clone2.sorted	LS174T_CTRL.sorted	T	T	NA	NA	NA	NA	NA	NA	NA	NA	NA	NA	NA	NA	NA	NA	NA						NA	NA	NA	NA	NA	NA		A
31540	Unknown	0	.	GRCh38	chr2	117511938	117511938	+	IGR	SNP	A	A	G	novel	NA	LS174T_Muc2_clone2.sorted	LS174T_CTRL.sorted	A	A	NA	NA	NA	NA	NA	NA	NA	NA	NA	NA	NA	NA	NA	NA	NA						NA	NA	NA	NA	NA	NA		G
31541	Unknown	0	.	GRCh38	chr2	117633054	117633054	+	IGR	SNP	C	C	T	novel	NA	LS174T_Muc2_clone2.sorted	LS174T_CTRL.sorted	C	C	NA	NA	NA	NA	NA	NA	NA	NA	NA	NA	NA	NA	NA	NA	NA						NA	NA	NA	NA	NA	NA		T
31542	Unknown	0	.	GRCh38	chr2	117854093	117854093	+	IGR	SNP	C	C	T	novel	NA	LS174T_Muc2_clone2.sorted	LS174T_CTRL.sorted	C	C	NA	NA	NA	NA	NA	NA	NA	NA	NA	NA	NA	NA	NA	NA	NA						NA	NA	NA	NA	NA	NA		T
31543	LINC01956	0	.	GRCh38	chr2	118795514	118795514	+	Intron	SNP	C	C	T	rs1558789211	NA	LS174T_Muc2_clone2.sorted	LS174T_CTRL.sorted	C	C	NA	NA	NA	NA	NA	NA	NA	NA	NA	NA	NA	NA	NA	NA	NA	n.174-27075N>A			ENST00000557729		NA	NA	NA	NA	NA	NA	LINC01956,intron_variant,,ENST00000557729,;	T	ENSG00000258910	ENST00000557729
31544	Unknown	0	.	GRCh38	chr2	120482898	120482898	+	IGR	SNP	G	G	A	novel	NA	LS174T_Muc2_clone2.sorted	LS174T_CTRL.sorted	G	G	NA	NA	NA	NA	NA	NA	NA	NA	NA	NA	NA	NA	NA	NA	NA						NA	NA	NA	NA	NA	NA		A
31545	GLI2	0	.	GRCh38	chr2	120917764	120917764	+	Intron	SNP	G	G	A	novel	NA	LS174T_Muc2_clone2.sorted	LS174T_CTRL.sorted	G	G	NA	NA	NA	NA	NA	NA	NA	NA	NA	NA	NA	NA	NA	NA	NA	c.149-9597N>A			ENST00000452319		NA	NA	NA	NA	NA	NA	GLI2,intron_variant,,ENST00000360874,;GLI2,intron_variant,,ENST00000361492,NM_001371271.1;GLI2,intron_variant,,ENST00000418323,;GLI2,intron_variant,,ENST00000452319,NM_005270.5;GLI2,intron_variant,,ENST00000435313,;GLI2,intron_variant,,ENST00000482119,;GLI2,intron_variant,,ENST00000341310,;GLI2,intron_variant,,ENST00000433812,;GLI2,intron_variant,,ENST00000437950,;GLI2,intron_variant,,ENST0000043…	A	ENSG00000074047	ENST00000452319
31546	GLI2	0	.	GRCh38	chr2	120974866	120974866	+	Intron	SNP	G	G	A	novel	NA	LS174T_Muc2_clone2.sorted	LS174T_CTRL.sorted	G	G	NA	NA	NA	NA	NA	NA	NA	NA	NA	NA	NA	NA	NA	NA	NA	c.1183-58N>A			ENST00000452319		NA	NA	NA	NA	NA	NA	GLI2,intron_variant,,ENST00000361492,NM_001371271.1;GLI2,intron_variant,,ENST00000452319,NM_005270.5;GLI2,downstream_gene_variant,,ENST00000360874,;GLI2,intron_variant,,ENST00000435313,;GLI2,intron_variant,,ENST00000341310,;GLI2,intron_variant,,ENST00000433812,;GLI2,intron_variant,,ENST00000437950,;GLI2,intron_variant,,ENST00000438299,;GLI2,intron_variant,,ENST00000445186,;GLI2,intron_variant,,EN…	A	ENSG00000074047	ENST00000452319
31547	CLASP1	0	.	GRCh38	chr2	121403700	121403700	+	Intron	SNP	C	C	T	novel	NA	LS174T_Muc2_clone2.sorted	LS174T_CTRL.sorted	C	C	NA	NA	NA	NA	NA	NA	NA	NA	NA	NA	NA	NA	NA	NA	NA	c.2733+671N>A			ENST00000263710		NA	NA	NA	NA	NA	NA	CLASP1,intron_variant,,ENST00000263710,NM_015282.3;CLASP1,intron_variant,,ENST00000397587,;CLASP1,intron_variant,,ENST00000409078,NM_001142274.2;CLASP1,intron_variant,,ENST00000452274,;CLASP1,intron_variant,,ENST00000455322,NM_001142273.2;CLASP1,intron_variant,,ENST00000541377,NM_001207051.2;CLASP1,intron_variant,,ENST00000646274,;CLASP1,downstream_gene_variant,,ENST00000463621,;	T	ENSG00000074054	ENST00000263710
31548	CLASP1	0	.	GRCh38	chr2	121566439	121566439	+	Intron	SNP	C	C	T	novel	NA	LS174T_Muc2_clone2.sorted	LS174T_CTRL.sorted	C	C	NA	NA	NA	NA	NA	NA	NA	NA	NA	NA	NA	NA	NA	NA	NA	c.196-36114N>A			ENST00000263710		NA	NA	NA	NA	NA	NA	CLASP1,intron_variant,,ENST00000263710,NM_015282.3;CLASP1,intron_variant,,ENST00000397587,;CLASP1,intron_variant,,ENST00000409078,NM_001142274.2;CLASP1,intron_variant,,ENST00000455322,NM_001142273.2;CLASP1,intron_variant,,ENST00000541377,NM_001207051.2;CLASP1,intron_variant,,ENST00000646274,;	T	ENSG00000074054	ENST00000263710
31549	AC011246.1	0	.	GRCh38	chr2	122167854	122167854	+	Intron	SNP	C	C	T	novel	NA	LS174T_Muc2_clone2.sorted	LS174T_CTRL.sorted	C	C	NA	NA	NA	NA	NA	NA	NA	NA	NA	NA	NA	NA	NA	NA	NA	n.604-52965N>T			ENST00000657880		NA	NA	NA	NA	NA	NA	AC011246.1,intron_variant,,ENST00000657880,;	T	ENSG00000286481	ENST00000657880
31550	AC064859.1	0	.	GRCh38	chr2	123849708	123849708	+	3'Flank	SNP	T	T	A	novel	NA	LS174T_Muc2_clone2.sorted	LS174T_CTRL.sorted	T	T	NA	NA	NA	NA	NA	NA	NA	NA	NA	NA	NA	NA	NA	NA	NA				ENST00000624741		NA	NA	NA	NA	NA	NA	AC064859.1,downstream_gene_variant,,ENST00000624741,;	A	ENSG00000279874	ENST00000624741
31551	CNTNAP5	0	.	GRCh38	chr2	124081134	124081134	+	Intron	SNP	T	T	C	novel	NA	LS174T_Muc2_clone2.sorted	LS174T_CTRL.sorted	T	T	NA	NA	NA	NA	NA	NA	NA	NA	NA	NA	NA	NA	NA	NA	NA	c.82+55402N>C			ENST00000431078		NA	NA	NA	NA	NA	NA	CNTNAP5,intron_variant,,ENST00000431078,NM_001367498.1,NM_130773.4;CNTNAP5,intron_variant,,ENST00000423939,;	C	ENSG00000155052	ENST00000431078
31552	CNTNAP5	0	.	GRCh38	chr2	124550017	124550017	+	Intron	SNP	T	T	A	novel	NA	LS174T_Muc2_clone2.sorted	LS174T_CTRL.sorted	T	T	NA	NA	NA	NA	NA	NA	NA	NA	NA	NA	NA	NA	NA	NA	NA	c.1647-13200N>A			ENST00000431078		NA	NA	NA	NA	NA	NA	CNTNAP5,intron_variant,,ENST00000431078,NM_001367498.1,NM_130773.4;	A	ENSG00000155052	ENST00000431078
31553	CNTNAP5	0	.	GRCh38	chr2	124842454	124842454	+	Intron	SNP	C	C	A	novel	NA	LS174T_Muc2_clone2.sorted	LS174T_CTRL.sorted	C	C	NA	NA	NA	NA	NA	NA	NA	NA	NA	NA	NA	NA	NA	NA	NA	c.3215-22852N>A			ENST00000431078		NA	NA	NA	NA	NA	NA	CNTNAP5,intron_variant,,ENST00000431078,NM_001367498.1,NM_130773.4;	A	ENSG00000155052	ENST00000431078
31554	Unknown	0	.	GRCh38	chr2	125486696	125486696	+	IGR	SNP	C	C	A	rs1453422759	NA	LS174T_Muc2_clone2.sorted	LS174T_CTRL.sorted	C	C	NA	NA	NA	NA	NA	NA	NA	NA	NA	NA	NA	NA	NA	NA	NA						NA	NA	NA	NA	NA	NA		A
31555	Unknown	0	.	GRCh38	chr2	125864671	125864671	+	IGR	SNP	T	T	C	novel	NA	LS174T_Muc2_clone2.sorted	LS174T_CTRL.sorted	T	T	NA	NA	NA	NA	NA	NA	NA	NA	NA	NA	NA	NA	NA	NA	NA						NA	NA	NA	NA	NA	NA		C
31556	Unknown	0	.	GRCh38	chr2	125905867	125905867	+	IGR	SNP	T	T	G	novel	NA	LS174T_Muc2_clone2.sorted	LS174T_CTRL.sorted	T	T	NA	NA	NA	NA	NA	NA	NA	NA	NA	NA	NA	NA	NA	NA	NA						NA	NA	NA	NA	NA	NA		G
31557	Unknown	0	.	GRCh38	chr2	125987215	125987215	+	IGR	SNP	T	T	C	novel	NA	LS174T_Muc2_clone2.sorted	LS174T_CTRL.sorted	T	T	NA	NA	NA	NA	NA	NA	NA	NA	NA	NA	NA	NA	NA	NA	NA						NA	NA	NA	NA	NA	NA		C
31558	GYPC	0	.	GRCh38	chr2	126696039	126696039	+	Missense_Mutation	SNP	A	A	G	novel	NA	LS174T_Muc2_clone2.sorted	LS174T_CTRL.sorted	A	A	NA	NA	NA	NA	NA	NA	NA	NA	NA	NA	NA	NA	NA	NA	NA	c.284N>G	p.Glu95Gly	p.E95G	ENST00000259254	2025-04-04	NA	NA	NA	NA	NA	NA	GYPC,missense_variant,p.Glu74Gly,ENST00000356887,NM_001256584.1;GYPC,missense_variant,p.Glu95Gly,ENST00000259254,NM_002101.5;GYPC,missense_variant,p.Glu76Gly,ENST00000409836,NM_016815.3;	G	ENSG00000136732	ENST00000259254
31559	Unknown	0	.	GRCh38	chr2	128212449	128212449	+	IGR	SNP	C	C	T	novel	NA	LS174T_Muc2_clone2.sorted	LS174T_CTRL.sorted	C	C	NA	NA	NA	NA	NA	NA	NA	NA	NA	NA	NA	NA	NA	NA	NA						NA	NA	NA	NA	NA	NA		T
31560	Unknown	0	.	GRCh38	chr2	128357947	128357947	+	IGR	SNP	T	T	A	novel	NA	LS174T_Muc2_clone2.sorted	LS174T_CTRL.sorted	T	T	NA	NA	NA	NA	NA	NA	NA	NA	NA	NA	NA	NA	NA	NA	NA						NA	NA	NA	NA	NA	NA		A
31561	Unknown	0	.	GRCh38	chr2	129693438	129693438	+	IGR	SNP	G	G	T	novel	NA	LS174T_Muc2_clone2.sorted	LS174T_CTRL.sorted	G	G	NA	NA	NA	NA	NA	NA	NA	NA	NA	NA	NA	NA	NA	NA	NA						NA	NA	NA	NA	NA	NA		T
31562	LINC02572	0	.	GRCh38	chr2	129852536	129852536	+	Intron	SNP	A	A	G	novel	NA	LS174T_Muc2_clone2.sorted	LS174T_CTRL.sorted	A	A	NA	NA	NA	NA	NA	NA	NA	NA	NA	NA	NA	NA	NA	NA	NA	n.502+9734N>C			ENST00000641154		NA	NA	NA	NA	NA	NA	LINC02572,intron_variant,,ENST00000641154,;	G	ENSG00000229536	ENST00000641154
31563	LINC02572	0	.	GRCh38	chr2	129875523	129875523	+	Intron	SNP	C	C	A	novel	NA	LS174T_Muc2_clone2.sorted	LS174T_CTRL.sorted	C	C	NA	NA	NA	NA	NA	NA	NA	NA	NA	NA	NA	NA	NA	NA	NA	n.217+1925N>T			ENST00000654914		NA	NA	NA	NA	NA	NA	LINC02572,intron_variant,,ENST00000450531,;LINC02572,intron_variant,,ENST00000641154,;LINC02572,intron_variant,,ENST00000654914,;LINC02572,intron_variant,,ENST00000666679,;LINC02572,intron_variant,,ENST00000669319,;AC079776.5,upstream_gene_variant,,ENST00000653281,;AC079776.5,upstream_gene_variant,,ENST00000668686,;	A	ENSG00000229536	ENST00000654914
31564	Unknown	0	.	GRCh38	chr2	129902737	129902737	+	IGR	SNP	C	C	T	novel	NA	LS174T_Muc2_clone2.sorted	LS174T_CTRL.sorted	C	C	NA	NA	NA	NA	NA	NA	NA	NA	NA	NA	NA	NA	NA	NA	NA						NA	NA	NA	NA	NA	NA		T
31565	Unknown	0	.	GRCh38	chr2	131855019	131855019	+	IGR	SNP	T	T	G	novel	NA	LS174T_Muc2_clone2.sorted	LS174T_CTRL.sorted	T	T	NA	NA	NA	NA	NA	NA	NA	NA	NA	NA	NA	NA	NA	NA	NA						NA	NA	NA	NA	NA	NA		G
31566	ANKRD30BL	0	.	GRCh38	chr2	132229907	132229907	+	Intron	SNP	T	T	C	novel	NA	LS174T_Muc2_clone2.sorted	LS174T_CTRL.sorted	T	T	NA	NA	NA	NA	NA	NA	NA	NA	NA	NA	NA	NA	NA	NA	NA	n.441+27622N>G			ENST00000470729		NA	NA	NA	NA	NA	NA	ANKRD30BL,intron_variant,,ENST00000470729,;	C	ENSG00000163046	ENST00000470729
31567	GPR39	0	.	GRCh38	chr2	132572707	132572707	+	Intron	SNP	C	C	T	novel	NA	LS174T_Muc2_clone2.sorted	LS174T_CTRL.sorted	C	C	NA	NA	NA	NA	NA	NA	NA	NA	NA	NA	NA	NA	NA	NA	NA	c.857-72394N>T			ENST00000329321		NA	NA	NA	NA	NA	NA	GPR39,intron_variant,,ENST00000329321,NM_001508.3;	T	ENSG00000183840	ENST00000329321
31568	NCKAP5	0	.	GRCh38	chr2	132863527	132863527	+	Intron	SNP	C	C	G	novel	NA	LS174T_Muc2_clone2.sorted	LS174T_CTRL.sorted	C	C	NA	NA	NA	NA	NA	NA	NA	NA	NA	NA	NA	NA	NA	NA	NA	c.688-2916N>C			ENST00000409261		NA	NA	NA	NA	NA	NA	NCKAP5,intron_variant,,ENST00000317721,;NCKAP5,intron_variant,,ENST00000405974,;NCKAP5,intron_variant,,ENST00000409213,NM_207481.4;NCKAP5,intron_variant,,ENST00000409261,NM_207363.3;	G	ENSG00000176771	ENST00000409261
31569	NCKAP5	0	.	GRCh38	chr2	132899932	132899932	+	Intron	SNP	T	T	C	novel	NA	LS174T_Muc2_clone2.sorted	LS174T_CTRL.sorted	T	T	NA	NA	NA	NA	NA	NA	NA	NA	NA	NA	NA	NA	NA	NA	NA	c.580-21016N>G			ENST00000409261		NA	NA	NA	NA	NA	NA	NCKAP5,intron_variant,,ENST00000317721,;NCKAP5,intron_variant,,ENST00000405974,;NCKAP5,intron_variant,,ENST00000409213,NM_207481.4;NCKAP5,intron_variant,,ENST00000409261,NM_207363.3;	C	ENSG00000176771	ENST00000409261
31570	NCKAP5	0	.	GRCh38	chr2	133165332	133165332	+	Intron	SNP	C	C	T	novel	NA	LS174T_Muc2_clone2.sorted	LS174T_CTRL.sorted	C	C	NA	NA	NA	NA	NA	NA	NA	NA	NA	NA	NA	NA	NA	NA	NA	c.208-35221N>A			ENST00000409261		NA	NA	NA	NA	NA	NA	NCKAP5,intron_variant,,ENST00000317721,;NCKAP5,intron_variant,,ENST00000405974,;NCKAP5,intron_variant,,ENST00000409213,NM_207481.4;NCKAP5,intron_variant,,ENST00000409261,NM_207363.3;NCKAP5,intron_variant,,ENST00000427594,;	T	ENSG00000176771	ENST00000409261
31571	ENSR00001037822	0	.	GRCh38	chr2	133590298	133590298	+	IGR	SNP	G	G	A	novel	NA	LS174T_Muc2_clone2.sorted	LS174T_CTRL.sorted	G	G	NA	NA	NA	NA	NA	NA	NA	NA	NA	NA	NA	NA	NA	NA	NA				ENSR00001037822		NA	NA	NA	NA	NA	NA	,regulatory_region_variant,,ENSR00001037822,;	A		ENSR00001037822
31572	ENSR00000123338	0	.	GRCh38	chr2	133655604	133655604	+	IGR	SNP	C	C	T	novel	NA	LS174T_Muc2_clone2.sorted	LS174T_CTRL.sorted	C	C	NA	NA	NA	NA	NA	NA	NA	NA	NA	NA	NA	NA	NA	NA	NA				ENSR00000123338		NA	NA	NA	NA	NA	NA	,regulatory_region_variant,,ENSR00000123338,;	T		ENSR00000123338
31573	Unknown	0	.	GRCh38	chr2	134057811	134057811	+	IGR	SNP	T	T	C	novel	NA	LS174T_Muc2_clone2.sorted	LS174T_CTRL.sorted	T	T	NA	NA	NA	NA	NA	NA	NA	NA	NA	NA	NA	NA	NA	NA	NA						NA	NA	NA	NA	NA	NA		C
31574	Unknown	0	.	GRCh38	chr2	134063081	134063081	+	IGR	SNP	C	C	G	novel	NA	LS174T_Muc2_clone2.sorted	LS174T_CTRL.sorted	C	C	NA	NA	NA	NA	NA	NA	NA	NA	NA	NA	NA	NA	NA	NA	NA						NA	NA	NA	NA	NA	NA		G
31575	TMEM163	0	.	GRCh38	chr2	134505544	134505544	+	Intron	SNP	C	C	T	novel	NA	LS174T_Muc2_clone2.sorted	LS174T_CTRL.sorted	C	C	NA	NA	NA	NA	NA	NA	NA	NA	NA	NA	NA	NA	NA	NA	NA	c.459-2547N>A			ENST00000281924		NA	NA	NA	NA	NA	NA	TMEM163,intron_variant,,ENST00000281924,NM_030923.5;,regulatory_region_variant,,ENSR00000621019,;	T	ENSG00000152128	ENST00000281924
31576	MAP3K19	0	.	GRCh38	chr2	135027112	135027112	+	Intron	SNP	G	G	A	novel	NA	LS174T_Muc2_clone2.sorted	LS174T_CTRL.sorted	G	G	NA	NA	NA	NA	NA	NA	NA	NA	NA	NA	NA	NA	NA	NA	NA	c.-94-2371N>T			ENST00000392915		NA	NA	NA	NA	NA	NA	MAP3K19,intron_variant,,ENST00000392915,;MAP3K19,intron_variant,,ENST00000414343,;MAP3K19,intron_variant,,ENST00000637841,;MAP3K19,intron_variant,,ENST00000656750,;MAP3K19,upstream_gene_variant,,ENST00000358371,NM_001018044.2;MAP3K19,upstream_gene_variant,,ENST00000375844,NM_001018046.2;MAP3K19,upstream_gene_variant,,ENST00000375845,NM_025052.4,NM_001321177.1;MAP3K19,upstream_gene_variant,,ENST00…	A	ENSG00000176601	ENST00000392915
31577	ZRANB3	0	.	GRCh38	chr2	135278988	135278988	+	Intron	SNP	G	G	T	novel	NA	LS174T_Muc2_clone2.sorted	LS174T_CTRL.sorted	G	G	NA	NA	NA	NA	NA	NA	NA	NA	NA	NA	NA	NA	NA	NA	NA	c.967-3233N>A			ENST00000264159		NA	NA	NA	NA	NA	NA	ZRANB3,intron_variant,,ENST00000264159,NM_032143.4;ZRANB3,intron_variant,,ENST00000401392,NM_001286568.2;ZRANB3,intron_variant,,ENST00000536680,NM_001286569.1;ZRANB3,intron_variant,,ENST00000452187,;ZRANB3,intron_variant,,ENST00000403017,;	T	ENSG00000121988	ENST00000264159
31578	ZRANB3	0	.	GRCh38	chr2	135455803	135455803	+	Intron	SNP	C	C	T	novel	NA	LS174T_Muc2_clone2.sorted	LS174T_CTRL.sorted	C	C	NA	NA	NA	NA	NA	NA	NA	NA	NA	NA	NA	NA	NA	NA	NA	c.161+48526N>A			ENST00000264159		NA	NA	NA	NA	NA	NA	ZRANB3,intron_variant,,ENST00000264159,NM_032143.4;ZRANB3,intron_variant,,ENST00000401392,NM_001286568.2;ZRANB3,intron_variant,,ENST00000536680,NM_001286569.1;ZRANB3,intron_variant,,ENST00000452187,;ZRANB3,intron_variant,,ENST00000403017,;ZRANB3,intron_variant,,ENST00000492193,;	T	ENSG00000121988	ENST00000264159
31579	Unknown	0	.	GRCh38	chr2	136429347	136429347	+	IGR	SNP	G	G	T	novel	NA	LS174T_Muc2_clone2.sorted	LS174T_CTRL.sorted	G	G	NA	NA	NA	NA	NA	NA	NA	NA	NA	NA	NA	NA	NA	NA	NA						NA	NA	NA	NA	NA	NA		T
31580	THSD7B	0	.	GRCh38	chr2	136766568	136766568	+	Intron	SNP	C	C	T	rs1275423987	NA	LS174T_Muc2_clone2.sorted	LS174T_CTRL.sorted	C	C	NA	NA	NA	NA	NA	NA	NA	NA	NA	NA	NA	NA	NA	NA	NA	c.-36+881N>T			ENST00000409968		NA	NA	NA	NA	NA	NA	THSD7B,intron_variant,,ENST00000409968,NM_001316349.2;THSD7B,intron_variant,,ENST00000472720,;	T	ENSG00000144229	ENST00000409968
31581	THSD7B	0	.	GRCh38	chr2	137113663	137113663	+	Intron	SNP	C	C	A	novel	NA	LS174T_Muc2_clone2.sorted	LS174T_CTRL.sorted	C	C	NA	NA	NA	NA	NA	NA	NA	NA	NA	NA	NA	NA	NA	NA	NA	c.1200-1461N>A			ENST00000409968		NA	NA	NA	NA	NA	NA	THSD7B,intron_variant,,ENST00000272643,;THSD7B,intron_variant,,ENST00000409968,NM_001316349.2;THSD7B,intron_variant,,ENST00000413152,;	A	ENSG00000144229	ENST00000409968
31582	THSD7B	0	.	GRCh38	chr2	137456524	137456524	+	Intron	SNP	T	T	C	rs1208294550	NA	LS174T_Muc2_clone2.sorted	LS174T_CTRL.sorted	T	T	NA	NA	NA	NA	NA	NA	NA	NA	NA	NA	NA	NA	NA	NA	NA	c.3138+5501N>C			ENST00000409968		NA	NA	NA	NA	NA	NA	THSD7B,intron_variant,,ENST00000272643,;THSD7B,intron_variant,,ENST00000409968,NM_001316349.2;THSD7B,intron_variant,,ENST00000413152,;	C	ENSG00000144229	ENST00000409968
31583	Unknown	0	.	GRCh38	chr2	138256021	138256021	+	IGR	SNP	G	G	A	novel	NA	LS174T_Muc2_clone2.sorted	LS174T_CTRL.sorted	G	G	NA	NA	NA	NA	NA	NA	NA	NA	NA	NA	NA	NA	NA	NA	NA						NA	NA	NA	NA	NA	NA		A
31584	Unknown	0	.	GRCh38	chr2	138318338	138318338	+	IGR	SNP	A	A	G	novel	NA	LS174T_Muc2_clone2.sorted	LS174T_CTRL.sorted	A	A	NA	NA	NA	NA	NA	NA	NA	NA	NA	NA	NA	NA	NA	NA	NA						NA	NA	NA	NA	NA	NA		G
31585	AC114763.1	0	.	GRCh38	chr2	138441436	138441436	+	Intron	SNP	G	G	A	novel	NA	LS174T_Muc2_clone2.sorted	LS174T_CTRL.sorted	G	G	NA	NA	NA	NA	NA	NA	NA	NA	NA	NA	NA	NA	NA	NA	NA	n.726+4812N>T			ENST00000431985		NA	NA	NA	NA	NA	NA	AC114763.1,intron_variant,,ENST00000414911,;AC114763.1,intron_variant,,ENST00000431985,;	A	ENSG00000228043	ENST00000431985
31586	SPOPL	0	.	GRCh38	chr2	138497774	138497774	+	5'Flank	SNP	C	C	T	novel	NA	LS174T_Muc2_clone2.sorted	LS174T_CTRL.sorted	C	C	NA	NA	NA	NA	NA	NA	NA	NA	NA	NA	NA	NA	NA	NA	NA				ENST00000280098		NA	NA	NA	NA	NA	NA	SPOPL,upstream_gene_variant,,ENST00000280098,NM_001001664.3;SPOPL,upstream_gene_variant,,ENST00000430968,;AC114763.1,intron_variant,,ENST00000414911,;AC114763.1,intron_variant,,ENST00000431985,;	T	ENSG00000144228	ENST00000280098
31587	Unknown	0	.	GRCh38	chr2	139149369	139149369	+	IGR	SNP	A	A	G	novel	NA	LS174T_Muc2_clone2.sorted	LS174T_CTRL.sorted	A	A	NA	NA	NA	NA	NA	NA	NA	NA	NA	NA	NA	NA	NA	NA	NA						NA	NA	NA	NA	NA	NA		G
31588	Unknown	0	.	GRCh38	chr2	140169857	140169857	+	IGR	SNP	T	T	C	novel	NA	LS174T_Muc2_clone2.sorted	LS174T_CTRL.sorted	T	T	NA	NA	NA	NA	NA	NA	NA	NA	NA	NA	NA	NA	NA	NA	NA						NA	NA	NA	NA	NA	NA		C
31589	LRP1B	0	.	GRCh38	chr2	140345225	140345225	+	Intron	SNP	A	A	C	novel	NA	LS174T_Muc2_clone2.sorted	LS174T_CTRL.sorted	A	A	NA	NA	NA	NA	NA	NA	NA	NA	NA	NA	NA	NA	NA	NA	NA	c.11892+5572N>G			ENST00000389484		NA	NA	NA	NA	NA	NA	LRP1B,intron_variant,,ENST00000389484,NM_018557.3;LRP1B,intron_variant,,ENST00000437977,;	C	ENSG00000168702	ENST00000389484
31590	LRP1B	0	.	GRCh38	chr2	140679993	140679993	+	Intron	SNP	T	T	C	novel	NA	LS174T_Muc2_clone2.sorted	LS174T_CTRL.sorted	T	T	NA	NA	NA	NA	NA	NA	NA	NA	NA	NA	NA	NA	NA	NA	NA	c.6799+20257N>G			ENST00000389484		NA	NA	NA	NA	NA	NA	LRP1B,intron_variant,,ENST00000389484,NM_018557.3;AC117947.1,downstream_gene_variant,,ENST00000427448,;	C	ENSG00000168702	ENST00000389484
31591	LRP1B	0	.	GRCh38	chr2	140696065	140696065	+	Intron	SNP	T	T	C	novel	NA	LS174T_Muc2_clone2.sorted	LS174T_CTRL.sorted	T	T	NA	NA	NA	NA	NA	NA	NA	NA	NA	NA	NA	NA	NA	NA	NA	c.6799+4185N>G			ENST00000389484		NA	NA	NA	NA	NA	NA	LRP1B,intron_variant,,ENST00000389484,NM_018557.3;	C	ENSG00000168702	ENST00000389484
31592	LRP1B	0	.	GRCh38	chr2	140863188	140863188	+	Intron	SNP	C	C	T		NA	LS174T_Muc2_clone2.sorted	LS174T_CTRL.sorted	C	C	NA	NA	NA	NA	NA	NA	NA	NA	NA	NA	NA	NA	NA	NA	NA	c.4579+4402N>A			ENST00000389484		NA	NA	NA	NA	NA	NA	LRP1B,intron_variant,,ENST00000389484,NM_018557.3;LRP1B,intron_variant,,ENST00000434794,;	T	ENSG00000168702	ENST00000389484
31593	LRP1B	0	.	GRCh38	chr2	141341510	141341510	+	Intron	SNP	C	C	T	rs1351576952	NA	LS174T_Muc2_clone2.sorted	LS174T_CTRL.sorted	C	C	NA	NA	NA	NA	NA	NA	NA	NA	NA	NA	NA	NA	NA	NA	NA	c.344-86869N>A			ENST00000389484		NA	NA	NA	NA	NA	NA	LRP1B,intron_variant,,ENST00000389484,NM_018557.3;LRP1B,intron_variant,,ENST00000434794,;,regulatory_region_variant,,ENSR00001038304,;	T	ENSG00000168702	ENST00000389484
31594	LRP1B	0	.	GRCh38	chr2	141347624	141347624	+	Intron	SNP	A	A	G	novel	NA	LS174T_Muc2_clone2.sorted	LS174T_CTRL.sorted	A	A	NA	NA	NA	NA	NA	NA	NA	NA	NA	NA	NA	NA	NA	NA	NA	c.344-92983N>C			ENST00000389484		NA	NA	NA	NA	NA	NA	LRP1B,intron_variant,,ENST00000389484,NM_018557.3;LRP1B,intron_variant,,ENST00000434794,;	G	ENSG00000168702	ENST00000389484
31595	LRP1B	0	.	GRCh38	chr2	141777684	141777684	+	Intron	SNP	G	G	T	novel	NA	LS174T_Muc2_clone2.sorted	LS174T_CTRL.sorted	G	G	NA	NA	NA	NA	NA	NA	NA	NA	NA	NA	NA	NA	NA	NA	NA	c.205+32595N>A			ENST00000389484		NA	NA	NA	NA	NA	NA	LRP1B,intron_variant,,ENST00000389484,NM_018557.3;LRP1B,intron_variant,,ENST00000434794,;	T	ENSG00000168702	ENST00000389484
31596	LRP1B	0	.	GRCh38	chr2	142034543	142034543	+	Intron	SNP	C	C	A	novel	NA	LS174T_Muc2_clone2.sorted	LS174T_CTRL.sorted	C	C	NA	NA	NA	NA	NA	NA	NA	NA	NA	NA	NA	NA	NA	NA	NA	c.82+96105N>T			ENST00000389484		NA	NA	NA	NA	NA	NA	LRP1B,intron_variant,,ENST00000389484,NM_018557.3;LRP1B,intron_variant,,ENST00000434794,;	A	ENSG00000168702	ENST00000389484
31597	LRP1B	0	.	GRCh38	chr2	142060906	142060906	+	Intron	SNP	G	G	A	novel	NA	LS174T_Muc2_clone2.sorted	LS174T_CTRL.sorted	G	G	NA	NA	NA	NA	NA	NA	NA	NA	NA	NA	NA	NA	NA	NA	NA	c.82+69742N>T			ENST00000389484		NA	NA	NA	NA	NA	NA	LRP1B,intron_variant,,ENST00000389484,NM_018557.3;LRP1B,intron_variant,,ENST00000434794,;	A	ENSG00000168702	ENST00000389484
31598	Unknown	0	.	GRCh38	chr2	142493782	142493782	+	IGR	SNP	G	G	T	novel	NA	LS174T_Muc2_clone2.sorted	LS174T_CTRL.sorted	G	G	NA	NA	NA	NA	NA	NA	NA	NA	NA	NA	NA	NA	NA	NA	NA						NA	NA	NA	NA	NA	NA		T
31599	Unknown	0	.	GRCh38	chr2	142551089	142551089	+	IGR	SNP	A	A	G	novel	NA	LS174T_Muc2_clone2.sorted	LS174T_CTRL.sorted	A	A	NA	NA	NA	NA	NA	NA	NA	NA	NA	NA	NA	NA	NA	NA	NA						NA	NA	NA	NA	NA	NA		G
31600	Unknown	0	.	GRCh38	chr2	142662534	142662534	+	IGR	SNP	T	T	G	novel	NA	LS174T_Muc2_clone2.sorted	LS174T_CTRL.sorted	T	T	NA	NA	NA	NA	NA	NA	NA	NA	NA	NA	NA	NA	NA	NA	NA						NA	NA	NA	NA	NA	NA		G
31601	KYNU	0	.	GRCh38	chr2	142973636	142973636	+	Intron	SNP	A	A	G	novel	NA	LS174T_Muc2_clone2.sorted	LS174T_CTRL.sorted	A	A	NA	NA	NA	NA	NA	NA	NA	NA	NA	NA	NA	NA	NA	NA	NA	c.730-11448N>G			ENST00000264170		NA	NA	NA	NA	NA	NA	KYNU,intron_variant,,ENST00000264170,NM_003937.3;KYNU,intron_variant,,ENST00000375773,NM_001032998.2;KYNU,intron_variant,,ENST00000409512,NM_001199241.2;KYNU,downstream_gene_variant,,ENST00000613664,;,regulatory_region_variant,,ENSR00000123802,;	G	ENSG00000115919	ENST00000264170
31602	ARHGAP15	0	.	GRCh38	chr2	143632950	143632950	+	Intron	SNP	T	T	C	novel	NA	LS174T_Muc2_clone2.sorted	LS174T_CTRL.sorted	T	T	NA	NA	NA	NA	NA	NA	NA	NA	NA	NA	NA	NA	NA	NA	NA	c.1138+8683N>C			ENST00000295095		NA	NA	NA	NA	NA	NA	ARHGAP15,intron_variant,,ENST00000295095,NM_018460.4;ARHGAP15,intron_variant,,ENST00000549436,;ARHGAP15-AS1,intron_variant,,ENST00000658730,;	C	ENSG00000075884	ENST00000295095
31603	Unknown	0	.	GRCh38	chr2	143782457	143782457	+	IGR	SNP	A	A	G	novel	NA	LS174T_Muc2_clone2.sorted	LS174T_CTRL.sorted	A	A	NA	NA	NA	NA	NA	NA	NA	NA	NA	NA	NA	NA	NA	NA	NA						NA	NA	NA	NA	NA	NA		G
31604	Unknown	0	.	GRCh38	chr2	144636699	144636699	+	IGR	SNP	T	T	G	novel	NA	LS174T_Muc2_clone2.sorted	LS174T_CTRL.sorted	T	T	NA	NA	NA	NA	NA	NA	NA	NA	NA	NA	NA	NA	NA	NA	NA						NA	NA	NA	NA	NA	NA		G
31605	TEX41	0	.	GRCh38	chr2	144807128	144807128	+	Intron	SNP	C	C	T	novel	NA	LS174T_Muc2_clone2.sorted	LS174T_CTRL.sorted	C	C	NA	NA	NA	NA	NA	NA	NA	NA	NA	NA	NA	NA	NA	NA	NA	n.307+38848N>T			ENST00000445791		NA	NA	NA	NA	NA	NA	TEX41,intron_variant,,ENST00000414256,;TEX41,intron_variant,,ENST00000431734,;TEX41,intron_variant,,ENST00000445791,;TEX41,intron_variant,,ENST00000451027,;TEX41,intron_variant,,ENST00000451774,;TEX41,intron_variant,,ENST00000594471,;TEX41,intron_variant,,ENST00000594626,;TEX41,intron_variant,,ENST00000595686,;TEX41,intron_variant,,ENST00000596230,;TEX41,intron_variant,,ENST00000596540,;TEX41,int…	T	ENSG00000226674	ENST00000445791
31606	TEX41	0	.	GRCh38	chr2	144971578	144971578	+	Intron	SNP	G	G	A	rs898172001	NA	LS174T_Muc2_clone2.sorted	LS174T_CTRL.sorted	G	G	NA	NA	NA	NA	NA	NA	NA	NA	NA	NA	NA	NA	NA	NA	NA	n.308-99242N>A			ENST00000445791		NA	NA	NA	NA	NA	NA	TEX41,intron_variant,,ENST00000445791,;TEX41,intron_variant,,ENST00000451027,;TEX41,intron_variant,,ENST00000451774,;TEX41,intron_variant,,ENST00000594471,;TEX41,intron_variant,,ENST00000594626,;TEX41,intron_variant,,ENST00000595686,;TEX41,intron_variant,,ENST00000596230,;TEX41,intron_variant,,ENST00000596540,;TEX41,intron_variant,,ENST00000596589,;TEX41,intron_variant,,ENST00000597469,;TEX41,int…	A	ENSG00000226674	ENST00000445791
31607	TEX41	0	.	GRCh38	chr2	145167156	145167156	+	Intron	SNP	T	T	C	novel	NA	LS174T_Muc2_clone2.sorted	LS174T_CTRL.sorted	T	T	NA	NA	NA	NA	NA	NA	NA	NA	NA	NA	NA	NA	NA	NA	NA	n.47-4842N>C			ENST00000414195		NA	NA	NA	NA	NA	NA	TEX41,intron_variant,,ENST00000414195,;TEX41,intron_variant,,ENST00000420472,;TEX41,intron_variant,,ENST00000451478,;TEX41,intron_variant,,ENST00000594471,;TEX41,intron_variant,,ENST00000594626,;TEX41,intron_variant,,ENST00000595686,;TEX41,intron_variant,,ENST00000596034,;TEX41,intron_variant,,ENST00000596230,;TEX41,intron_variant,,ENST00000596540,;TEX41,intron_variant,,ENST00000596589,;TEX41,int…	C	ENSG00000226674	ENST00000414195
31608	TEX41	0	.	GRCh38	chr2	145206230	145206230	+	Intron	SNP	C	C	G	novel	NA	LS174T_Muc2_clone2.sorted	LS174T_CTRL.sorted	C	C	NA	NA	NA	NA	NA	NA	NA	NA	NA	NA	NA	NA	NA	NA	NA	n.99-14135N>G			ENST00000625557		NA	NA	NA	NA	NA	NA	TEX41,intron_variant,,ENST00000625557,;TEX41,intron_variant,,ENST00000627545,;TEX41,intron_variant,,ENST00000629149,;TEX41,intron_variant,,ENST00000629218,;TEX41,intron_variant,,ENST00000630139,;	G	ENSG00000226674	ENST00000625557
31609	AC079248.1	0	.	GRCh38	chr2	145868810	145868810	+	5'Flank	SNP	T	T	C	novel	NA	LS174T_Muc2_clone2.sorted	LS174T_CTRL.sorted	T	T	NA	NA	NA	NA	NA	NA	NA	NA	NA	NA	NA	NA	NA	NA	NA				ENST00000657021		NA	NA	NA	NA	NA	NA	AC079248.1,upstream_gene_variant,,ENST00000657021,;	C	ENSG00000233842	ENST00000657021
31610	AC079248.3	0	.	GRCh38	chr2	145871598	145871598	+	3'Flank	SNP	C	C	A	novel	NA	LS174T_Muc2_clone2.sorted	LS174T_CTRL.sorted	C	C	NA	NA	NA	NA	NA	NA	NA	NA	NA	NA	NA	NA	NA	NA	NA				ENST00000623779		NA	NA	NA	NA	NA	NA	AC079248.3,downstream_gene_variant,,ENST00000623779,;AC079248.1,upstream_gene_variant,,ENST00000657021,;	A	ENSG00000279876	ENST00000623779
31611	Unknown	0	.	GRCh38	chr2	145950190	145950190	+	IGR	SNP	T	T	C	novel	NA	LS174T_Muc2_clone2.sorted	LS174T_CTRL.sorted	T	T	NA	NA	NA	NA	NA	NA	NA	NA	NA	NA	NA	NA	NA	NA	NA						NA	NA	NA	NA	NA	NA		C
31612	Unknown	0	.	GRCh38	chr2	146234552	146234552	+	IGR	SNP	C	C	A	novel	NA	LS174T_Muc2_clone2.sorted	LS174T_CTRL.sorted	C	C	NA	NA	NA	NA	NA	NA	NA	NA	NA	NA	NA	NA	NA	NA	NA						NA	NA	NA	NA	NA	NA		A
31613	Unknown	0	.	GRCh38	chr2	146761027	146761027	+	IGR	SNP	T	T	A	novel	NA	LS174T_Muc2_clone2.sorted	LS174T_CTRL.sorted	T	T	NA	NA	NA	NA	NA	NA	NA	NA	NA	NA	NA	NA	NA	NA	NA						NA	NA	NA	NA	NA	NA		A
31614	ENSR00000623174	0	.	GRCh38	chr2	147414645	147414645	+	IGR	SNP	C	C	T	novel	NA	LS174T_Muc2_clone2.sorted	LS174T_CTRL.sorted	C	C	NA	NA	NA	NA	NA	NA	NA	NA	NA	NA	NA	NA	NA	NA	NA				ENSR00000623174		NA	NA	NA	NA	NA	NA	,regulatory_region_variant,,ENSR00000623174,;	T		ENSR00000623174
31615	Unknown	0	.	GRCh38	chr2	147749050	147749050	+	IGR	SNP	A	A	G	novel	NA	LS174T_Muc2_clone2.sorted	LS174T_CTRL.sorted	A	A	NA	NA	NA	NA	NA	NA	NA	NA	NA	NA	NA	NA	NA	NA	NA						NA	NA	NA	NA	NA	NA		G
31616	MBD5	0	.	GRCh38	chr2	148358475	148358475	+	Intron	SNP	A	A	G	novel	NA	LS174T_Muc2_clone2.sorted	LS174T_CTRL.sorted	A	A	NA	NA	NA	NA	NA	NA	NA	NA	NA	NA	NA	NA	NA	NA	NA	c.-557+16139N>G			ENST00000407073		NA	NA	NA	NA	NA	NA	MBD5,intron_variant,,ENST00000407073,NM_018328.4;MBD5,intron_variant,,ENST00000627651,;MBD5,intron_variant,,ENST00000638043,;MBD5,intron_variant,,ENST00000642680,;MBD5,intron_variant,,ENST00000478804,;MBD5,intron_variant,,ENST00000488372,;MBD5,intron_variant,,ENST00000496158,;MBD5,intron_variant,,ENST00000636620,;	G	ENSG00000204406	ENST00000407073
31617	EPC2	0	.	GRCh38	chr2	148683402	148683402	+	Intron	SNP	G	G	A	novel	NA	LS174T_Muc2_clone2.sorted	LS174T_CTRL.sorted	G	G	NA	NA	NA	NA	NA	NA	NA	NA	NA	NA	NA	NA	NA	NA	NA	c.154-6812N>A			ENST00000258484		NA	NA	NA	NA	NA	NA	EPC2,intron_variant,,ENST00000258484,NM_015630.4;EPC2,intron_variant,,ENST00000397424,;EPC2,intron_variant,,ENST00000409654,;EPC2,intron_variant,,ENST00000457184,;	A	ENSG00000135999	ENST00000258484
31618	MMADHC-DT	0	.	GRCh38	chr2	149883085	149883085	+	Intron	SNP	T	T	G	novel	NA	LS174T_Muc2_clone2.sorted	LS174T_CTRL.sorted	T	T	NA	NA	NA	NA	NA	NA	NA	NA	NA	NA	NA	NA	NA	NA	NA	n.450+34970N>G			ENST00000655697		NA	NA	NA	NA	NA	NA	MMADHC-DT,intron_variant,,ENST00000655697,;MMADHC-DT,intron_variant,,ENST00000657556,;	G	ENSG00000231969	ENST00000655697
31619	Unknown	0	.	GRCh38	chr2	150927524	150927524	+	IGR	SNP	A	A	G	novel	NA	LS174T_Muc2_clone2.sorted	LS174T_CTRL.sorted	A	A	NA	NA	NA	NA	NA	NA	NA	NA	NA	NA	NA	NA	NA	NA	NA						NA	NA	NA	NA	NA	NA		G
31620	NEB	0	.	GRCh38	chr2	151644536	151644536	+	Missense_Mutation	SNP	C	C	A	novel	NA	LS174T_Muc2_clone2.sorted	LS174T_CTRL.sorted	C	C	NA	NA	NA	NA	NA	NA	NA	NA	NA	NA	NA	NA	NA	NA	NA	c.7576N>T	p.Gly2526Cys	p.G2526C	ENST00000618972	56/183	NA	NA	NA	NA	NA	NA	NEB,missense_variant,p.Gly2526Cys,ENST00000618972,NM_001271208.2;NEB,missense_variant,p.Gly2526Cys,ENST00000397345,NM_001164508.1;NEB,missense_variant,p.Gly2526Cys,ENST00000427231,NM_001164507.1;NEB,missense_variant,p.Gly2526Cys,ENST00000603639,;NEB,missense_variant,p.Gly2526Cys,ENST00000604864,;NEB,missense_variant,p.Gly2526Cys,ENST00000409198,NM_004543.5;NEB,missense_variant,p.Gly2526Cys,ENST00…	A	ENSG00000183091	ENST00000618972
31621	STAM2	0	.	GRCh38	chr2	152180214	152180214	+	5'Flank	SNP	C	C	T	novel	NA	LS174T_Muc2_clone2.sorted	LS174T_CTRL.sorted	C	C	NA	NA	NA	NA	NA	NA	NA	NA	NA	NA	NA	NA	NA	NA	NA				ENST00000263904		NA	NA	NA	NA	NA	NA	STAM2,upstream_gene_variant,,ENST00000263904,NM_005843.6;STAM2,upstream_gene_variant,,ENST00000463854,;STAM2,upstream_gene_variant,,ENST00000482997,;STAM2,upstream_gene_variant,,ENST00000494589,;AC079790.2,intron_variant,,ENST00000652350,;	T	ENSG00000115145	ENST00000263904
31622	FMNL2	0	.	GRCh38	chr2	152602847	152602847	+	Intron	SNP	T	T	C	rs1282271749	NA	LS174T_Muc2_clone2.sorted	LS174T_CTRL.sorted	T	T	NA	NA	NA	NA	NA	NA	NA	NA	NA	NA	NA	NA	NA	NA	NA	c.877-4492N>C			ENST00000288670		NA	NA	NA	NA	NA	NA	FMNL2,intron_variant,,ENST00000288670,NM_052905.4;FMNL2,intron_variant,,ENST00000492942,;,regulatory_region_variant,,ENSR00000624347,;	C	ENSG00000157827	ENST00000288670
31623	UBQLN4P2	0	.	GRCh38	chr2	152880875	152880875	+	3'Flank	SNP	A	A	G	novel	NA	LS174T_Muc2_clone2.sorted	LS174T_CTRL.sorted	A	A	NA	NA	NA	NA	NA	NA	NA	NA	NA	NA	NA	NA	NA	NA	NA				ENST00000446233		NA	NA	NA	NA	NA	NA	UBQLN4P2,downstream_gene_variant,,ENST00000446233,;	G	ENSG00000226213	ENST00000446233
31624	Unknown	0	.	GRCh38	chr2	153285102	153285102	+	IGR	SNP	T	T	G	novel	NA	LS174T_Muc2_clone2.sorted	LS174T_CTRL.sorted	T	T	NA	NA	NA	NA	NA	NA	NA	NA	NA	NA	NA	NA	NA	NA	NA						NA	NA	NA	NA	NA	NA		G
31625	Unknown	0	.	GRCh38	chr2	153741338	153741338	+	IGR	SNP	A	A	G	novel	NA	LS174T_Muc2_clone2.sorted	LS174T_CTRL.sorted	A	A	NA	NA	NA	NA	NA	NA	NA	NA	NA	NA	NA	NA	NA	NA	NA						NA	NA	NA	NA	NA	NA		G
31626	GALNT13	0	.	GRCh38	chr2	154216737	154216737	+	Intron	SNP	T	T	C	novel	NA	LS174T_Muc2_clone2.sorted	LS174T_CTRL.sorted	T	T	NA	NA	NA	NA	NA	NA	NA	NA	NA	NA	NA	NA	NA	NA	NA	c.312-25293N>C			ENST00000409237		NA	NA	NA	NA	NA	NA	GALNT13,intron_variant,,ENST00000392825,NM_052917.4;GALNT13,intron_variant,,ENST00000409237,NM_001301627.1;GALNT13,intron_variant,,ENST00000431076,;	C	ENSG00000144278	ENST00000409237
31627	GALNT13	0	.	GRCh38	chr2	154219849	154219849	+	Intron	SNP	G	G	A	novel	NA	LS174T_Muc2_clone2.sorted	LS174T_CTRL.sorted	G	G	NA	NA	NA	NA	NA	NA	NA	NA	NA	NA	NA	NA	NA	NA	NA	c.312-22181N>A			ENST00000409237		NA	NA	NA	NA	NA	NA	GALNT13,intron_variant,,ENST00000392825,NM_052917.4;GALNT13,intron_variant,,ENST00000409237,NM_001301627.1;GALNT13,intron_variant,,ENST00000431076,;	A	ENSG00000144278	ENST00000409237
31628	GALNT13	0	.	GRCh38	chr2	154383445	154383445	+	Intron	SNP	C	C	T	rs894186118	NA	LS174T_Muc2_clone2.sorted	LS174T_CTRL.sorted	C	C	NA	NA	NA	NA	NA	NA	NA	NA	NA	NA	NA	NA	NA	NA	NA	c.1157-12546N>T			ENST00000409237		NA	NA	NA	NA	NA	NA	GALNT13,intron_variant,,ENST00000392825,NM_052917.4;GALNT13,intron_variant,,ENST00000409237,NM_001301627.1;GALNT13,intron_variant,,ENST00000450838,;GALNT13,intron_variant,,ENST00000487047,;GALNT13,intron_variant,,ENST00000431076,;	T	ENSG00000144278	ENST00000409237
31629	Unknown	0	.	GRCh38	chr2	155485891	155485891	+	IGR	SNP	T	T	C	novel	NA	LS174T_Muc2_clone2.sorted	LS174T_CTRL.sorted	T	T	NA	NA	NA	NA	NA	NA	NA	NA	NA	NA	NA	NA	NA	NA	NA						NA	NA	NA	NA	NA	NA		C
31630	AC073225.1	0	.	GRCh38	chr2	155536554	155536554	+	Intron	SNP	G	G	A	novel	NA	LS174T_Muc2_clone2.sorted	LS174T_CTRL.sorted	G	G	NA	NA	NA	NA	NA	NA	NA	NA	NA	NA	NA	NA	NA	NA	NA	n.119-5106N>A			ENST00000662301		NA	NA	NA	NA	NA	NA	AC073225.1,intron_variant,,ENST00000653496,;AC073225.1,intron_variant,,ENST00000656573,;AC073225.1,intron_variant,,ENST00000657313,;AC073225.1,intron_variant,,ENST00000658900,;AC073225.1,intron_variant,,ENST00000659272,;AC073225.1,intron_variant,,ENST00000660393,;AC073225.1,intron_variant,,ENST00000660731,;AC073225.1,intron_variant,,ENST00000661005,;AC073225.1,intron_variant,,ENST00000661611,;AC0…	A	ENSG00000286679	ENST00000662301
31631	AC073225.1	0	.	GRCh38	chr2	155536600	155536600	+	Intron	SNP	G	G	A	novel	NA	LS174T_Muc2_clone2.sorted	LS174T_CTRL.sorted	G	G	NA	NA	NA	NA	NA	NA	NA	NA	NA	NA	NA	NA	NA	NA	NA	n.119-5060N>A			ENST00000662301		NA	NA	NA	NA	NA	NA	AC073225.1,intron_variant,,ENST00000653496,;AC073225.1,intron_variant,,ENST00000656573,;AC073225.1,intron_variant,,ENST00000657313,;AC073225.1,intron_variant,,ENST00000658900,;AC073225.1,intron_variant,,ENST00000659272,;AC073225.1,intron_variant,,ENST00000660393,;AC073225.1,intron_variant,,ENST00000660731,;AC073225.1,intron_variant,,ENST00000661005,;AC073225.1,intron_variant,,ENST00000661611,;AC0…	A	ENSG00000286679	ENST00000662301
31632	AC073225.1	0	.	GRCh38	chr2	155635005	155635005	+	Intron	SNP	A	A	T	novel	NA	LS174T_Muc2_clone2.sorted	LS174T_CTRL.sorted	A	A	NA	NA	NA	NA	NA	NA	NA	NA	NA	NA	NA	NA	NA	NA	NA	n.558+8217N>T			ENST00000653496		NA	NA	NA	NA	NA	NA	AC073225.1,intron_variant,,ENST00000653496,;AC073225.1,intron_variant,,ENST00000655023,;AC073225.1,intron_variant,,ENST00000656573,;AC073225.1,intron_variant,,ENST00000657313,;AC073225.1,intron_variant,,ENST00000658900,;AC073225.1,intron_variant,,ENST00000660393,;AC073225.1,intron_variant,,ENST00000661611,;AC073225.1,intron_variant,,ENST00000663491,;AC073225.1,intron_variant,,ENST00000663758,;AC0…	T	ENSG00000286679	ENST00000653496
31633	UPP2	0	.	GRCh38	chr2	158064441	158064441	+	Intron	SNP	T	T	G	rs868827874	NA	LS174T_Muc2_clone2.sorted	LS174T_CTRL.sorted	T	T	NA	NA	NA	NA	NA	NA	NA	NA	NA	NA	NA	NA	NA	NA	NA	c.148-37599N>G			ENST00000605860		NA	NA	NA	NA	NA	NA	UPP2,intron_variant,,ENST00000605860,NM_001135098.1;PTP4A1P1,upstream_gene_variant,,ENST00000420539,;	G	ENSG00000007001	ENST00000605860
31634	DAPL1	0	.	GRCh38	chr2	158841230	158841230	+	Intron	SNP	G	G	A	novel	NA	LS174T_Muc2_clone2.sorted	LS174T_CTRL.sorted	G	G	NA	NA	NA	NA	NA	NA	NA	NA	NA	NA	NA	NA	NA	NA	NA	c.225+14743N>A			ENST00000343761		NA	NA	NA	NA	NA	NA	DAPL1,intron_variant,,ENST00000343761,;DAPL1,intron_variant,,ENST00000409042,;	A	ENSG00000163331	ENST00000343761
31635	TANC1	0	.	GRCh38	chr2	159120734	159120734	+	Intron	SNP	G	G	A	novel	NA	LS174T_Muc2_clone2.sorted	LS174T_CTRL.sorted	G	G	NA	NA	NA	NA	NA	NA	NA	NA	NA	NA	NA	NA	NA	NA	NA	c.260-15460N>A			ENST00000263635		NA	NA	NA	NA	NA	NA	TANC1,intron_variant,,ENST00000263635,NM_001350065.1,NM_001350064.1,NM_001145909.1,NM_001350062.1,NM_001350063.1,NM_033394.3;	A	ENSG00000115183	ENST00000263635
31636	BAZ2B	0	.	GRCh38	chr2	159435660	159435660	+	Intron	SNP	T	T	C	novel	NA	LS174T_Muc2_clone2.sorted	LS174T_CTRL.sorted	T	T	NA	NA	NA	NA	NA	NA	NA	NA	NA	NA	NA	NA	NA	NA	NA	c.1294-2297N>G			ENST00000392783		NA	NA	NA	NA	NA	NA	BAZ2B,intron_variant,,ENST00000343439,;BAZ2B,intron_variant,,ENST00000392782,NM_001289975.1,NM_001329858.2;BAZ2B,intron_variant,,ENST00000392783,NM_001329857.2,NM_013450.4;BAZ2B,upstream_gene_variant,,ENST00000441143,;BAZ2B,downstream_gene_variant,,ENST00000482503,;BAZ2B,downstream_gene_variant,,ENST00000467184,;BAZ2B,upstream_gene_variant,,ENST00000472953,;	C	ENSG00000123636	ENST00000392783
31637	Unknown	0	.	GRCh38	chr2	159651539	159651539	+	IGR	SNP	G	G	A	novel	NA	LS174T_Muc2_clone2.sorted	LS174T_CTRL.sorted	G	G	NA	NA	NA	NA	NA	NA	NA	NA	NA	NA	NA	NA	NA	NA	NA						NA	NA	NA	NA	NA	NA		A
31638	RBMS1	0	.	GRCh38	chr2	160286619	160286619	+	Intron	SNP	C	C	A	novel	NA	LS174T_Muc2_clone2.sorted	LS174T_CTRL.sorted	C	C	NA	NA	NA	NA	NA	NA	NA	NA	NA	NA	NA	NA	NA	NA	NA	c.756+350N>T			ENST00000348849		NA	NA	NA	NA	NA	NA	RBMS1,intron_variant,,ENST00000348849,NM_002897.5,NM_016836.4;RBMS1,intron_variant,,ENST00000392753,;RBMS1,intron_variant,,ENST00000409075,;RBMS1,intron_variant,,ENST00000409289,;RBMS1,intron_variant,,ENST00000409972,;RBMS1,intron_variant,,ENST00000474820,;RBMS1,intron_variant,,ENST00000491781,;RBMS1,upstream_gene_variant,,ENST00000477965,;RBMS1,upstream_gene_variant,,ENST00000490637,;,regulatory…	A	ENSG00000153250	ENST00000348849
31639	RBMS1	0	.	GRCh38	chr2	160331548	160331548	+	Intron	SNP	T	T	C	rs758665282	NA	LS174T_Muc2_clone2.sorted	LS174T_CTRL.sorted	T	T	NA	NA	NA	NA	NA	NA	NA	NA	NA	NA	NA	NA	NA	NA	NA	c.252-13321N>G			ENST00000348849		NA	NA	NA	NA	NA	NA	RBMS1,intron_variant,,ENST00000348849,NM_002897.5,NM_016836.4;RBMS1,intron_variant,,ENST00000392753,;RBMS1,intron_variant,,ENST00000409075,;RBMS1,intron_variant,,ENST00000409289,;RBMS1,intron_variant,,ENST00000409972,;RBMS1,intron_variant,,ENST00000428519,;RBMS1,intron_variant,,ENST00000474820,;RBMS1,intron_variant,,ENST00000491781,;	C	ENSG00000153250	ENST00000348849
31640	Unknown	0	.	GRCh38	chr2	161016391	161016391	+	IGR	SNP	A	A	G	novel	NA	LS174T_Muc2_clone2.sorted	LS174T_CTRL.sorted	A	A	NA	NA	NA	NA	NA	NA	NA	NA	NA	NA	NA	NA	NA	NA	NA						NA	NA	NA	NA	NA	NA		G
31641	ENSR00001039894	0	.	GRCh38	chr2	161019400	161019400	+	IGR	SNP	C	C	T	rs1265649883	NA	LS174T_Muc2_clone2.sorted	LS174T_CTRL.sorted	C	C	NA	NA	NA	NA	NA	NA	NA	NA	NA	NA	NA	NA	NA	NA	NA				ENSR00001039894		NA	NA	NA	NA	NA	NA	,regulatory_region_variant,,ENSR00001039894,;	T		ENSR00001039894
31642	AC009313.1	0	.	GRCh38	chr2	161114375	161114375	+	Intron	SNP	T	T	C	novel	NA	LS174T_Muc2_clone2.sorted	LS174T_CTRL.sorted	T	T	NA	NA	NA	NA	NA	NA	NA	NA	NA	NA	NA	NA	NA	NA	NA	n.166-17807N>G			ENST00000425470		NA	NA	NA	NA	NA	NA	AC009313.1,intron_variant,,ENST00000425470,;	C	ENSG00000224467	ENST00000425470
31643	GCA	0	.	GRCh38	chr2	162351385	162351385	+	Intron	SNP	T	T	C	novel	NA	LS174T_Muc2_clone2.sorted	LS174T_CTRL.sorted	T	T	NA	NA	NA	NA	NA	NA	NA	NA	NA	NA	NA	NA	NA	NA	NA	c.193-953N>C			ENST00000437150		NA	NA	NA	NA	NA	NA	GCA,intron_variant,,ENST00000233612,NM_001330268.1,NM_001330266.1,NM_001330265.1,NM_001330267.1,NM_001330270.2,NM_001330271.2;GCA,intron_variant,,ENST00000429691,;GCA,intron_variant,,ENST00000437150,NM_012198.5;GCA,intron_variant,,ENST00000446271,;GCA,intron_variant,,ENST00000453113,;GCA,intron_variant,,ENST00000473240,;GCA,intron_variant,,ENST00000479199,;GCA,intron_variant,,ENST00000481161,;GCA…	C	ENSG00000115271	ENST00000437150
31644	KCNH7	0	.	GRCh38	chr2	162583522	162583522	+	Intron	SNP	C	C	T	rs998337501	NA	LS174T_Muc2_clone2.sorted	LS174T_CTRL.sorted	C	C	NA	NA	NA	NA	NA	NA	NA	NA	NA	NA	NA	NA	NA	NA	NA	c.308-46442N>A			ENST00000332142		NA	NA	NA	NA	NA	NA	KCNH7,intron_variant,,ENST00000328032,NM_173162.3;KCNH7,intron_variant,,ENST00000332142,NM_033272.4;	T	ENSG00000184611	ENST00000332142
31645	FIGN	0	.	GRCh38	chr2	163649807	163649807	+	Intron	SNP	T	T	A	novel	NA	LS174T_Muc2_clone2.sorted	LS174T_CTRL.sorted	T	T	NA	NA	NA	NA	NA	NA	NA	NA	NA	NA	NA	NA	NA	NA	NA	c.26-38001N>T			ENST00000333129		NA	NA	NA	NA	NA	NA	FIGN,intron_variant,,ENST00000333129,NM_001321825.2,NM_018086.4;FIGN,intron_variant,,ENST00000409634,;FIGN,intron_variant,,ENST00000482917,;	A	ENSG00000182263	ENST00000333129
31646	FIGN	0	.	GRCh38	chr2	163663692	163663692	+	Intron	SNP	G	G	A	novel	NA	LS174T_Muc2_clone2.sorted	LS174T_CTRL.sorted	G	G	NA	NA	NA	NA	NA	NA	NA	NA	NA	NA	NA	NA	NA	NA	NA	c.26-51886N>T			ENST00000333129		NA	NA	NA	NA	NA	NA	FIGN,intron_variant,,ENST00000333129,NM_001321825.2,NM_018086.4;FIGN,intron_variant,,ENST00000409634,;FIGN,intron_variant,,ENST00000482917,;	A	ENSG00000182263	ENST00000333129
31647	AC016766.1	0	.	GRCh38	chr2	164283842	164283842	+	Intron	SNP	A	A	G	novel	NA	LS174T_Muc2_clone2.sorted	LS174T_CTRL.sorted	A	A	NA	NA	NA	NA	NA	NA	NA	NA	NA	NA	NA	NA	NA	NA	NA	n.105-33031N>C			ENST00000429636		NA	NA	NA	NA	NA	NA	AC016766.1,intron_variant,,ENST00000429636,;	G	ENSG00000237844	ENST00000429636
31648	SCN3A	0	.	GRCh38	chr2	165137363	165137363	+	Intron	SNP	A	A	T	novel	NA	LS174T_Muc2_clone2.sorted	LS174T_CTRL.sorted	A	A	NA	NA	NA	NA	NA	NA	NA	NA	NA	NA	NA	NA	NA	NA	NA	c.2391+516N>A			ENST00000283254		NA	NA	NA	NA	NA	NA	SCN3A,intron_variant,,ENST00000283254,NM_006922.4;SCN3A,intron_variant,,ENST00000360093,;SCN3A,intron_variant,,ENST00000409101,NM_001081677.2;SCN3A,intron_variant,,ENST00000440431,;SCN3A,intron_variant,,ENST00000639244,NM_001081676.2;SCN3A,intron_variant,,ENST00000668657,;SCN3A,intron_variant,,ENST00000638473,;SCN3A,intron_variant,,ENST00000640652,;SCN3A,intron_variant,,ENST00000658209,;AC019197.…	T	ENSG00000153253	ENST00000283254
31649	SCN1A	0	.	GRCh38	chr2	166050359	166050359	+	Intron	SNP	T	T	C	novel	NA	LS174T_Muc2_clone2.sorted	LS174T_CTRL.sorted	T	T	NA	NA	NA	NA	NA	NA	NA	NA	NA	NA	NA	NA	NA	NA	NA	c.964+1360N>G			ENST00000303395		NA	NA	NA	NA	NA	NA	SCN1A,intron_variant,,ENST00000303395,NM_001202435.3,NM_001353948.2,NM_001353961.2,NM_001165963.3;SCN1A,intron_variant,,ENST00000375405,NM_001353951.2;SCN1A,intron_variant,,ENST00000409050,NM_001353958.2,NM_001353957.2,NM_001353960.2,NM_001165964.3;SCN1A,intron_variant,,ENST00000635750,NM_001353949.2,NM_001353950.2;SCN1A,intron_variant,,ENST00000635776,;SCN1A,intron_variant,,ENST00000637988,NM_00…	C	ENSG00000144285	ENST00000303395
31650	SCN1A	0	.	GRCh38	chr2	166126703	166126703	+	Intron	SNP	T	T	G	novel	NA	LS174T_Muc2_clone2.sorted	LS174T_CTRL.sorted	T	T	NA	NA	NA	NA	NA	NA	NA	NA	NA	NA	NA	NA	NA	NA	NA	c.-142+1068N>C			ENST00000303395		NA	NA	NA	NA	NA	NA	SCN1A,intron_variant,,ENST00000303395,NM_001202435.3,NM_001353948.2,NM_001353961.2,NM_001165963.3;SCN1A,intron_variant,,ENST00000635750,NM_001353949.2,NM_001353950.2;SCN1A,intron_variant,,ENST00000635776,;SCN1A,intron_variant,,ENST00000637285,;SCN1A,intron_variant,,ENST00000637988,NM_001353952.2,NM_006920.6;SCN1A,intron_variant,,ENST00000641575,NM_001353955.2,NM_001353954.2;SCN1A,intron_variant,,…	G	ENSG00000144285	ENST00000303395
31651	SCN1A	0	.	GRCh38	chr2	166133357	166133357	+	Intron	SNP	A	A	G	novel	NA	LS174T_Muc2_clone2.sorted	LS174T_CTRL.sorted	A	A	NA	NA	NA	NA	NA	NA	NA	NA	NA	NA	NA	NA	NA	NA	NA	c.-50+15690N>C			ENST00000635750		NA	NA	NA	NA	NA	NA	SCN1A,intron_variant,,ENST00000635750,NM_001353949.2,NM_001353950.2;SCN1A,intron_variant,,ENST00000641575,NM_001353955.2,NM_001353954.2;SCN1A,intron_variant,,ENST00000641603,;SCN1A-AS1,intron_variant,,ENST00000447809,;SCN1A-AS1,intron_variant,,ENST00000595647,;SCN1A-AS1,intron_variant,,ENST00000599041,;SCN1A-AS1,intron_variant,,ENST00000625775,;SCN1A-AS1,intron_variant,,ENST00000627027,;SCN1A-AS1…	G	ENSG00000144285	ENST00000635750
31652	XIRP2	0	.	GRCh38	chr2	167234650	167234650	+	Intron	SNP	C	C	T	novel	NA	LS174T_Muc2_clone2.sorted	LS174T_CTRL.sorted	C	C	NA	NA	NA	NA	NA	NA	NA	NA	NA	NA	NA	NA	NA	NA	NA	c.859-5205N>T			ENST00000409195		NA	NA	NA	NA	NA	NA	XIRP2,intron_variant,,ENST00000409043,NM_001079810.3;XIRP2,intron_variant,,ENST00000409195,NM_152381.5;XIRP2,intron_variant,,ENST00000409273,NM_001199144.2;XIRP2,intron_variant,,ENST00000409605,NM_001199145.2;XIRP2,intron_variant,,ENST00000409728,NM_001199143.1;XIRP2,intron_variant,,ENST00000628543,;XIRP2,intron_variant,,ENST00000672671,;XIRP2,intron_variant,,ENST00000672716,;XIRP2,intron_variant…	T	ENSG00000163092	ENST00000409195
31653	Unknown	0	.	GRCh38	chr2	167692453	167692453	+	IGR	SNP	T	T	C	novel	NA	LS174T_Muc2_clone2.sorted	LS174T_CTRL.sorted	T	T	NA	NA	NA	NA	NA	NA	NA	NA	NA	NA	NA	NA	NA	NA	NA						NA	NA	NA	NA	NA	NA		C
31654	STK39	0	.	GRCh38	chr2	168193878	168193878	+	Intron	SNP	C	C	T	rs770586384	NA	LS174T_Muc2_clone2.sorted	LS174T_CTRL.sorted	C	C	NA	NA	NA	NA	NA	NA	NA	NA	NA	NA	NA	NA	NA	NA	NA	c.209-11788N>A			ENST00000355999		NA	NA	NA	NA	NA	NA	STK39,intron_variant,,ENST00000355999,NM_013233.3;	T	ENSG00000198648	ENST00000355999
31655	Unknown	0	.	GRCh38	chr2	168264781	168264781	+	IGR	SNP	A	A	T	novel	NA	LS174T_Muc2_clone2.sorted	LS174T_CTRL.sorted	A	A	NA	NA	NA	NA	NA	NA	NA	NA	NA	NA	NA	NA	NA	NA	NA						NA	NA	NA	NA	NA	NA		T
31656	Unknown	0	.	GRCh38	chr2	168264793	168264793	+	IGR	SNP	G	G	A	novel	NA	LS174T_Muc2_clone2.sorted	LS174T_CTRL.sorted	G	G	NA	NA	NA	NA	NA	NA	NA	NA	NA	NA	NA	NA	NA	NA	NA						NA	NA	NA	NA	NA	NA		A
31657	CERS6	0	.	GRCh38	chr2	168455027	168455027	+	5'Flank	SNP	G	G	A	novel	NA	LS174T_Muc2_clone2.sorted	LS174T_CTRL.sorted	G	G	NA	NA	NA	NA	NA	NA	NA	NA	NA	NA	NA	NA	NA	NA	NA				ENST00000392687		NA	NA	NA	NA	NA	NA	CERS6,upstream_gene_variant,,ENST00000305747,NM_203463.3;CERS6,upstream_gene_variant,,ENST00000392687,NM_001256126.2;RN7SL813P,downstream_gene_variant,,ENST00000489529,;,regulatory_region_variant,,ENSR00000125886,;	A	ENSG00000172292	ENST00000392687
31658	NOSTRIN	0	.	GRCh38	chr2	168838631	168838631	+	Intron	SNP	A	A	G	novel	NA	LS174T_Muc2_clone2.sorted	LS174T_CTRL.sorted	A	A	NA	NA	NA	NA	NA	NA	NA	NA	NA	NA	NA	NA	NA	NA	NA	c.504+4306N>G			ENST00000444448		NA	NA	NA	NA	NA	NA	NOSTRIN,intron_variant,,ENST00000317647,NM_001039724.3;NOSTRIN,intron_variant,,ENST00000397206,;NOSTRIN,intron_variant,,ENST00000397209,NM_001171632.1;NOSTRIN,intron_variant,,ENST00000444448,;NOSTRIN,intron_variant,,ENST00000445023,NM_052946.3;NOSTRIN,intron_variant,,ENST00000447264,;NOSTRIN,intron_variant,,ENST00000458381,NM_001171631.1;SPC25,intron_variant,,ENST00000479309,;NOSTRIN,upstream_gen…	G	ENSG00000163072	ENST00000444448
31659	DHRS9	0	.	GRCh38	chr2	169073718	169073718	+	Intron	SNP	G	G	T	novel	NA	LS174T_Muc2_clone2.sorted	LS174T_CTRL.sorted	G	G	NA	NA	NA	NA	NA	NA	NA	NA	NA	NA	NA	NA	NA	NA	NA	c.121+6451N>T			ENST00000432060		NA	NA	NA	NA	NA	NA	DHRS9,intron_variant,,ENST00000357546,NM_199204.2;DHRS9,intron_variant,,ENST00000421653,;DHRS9,intron_variant,,ENST00000428522,;DHRS9,intron_variant,,ENST00000432060,NM_001289763.2;DHRS9,intron_variant,,ENST00000436483,NM_001142270.2;DHRS9,intron_variant,,ENST00000450153,;DHRS9,intron_variant,,ENST00000602501,;	T	ENSG00000073737	ENST00000432060
31660	CYBRD1	0	.	GRCh38	chr2	171530352	171530352	+	Intron	SNP	G	G	A	rs774835961	NA	LS174T_Muc2_clone2.sorted	LS174T_CTRL.sorted	G	G	NA	NA	NA	NA	NA	NA	NA	NA	NA	NA	NA	NA	NA	NA	NA	c.193+7614N>A			ENST00000321348		NA	NA	NA	NA	NA	NA	CYBRD1,intron_variant,,ENST00000321348,NM_024843.4;CYBRD1,intron_variant,,ENST00000375252,NM_001127383.2;CYBRD1,intron_variant,,ENST00000409484,NM_001256909.2;CYBRD1,intron_variant,,ENST00000445146,;CYBRD1,intron_variant,,ENST00000468308,;CYBRD1,intron_variant,,ENST00000474182,;CYBRD1,intron_variant,,ENST00000494587,;,regulatory_region_variant,,ENSR00000294689,;,regulatory_region_variant,,ENSR000…	A	ENSG00000071967	ENST00000321348
31661	Unknown	0	.	GRCh38	chr2	171648654	171648654	+	IGR	SNP	G	G	T	novel	NA	LS174T_Muc2_clone2.sorted	LS174T_CTRL.sorted	G	G	NA	NA	NA	NA	NA	NA	NA	NA	NA	NA	NA	NA	NA	NA	NA						NA	NA	NA	NA	NA	NA		T
31662	ENSR00000628084	0	.	GRCh38	chr2	172178579	172178579	+	IGR	SNP	A	A	G	novel	NA	LS174T_Muc2_clone2.sorted	LS174T_CTRL.sorted	A	A	NA	NA	NA	NA	NA	NA	NA	NA	NA	NA	NA	NA	NA	NA	NA				ENSR00000628084		NA	NA	NA	NA	NA	NA	,regulatory_region_variant,,ENSR00000628084,;AC104088.1,intron_variant,,ENST00000662340,;AC104088.1,intron_variant,,ENST00000667725,;	G		ENSR00000628084
31663	PDK1	0	.	GRCh38	chr2	172562201	172562201	+	Intron	SNP	C	C	A	novel	NA	LS174T_Muc2_clone2.sorted	LS174T_CTRL.sorted	C	C	NA	NA	NA	NA	NA	NA	NA	NA	NA	NA	NA	NA	NA	NA	NA	c.339-19N>A			ENST00000392571		NA	NA	NA	NA	NA	NA	PDK1,intron_variant,,ENST00000282077,NM_002610.5;PDK1,intron_variant,,ENST00000392571,NM_001278549.2;PDK1,intron_variant,,ENST00000410055,;PDK1,intron_variant,,ENST00000416991,;PDK1,intron_variant,,ENST00000439519,;PDK1,intron_variant,,ENST00000443353,;AC093818.1,upstream_gene_variant,,ENST00000362996,;PDK1,intron_variant,,ENST00000431718,;PDK1,intron_variant,,ENST00000436490,;	A	ENSG00000152256	ENST00000392571
31664	RAPGEF4	0	.	GRCh38	chr2	172763220	172763220	+	Intron	SNP	C	C	A	novel	NA	LS174T_Muc2_clone2.sorted	LS174T_CTRL.sorted	C	C	NA	NA	NA	NA	NA	NA	NA	NA	NA	NA	NA	NA	NA	NA	NA	c.65+27172N>A			ENST00000397081		NA	NA	NA	NA	NA	NA	RAPGEF4,intron_variant,,ENST00000397081,NM_007023.4;RAPGEF4,intron_variant,,ENST00000409036,;RAPGEF4,intron_variant,,ENST00000464976,;RAPGEF4,intron_variant,,ENST00000484331,;	A	ENSG00000091428	ENST00000397081
31665	ENSR00000628509	0	.	GRCh38	chr2	173771527	173771527	+	IGR	SNP	C	C	T	novel	NA	LS174T_Muc2_clone2.sorted	LS174T_CTRL.sorted	C	C	NA	NA	NA	NA	NA	NA	NA	NA	NA	NA	NA	NA	NA	NA	NA				ENSR00000628509		NA	NA	NA	NA	NA	NA	,regulatory_region_variant,,ENSR00000628509,;	T		ENSR00000628509
31666	ENSR00000628515	0	.	GRCh38	chr2	173797386	173797386	+	IGR	SNP	A	A	G	novel	NA	LS174T_Muc2_clone2.sorted	LS174T_CTRL.sorted	A	A	NA	NA	NA	NA	NA	NA	NA	NA	NA	NA	NA	NA	NA	NA	NA				ENSR00000628515		NA	NA	NA	NA	NA	NA	,regulatory_region_variant,,ENSR00000628515,;	G		ENSR00000628515
31667	OLA1	0	.	GRCh38	chr2	174242777	174242777	+	Intron	SNP	G	G	A	rs935468869	NA	LS174T_Muc2_clone2.sorted	LS174T_CTRL.sorted	G	G	NA	NA	NA	NA	NA	NA	NA	NA	NA	NA	NA	NA	NA	NA	NA	c.101+3938N>T			ENST00000284719		NA	NA	NA	NA	NA	NA	OLA1,intron_variant,,ENST00000284719,NM_001328688.2,NM_013341.5;OLA1,intron_variant,,ENST00000344357,NM_001011708.3;OLA1,intron_variant,,ENST00000409546,;OLA1,intron_variant,,ENST00000427472,;OLA1,intron_variant,,ENST00000428402,;RN7SL65P,upstream_gene_variant,,ENST00000485221,;	A	ENSG00000138430	ENST00000284719
31668	Unknown	0	.	GRCh38	chr2	175586588	175586588	+	IGR	SNP	G	G	T	novel	NA	LS174T_Muc2_clone2.sorted	LS174T_CTRL.sorted	G	G	NA	NA	NA	NA	NA	NA	NA	NA	NA	NA	NA	NA	NA	NA	NA						NA	NA	NA	NA	NA	NA		T
31669	AC092162.2	0	.	GRCh38	chr2	176784206	176784206	+	Intron	SNP	T	T	G	novel	NA	LS174T_Muc2_clone2.sorted	LS174T_CTRL.sorted	T	T	NA	NA	NA	NA	NA	NA	NA	NA	NA	NA	NA	NA	NA	NA	NA	n.214+8361N>C			ENST00000428283		NA	NA	NA	NA	NA	NA	AC092162.2,intron_variant,,ENST00000428283,;AC092162.2,intron_variant,,ENST00000451851,;LINC01117,intron_variant,,ENST00000652227,;AC092162.2,intron_variant,,ENST00000657778,;	G	ENSG00000230552	ENST00000428283
31670	Unknown	0	.	GRCh38	chr2	176911560	176911560	+	IGR	SNP	A	A	G	novel	NA	LS174T_Muc2_clone2.sorted	LS174T_CTRL.sorted	A	A	NA	NA	NA	NA	NA	NA	NA	NA	NA	NA	NA	NA	NA	NA	NA						NA	NA	NA	NA	NA	NA		G
31671	AC074286.1	0	.	GRCh38	chr2	177048467	177048467	+	Intron	SNP	T	T	A	novel	NA	LS174T_Muc2_clone2.sorted	LS174T_CTRL.sorted	T	T	NA	NA	NA	NA	NA	NA	NA	NA	NA	NA	NA	NA	NA	NA	NA	n.942+46108N>T			ENST00000665720		NA	NA	NA	NA	NA	NA	AC074286.1,intron_variant,,ENST00000441205,;AC074286.1,intron_variant,,ENST00000452002,;AC074286.1,intron_variant,,ENST00000653899,;AC074286.1,intron_variant,,ENST00000657989,;AC074286.1,intron_variant,,ENST00000659269,;AC074286.1,intron_variant,,ENST00000665720,;AC074286.1,intron_variant,,ENST00000667621,;AC074286.1,intron_variant,,ENST00000670819,;	A	ENSG00000236501	ENST00000665720
31672	PRKRA	0	.	GRCh38	chr2	178438672	178438672	+	Intron	SNP	C	C	T	rs1390265486	NA	LS174T_Muc2_clone2.sorted	LS174T_CTRL.sorted	C	C	NA	NA	NA	NA	NA	NA	NA	NA	NA	NA	NA	NA	NA	NA	NA	c.610-2353N>A			ENST00000325748		NA	NA	NA	NA	NA	NA	PRKRA,intron_variant,,ENST00000325748,NM_003690.5;PRKRA,intron_variant,,ENST00000432031,NM_001316362.2,NM_001139517.1;PRKRA,intron_variant,,ENST00000487082,NM_001139518.1;PRKRA,downstream_gene_variant,,ENST00000457633,;PRKRA,intron_variant,,ENST00000424699,;PRKRA,intron_variant,,ENST00000474793,;PRKRA,intron_variant,,ENST00000490501,;PRKRA,downstream_gene_variant,,ENST00000448279,;CHROMR,intron_v…	T	ENSG00000180228	ENST00000325748
31673	AC092640.1	0	.	GRCh38	chr2	178842684	178842684	+	Intron	SNP	T	T	C	novel	NA	LS174T_Muc2_clone2.sorted	LS174T_CTRL.sorted	T	T	NA	NA	NA	NA	NA	NA	NA	NA	NA	NA	NA	NA	NA	NA	NA	n.306+14030N>C			ENST00000652826		NA	NA	NA	NA	NA	NA	CCDC141,intron_variant,,ENST00000343876,;CCDC141,intron_variant,,ENST00000443758,NM_173648.4;AC092640.1,intron_variant,,ENST00000652826,;AC092640.1,intron_variant,,ENST00000667123,;AC092640.1,intron_variant,,ENST00000667180,;	C	ENSG00000287149	ENST00000652826
31674	CCDC141	0	.	GRCh38	chr2	178899104	178899104	+	Intron	SNP	T	T	C	rs912062447	NA	LS174T_Muc2_clone2.sorted	LS174T_CTRL.sorted	T	T	NA	NA	NA	NA	NA	NA	NA	NA	NA	NA	NA	NA	NA	NA	NA	c.1265+6225N>G			ENST00000409284		NA	NA	NA	NA	NA	NA	CCDC141,intron_variant,,ENST00000409284,NM_001316745.2;CCDC141,intron_variant,,ENST00000443758,NM_173648.4;CCDC141,intron_variant,,ENST00000446116,;AC092640.1,intron_variant,,ENST00000652826,;AC092640.1,intron_variant,,ENST00000657712,;AC092640.1,intron_variant,,ENST00000667123,;AC092640.1,intron_variant,,ENST00000667180,;	C	ENSG00000163492	ENST00000409284
31675	ENSR00000629834	0	.	GRCh38	chr2	180180547	180180547	+	IGR	SNP	C	C	T	novel	NA	LS174T_Muc2_clone2.sorted	LS174T_CTRL.sorted	C	C	NA	NA	NA	NA	NA	NA	NA	NA	NA	NA	NA	NA	NA	NA	NA				ENSR00000629834		NA	NA	NA	NA	NA	NA	,regulatory_region_variant,,ENSR00000629834,;	T		ENSR00000629834
31676	ENSR00001041620	0	.	GRCh38	chr2	180546286	180546286	+	IGR	SNP	A	A	T	novel	NA	LS174T_Muc2_clone2.sorted	LS174T_CTRL.sorted	A	A	NA	NA	NA	NA	NA	NA	NA	NA	NA	NA	NA	NA	NA	NA	NA				ENSR00001041620		NA	NA	NA	NA	NA	NA	,regulatory_region_variant,,ENSR00001041620,;	T		ENSR00001041620
31677	AC009478.1	0	.	GRCh38	chr2	180602032	180602032	+	Intron	SNP	T	T	C	novel	NA	LS174T_Muc2_clone2.sorted	LS174T_CTRL.sorted	T	T	NA	NA	NA	NA	NA	NA	NA	NA	NA	NA	NA	NA	NA	NA	NA	n.268+397N>G			ENST00000429816		NA	NA	NA	NA	NA	NA	AC009478.1,intron_variant,,ENST00000429816,;	C	ENSG00000225258	ENST00000429816
31678	AC009478.1	0	.	GRCh38	chr2	180666708	180666708	+	Intron	SNP	G	G	T	novel	NA	LS174T_Muc2_clone2.sorted	LS174T_CTRL.sorted	G	G	NA	NA	NA	NA	NA	NA	NA	NA	NA	NA	NA	NA	NA	NA	NA	n.225+25522N>A			ENST00000429816		NA	NA	NA	NA	NA	NA	AC009478.1,intron_variant,,ENST00000429816,;	T	ENSG00000225258	ENST00000429816
31679	SCHLAP1	0	.	GRCh38	chr2	180729561	180729561	+	Intron	SNP	A	A	G	novel	NA	LS174T_Muc2_clone2.sorted	LS174T_CTRL.sorted	A	A	NA	NA	NA	NA	NA	NA	NA	NA	NA	NA	NA	NA	NA	NA	NA	n.433+4871N>G			ENST00000629145		NA	NA	NA	NA	NA	NA	,regulatory_region_variant,,ENSR00000127160,;SCHLAP1,intron_variant,,ENST00000629145,;	G	ENSG00000281131	ENST00000629145
31680	SCHLAP1	0	.	GRCh38	chr2	180844428	180844428	+	Intron	SNP	T	T	G	novel	NA	LS174T_Muc2_clone2.sorted	LS174T_CTRL.sorted	T	T	NA	NA	NA	NA	NA	NA	NA	NA	NA	NA	NA	NA	NA	NA	NA	n.700+16921N>G			ENST00000629145		NA	NA	NA	NA	NA	NA	SCHLAP1,intron_variant,,ENST00000629145,;	G	ENSG00000281131	ENST00000629145
31681	ITGA4	0	.	GRCh38	chr2	181458332	181458332	+	Intron	SNP	G	G	T	novel	NA	LS174T_Muc2_clone2.sorted	LS174T_CTRL.sorted	G	G	NA	NA	NA	NA	NA	NA	NA	NA	NA	NA	NA	NA	NA	NA	NA	c.319+15N>T			ENST00000397033		NA	NA	NA	NA	NA	NA	ITGA4,intron_variant,,ENST00000233573,;ITGA4,intron_variant,,ENST00000339307,NM_001316312.1;ITGA4,intron_variant,,ENST00000397033,NM_000885.6;ITGA4,intron_variant,,ENST00000478440,;ITGA4,non_coding_transcript_exon_variant,,ENST00000476089,;ITGA4,intron_variant,,ENST00000465522,;ITGA4,intron_variant,,ENST00000484404,;,regulatory_region_variant,,ENSR00000127233,;,regulatory_region_variant,,ENSR0000…	T	ENSG00000115232	ENST00000397033
31682	Unknown	0	.	GRCh38	chr2	181844467	181844467	+	IGR	SNP	A	A	G	rs1288680290	NA	LS174T_Muc2_clone2.sorted	LS174T_CTRL.sorted	A	A	NA	NA	NA	NA	NA	NA	NA	NA	NA	NA	NA	NA	NA	NA	NA						NA	NA	NA	NA	NA	NA		G
31683	PPP1R1C	0	.	GRCh38	chr2	182040737	182040737	+	Intron	SNP	T	T	C	novel	NA	LS174T_Muc2_clone2.sorted	LS174T_CTRL.sorted	T	T	NA	NA	NA	NA	NA	NA	NA	NA	NA	NA	NA	NA	NA	NA	NA	c.164-20705N>C			ENST00000280295		NA	NA	NA	NA	NA	NA	PPP1R1C,intron_variant,,ENST00000280295,NM_001261424.2;PPP1R1C,intron_variant,,ENST00000409137,NM_001080545.2,NM_001261425.2;PPP1R1C,intron_variant,,ENST00000409702,;PPP1R1C,intron_variant,,ENST00000464264,;PPP1R1C,intron_variant,,ENST00000465612,;PPP1R1C,intron_variant,,ENST00000475249,;PPP1R1C,intron_variant,,ENST00000479855,;PPP1R1C,intron_variant,,ENST00000486067,;PPP1R1C,intron_variant,,ENST…	C	ENSG00000150722	ENST00000280295
31684	PDE1A	0	.	GRCh38	chr2	182444448	182444448	+	Intron	SNP	T	T	G	novel	NA	LS174T_Muc2_clone2.sorted	LS174T_CTRL.sorted	T	T	NA	NA	NA	NA	NA	NA	NA	NA	NA	NA	NA	NA	NA	NA	NA	c.101+77828N>C			ENST00000435564		NA	NA	NA	NA	NA	NA	PDE1A,intron_variant,,ENST00000410103,NM_001003683.2;PDE1A,intron_variant,,ENST00000435564,NM_001258312.1,NM_005019.5;PDE1A,intron_variant,,ENST00000462938,;PDE1A,intron_variant,,ENST00000482782,;PDE1A,intron_variant,,ENST00000495511,;,regulatory_region_variant,,ENSR00001041805,;	G	ENSG00000115252	ENST00000435564
31685	Unknown	0	.	GRCh38	chr2	182626580	182626580	+	IGR	SNP	A	A	G	novel	NA	LS174T_Muc2_clone2.sorted	LS174T_CTRL.sorted	A	A	NA	NA	NA	NA	NA	NA	NA	NA	NA	NA	NA	NA	NA	NA	NA						NA	NA	NA	NA	NA	NA		G
31686	NUP35	0	.	GRCh38	chr2	183114154	183114154	+	5'Flank	SNP	A	A	G	novel	NA	LS174T_Muc2_clone2.sorted	LS174T_CTRL.sorted	A	A	NA	NA	NA	NA	NA	NA	NA	NA	NA	NA	NA	NA	NA	NA	NA				ENST00000409798		NA	NA	NA	NA	NA	NA	NUP35,upstream_gene_variant,,ENST00000409798,NM_001287584.1,NM_001287585.1;NUP35,upstream_gene_variant,,ENST00000442895,;NUP35,upstream_gene_variant,,ENST00000446612,;NUP35,upstream_gene_variant,,ENST00000455063,;NUP35,upstream_gene_variant,,ENST00000472844,;	G	ENSG00000163002	ENST00000409798
31687	AC021851.2	0	.	GRCh38	chr2	183395397	183395397	+	Intron	SNP	T	T	C	novel	NA	LS174T_Muc2_clone2.sorted	LS174T_CTRL.sorted	T	T	NA	NA	NA	NA	NA	NA	NA	NA	NA	NA	NA	NA	NA	NA	NA	n.365+61188N>C			ENST00000653710		NA	NA	NA	NA	NA	NA	AC021851.2,intron_variant,,ENST00000653710,;	C	ENSG00000287621	ENST00000653710
31688	Unknown	0	.	GRCh38	chr2	183639288	183639288	+	IGR	SNP	T	T	C	novel	NA	LS174T_Muc2_clone2.sorted	LS174T_CTRL.sorted	T	T	NA	NA	NA	NA	NA	NA	NA	NA	NA	NA	NA	NA	NA	NA	NA						NA	NA	NA	NA	NA	NA		C
31689	Unknown	0	.	GRCh38	chr2	183878720	183878720	+	IGR	SNP	A	A	G	rs867084830	NA	LS174T_Muc2_clone2.sorted	LS174T_CTRL.sorted	A	A	NA	NA	NA	NA	NA	NA	NA	NA	NA	NA	NA	NA	NA	NA	NA						NA	NA	NA	NA	NA	NA		G
31690	AC020584.1	0	.	GRCh38	chr2	184282519	184282519	+	Intron	SNP	C	C	A	novel	NA	LS174T_Muc2_clone2.sorted	LS174T_CTRL.sorted	C	C	NA	NA	NA	NA	NA	NA	NA	NA	NA	NA	NA	NA	NA	NA	NA	n.295-50275N>A			ENST00000671393		NA	NA	NA	NA	NA	NA	AC020584.1,intron_variant,,ENST00000671393,;	A	ENSG00000286980	ENST00000671393
31691	ZNF804A	0	.	GRCh38	chr2	184877388	184877388	+	Intron	SNP	T	T	A	novel	NA	LS174T_Muc2_clone2.sorted	LS174T_CTRL.sorted	T	T	NA	NA	NA	NA	NA	NA	NA	NA	NA	NA	NA	NA	NA	NA	NA	c.255+10876N>A			ENST00000302277		NA	NA	NA	NA	NA	NA	ZNF804A,intron_variant,,ENST00000302277,NM_194250.2;ZNF804A,intron_variant,,ENST00000613975,;	A	ENSG00000170396	ENST00000302277
31692	Unknown	0	.	GRCh38	chr2	185076236	185076236	+	IGR	SNP	C	C	T	novel	NA	LS174T_Muc2_clone2.sorted	LS174T_CTRL.sorted	C	C	NA	NA	NA	NA	NA	NA	NA	NA	NA	NA	NA	NA	NA	NA	NA						NA	NA	NA	NA	NA	NA		T
31693	Unknown	0	.	GRCh38	chr2	185274819	185274819	+	IGR	SNP	G	G	A	novel	NA	LS174T_Muc2_clone2.sorted	LS174T_CTRL.sorted	G	G	NA	NA	NA	NA	NA	NA	NA	NA	NA	NA	NA	NA	NA	NA	NA						NA	NA	NA	NA	NA	NA		A
31694	Unknown	0	.	GRCh38	chr2	185904794	185904794	+	IGR	SNP	G	G	A	novel	NA	LS174T_Muc2_clone2.sorted	LS174T_CTRL.sorted	G	G	NA	NA	NA	NA	NA	NA	NA	NA	NA	NA	NA	NA	NA	NA	NA						NA	NA	NA	NA	NA	NA		A
31695	Unknown	0	.	GRCh38	chr2	185938223	185938223	+	IGR	SNP	G	G	A	novel	NA	LS174T_Muc2_clone2.sorted	LS174T_CTRL.sorted	G	G	NA	NA	NA	NA	NA	NA	NA	NA	NA	NA	NA	NA	NA	NA	NA						NA	NA	NA	NA	NA	NA		A
31696	LINC01473	0	.	GRCh38	chr2	186084596	186084596	+	5'Flank	SNP	T	T	A	rs1027055152	NA	LS174T_Muc2_clone2.sorted	LS174T_CTRL.sorted	T	T	NA	NA	NA	NA	NA	NA	NA	NA	NA	NA	NA	NA	NA	NA	NA				ENST00000667983		NA	NA	NA	NA	NA	NA	LINC01473,intron_variant,,ENST00000419719,;LINC01473,intron_variant,,ENST00000427108,;LINC01473,intron_variant,,ENST00000655126,;LINC01473,intron_variant,,ENST00000658984,;LINC01473,intron_variant,,ENST00000658990,;LINC01473,intron_variant,,ENST00000661574,;LINC01473,intron_variant,,ENST00000665629,;LINC01473,intron_variant,,ENST00000666677,;LINC01473,intron_variant,,ENST00000667056,;LINC01473,in…	A	ENSG00000237877	ENST00000667983
31697	Unknown	0	.	GRCh38	chr2	186910708	186910708	+	IGR	SNP	C	C	T	novel	NA	LS174T_Muc2_clone2.sorted	LS174T_CTRL.sorted	C	C	NA	NA	NA	NA	NA	NA	NA	NA	NA	NA	NA	NA	NA	NA	NA						NA	NA	NA	NA	NA	NA		T
31698	AC007319.1	0	.	GRCh38	chr2	187047962	187047962	+	Intron	SNP	G	G	A	rs890428295	NA	LS174T_Muc2_clone2.sorted	LS174T_CTRL.sorted	G	G	NA	NA	NA	NA	NA	NA	NA	NA	NA	NA	NA	NA	NA	NA	NA	n.92+44597N>A			ENST00000412276		NA	NA	NA	NA	NA	NA	AC007319.1,intron_variant,,ENST00000412276,;AC007319.1,intron_variant,,ENST00000453517,;	A	ENSG00000224063	ENST00000412276
31699	LINC01090	0	.	GRCh38	chr2	187950985	187950985	+	Intron	SNP	C	C	T	novel	NA	LS174T_Muc2_clone2.sorted	LS174T_CTRL.sorted	C	C	NA	NA	NA	NA	NA	NA	NA	NA	NA	NA	NA	NA	NA	NA	NA	n.496+84611N>A			ENST00000434418		NA	NA	NA	NA	NA	NA	LINC01090,intron_variant,,ENST00000434418,;	T	ENSG00000231689	ENST00000434418
31700	GULP1	0	.	GRCh38	chr2	188537433	188537433	+	Intron	SNP	T	T	C	novel	NA	LS174T_Muc2_clone2.sorted	LS174T_CTRL.sorted	T	T	NA	NA	NA	NA	NA	NA	NA	NA	NA	NA	NA	NA	NA	NA	NA	c.262-3748N>C			ENST00000409580		NA	NA	NA	NA	NA	NA	GULP1,intron_variant,,ENST00000359135,;GULP1,intron_variant,,ENST00000409580,;GULP1,intron_variant,,ENST00000409609,;GULP1,intron_variant,,ENST00000409637,;GULP1,intron_variant,,ENST00000409805,NM_001252669.1;GULP1,intron_variant,,ENST00000409830,NM_016315.4;GULP1,intron_variant,,ENST00000409843,NM_001252668.1;GULP1,intron_variant,,ENST00000410051,;GULP1,intron_variant,,ENST00000467422,;GULP1,int…	C	ENSG00000144366	ENST00000409580
31701	AC019178.2	0	.	GRCh38	chr2	189914742	189914742	+	3'Flank	SNP	T	T	C	novel	NA	LS174T_Muc2_clone2.sorted	LS174T_CTRL.sorted	T	T	NA	NA	NA	NA	NA	NA	NA	NA	NA	NA	NA	NA	NA	NA	NA				ENST00000423595		NA	NA	NA	NA	NA	NA	C2orf88,intron_variant,,ENST00000478197,;C2orf88,intron_variant,,ENST00000495546,;AC019178.2,downstream_gene_variant,,ENST00000423595,;	C	ENSG00000223824	ENST00000423595
31702	STAT4	0	.	GRCh38	chr2	191127131	191127131	+	Intron	SNP	C	C	A	rs185366544	NA	LS174T_Muc2_clone2.sorted	LS174T_CTRL.sorted	C	C	NA	NA	NA	NA	NA	NA	NA	NA	NA	NA	NA	NA	NA	NA	NA	c.273+19482N>T			ENST00000358470		NA	NA	NA	NA	NA	NA	STAT4,intron_variant,,ENST00000358470,NM_001243835.2;STAT4,intron_variant,,ENST00000392320,NM_003151.4;STAT4,intron_variant,,ENST00000413064,;STAT4,downstream_gene_variant,,ENST00000409995,;STAT4,intron_variant,,ENST00000495326,;STAT4,intron_variant,,ENST00000495849,;STAT4,intron_variant,,ENST00000647167,;,regulatory_region_variant,,ENSR00001042465,;	A	ENSG00000138378	ENST00000358470
31703	MYO1B	0	.	GRCh38	chr2	191274411	191274411	+	Intron	SNP	G	G	A	novel	NA	LS174T_Muc2_clone2.sorted	LS174T_CTRL.sorted	G	G	NA	NA	NA	NA	NA	NA	NA	NA	NA	NA	NA	NA	NA	NA	NA	c.-9-2476N>A			ENST00000392318		NA	NA	NA	NA	NA	NA	MYO1B,intron_variant,,ENST00000304164,;MYO1B,intron_variant,,ENST00000339514,NM_012223.5;MYO1B,intron_variant,,ENST00000392318,NM_001130158.3,NM_001330238.2,NM_001161819.3;MYO1B,intron_variant,,ENST00000418908,;MYO1B,intron_variant,,ENST00000420448,;MYO1B,intron_variant,,ENST00000438652,;MYO1B,intron_variant,,ENST00000451437,;MYO1B,upstream_gene_variant,,ENST00000392316,NM_001330237.2;MYO1B,intro…	A	ENSG00000128641	ENST00000392318
31704	Unknown	0	.	GRCh38	chr2	191561897	191561897	+	IGR	SNP	C	C	A	rs1315909810	NA	LS174T_Muc2_clone2.sorted	LS174T_CTRL.sorted	C	C	NA	NA	NA	NA	NA	NA	NA	NA	NA	NA	NA	NA	NA	NA	NA						NA	NA	NA	NA	NA	NA		A
31705	AC114778.2	0	.	GRCh38	chr2	191704608	191704608	+	Intron	SNP	C	C	T	rs1180426101	NA	LS174T_Muc2_clone2.sorted	LS174T_CTRL.sorted	C	C	NA	NA	NA	NA	NA	NA	NA	NA	NA	NA	NA	NA	NA	NA	NA	n.220-4204N>T			ENST00000673862		NA	NA	NA	NA	NA	NA	AC114778.2,intron_variant,,ENST00000673862,;AC114778.2,intron_variant,,ENST00000673872,;	T	ENSG00000288582	ENST00000673862
31706	TMEFF2	0	.	GRCh38	chr2	192034884	192034884	+	Intron	SNP	G	G	T	novel	NA	LS174T_Muc2_clone2.sorted	LS174T_CTRL.sorted	G	G	NA	NA	NA	NA	NA	NA	NA	NA	NA	NA	NA	NA	NA	NA	NA	c.536+22795N>A			ENST00000272771		NA	NA	NA	NA	NA	NA	TMEFF2,intron_variant,,ENST00000272771,NM_016192.4;TMEFF2,intron_variant,,ENST00000392314,NM_001305134.1;CAVIN2-AS1,splice_region_variant,,ENST00000428980,;CAVIN2-AS1,splice_region_variant,,ENST00000594798,;CAVIN2-AS1,splice_region_variant,,ENST00000629279,;CAVIN2-AS1,splice_region_variant,,ENST00000594591,;CAVIN2-AS1,splice_region_variant,,ENST00000599681,;CAVIN2-AS1,splice_region_variant,,ENST0…	T	ENSG00000144339	ENST00000272771
31707	ENSR00000632174	0	.	GRCh38	chr2	192969248	192969248	+	IGR	SNP	G	G	A	novel	NA	LS174T_Muc2_clone2.sorted	LS174T_CTRL.sorted	G	G	NA	NA	NA	NA	NA	NA	NA	NA	NA	NA	NA	NA	NA	NA	NA				ENSR00000632174		NA	NA	NA	NA	NA	NA	,regulatory_region_variant,,ENSR00000632174,;	A		ENSR00000632174
31708	Unknown	0	.	GRCh38	chr2	193177776	193177776	+	IGR	SNP	A	A	G	rs1261444221	NA	LS174T_Muc2_clone2.sorted	LS174T_CTRL.sorted	A	A	NA	NA	NA	NA	NA	NA	NA	NA	NA	NA	NA	NA	NA	NA	NA						NA	NA	NA	NA	NA	NA		G
31709	Unknown	0	.	GRCh38	chr2	193178546	193178546	+	IGR	SNP	A	A	T	novel	NA	LS174T_Muc2_clone2.sorted	LS174T_CTRL.sorted	A	A	NA	NA	NA	NA	NA	NA	NA	NA	NA	NA	NA	NA	NA	NA	NA						NA	NA	NA	NA	NA	NA		T
31710	Unknown	0	.	GRCh38	chr2	193344729	193344729	+	IGR	SNP	A	A	G	rs1448496947	NA	LS174T_Muc2_clone2.sorted	LS174T_CTRL.sorted	A	A	NA	NA	NA	NA	NA	NA	NA	NA	NA	NA	NA	NA	NA	NA	NA						NA	NA	NA	NA	NA	NA		G
31711	Unknown	0	.	GRCh38	chr2	193655478	193655478	+	IGR	SNP	T	T	C	novel	NA	LS174T_Muc2_clone2.sorted	LS174T_CTRL.sorted	T	T	NA	NA	NA	NA	NA	NA	NA	NA	NA	NA	NA	NA	NA	NA	NA						NA	NA	NA	NA	NA	NA		C
31712	Unknown	0	.	GRCh38	chr2	193656957	193656957	+	IGR	SNP	C	C	T	rs925920610	NA	LS174T_Muc2_clone2.sorted	LS174T_CTRL.sorted	C	C	NA	NA	NA	NA	NA	NA	NA	NA	NA	NA	NA	NA	NA	NA	NA						NA	NA	NA	NA	NA	NA		T
31713	Unknown	0	.	GRCh38	chr2	193657810	193657810	+	IGR	SNP	G	G	T	novel	NA	LS174T_Muc2_clone2.sorted	LS174T_CTRL.sorted	G	G	NA	NA	NA	NA	NA	NA	NA	NA	NA	NA	NA	NA	NA	NA	NA						NA	NA	NA	NA	NA	NA		T
31714	Unknown	0	.	GRCh38	chr2	194054027	194054027	+	IGR	SNP	A	A	G	rs192244314	NA	LS174T_Muc2_clone2.sorted	LS174T_CTRL.sorted	A	A	NA	NA	NA	NA	NA	NA	NA	NA	NA	NA	NA	NA	NA	NA	NA						NA	NA	NA	NA	NA	NA		G
31715	Unknown	0	.	GRCh38	chr2	194925465	194925465	+	IGR	SNP	G	G	T	novel	NA	LS174T_Muc2_clone2.sorted	LS174T_CTRL.sorted	G	G	NA	NA	NA	NA	NA	NA	NA	NA	NA	NA	NA	NA	NA	NA	NA						NA	NA	NA	NA	NA	NA		T
31716	AC104823.1	0	.	GRCh38	chr2	195455124	195455124	+	Intron	SNP	G	G	A	rs950052675	NA	LS174T_Muc2_clone2.sorted	LS174T_CTRL.sorted	G	G	NA	NA	NA	NA	NA	NA	NA	NA	NA	NA	NA	NA	NA	NA	NA	n.170-386N>A			ENST00000670658		NA	NA	NA	NA	NA	NA	AC104823.1,intron_variant,,ENST00000413290,;AC064834.1,intron_variant,,ENST00000606986,;AC104823.1,intron_variant,,ENST00000670658,;	A	ENSG00000224099	ENST00000670658
31717	DNAH7	0	.	GRCh38	chr2	195774401	195774401	+	Intron	SNP	T	T	C	novel	NA	LS174T_Muc2_clone2.sorted	LS174T_CTRL.sorted	T	T	NA	NA	NA	NA	NA	NA	NA	NA	NA	NA	NA	NA	NA	NA	NA	c.11202+1445N>G			ENST00000312428		NA	NA	NA	NA	NA	NA	DNAH7,intron_variant,,ENST00000312428,NM_018897.3;DNAH7,intron_variant,,ENST00000409063,;	C	ENSG00000118997	ENST00000312428
31718	DNAH7	0	.	GRCh38	chr2	196018766	196018766	+	Intron	SNP	G	G	T	novel	NA	LS174T_Muc2_clone2.sorted	LS174T_CTRL.sorted	G	G	NA	NA	NA	NA	NA	NA	NA	NA	NA	NA	NA	NA	NA	NA	NA	c.869+404N>A			ENST00000312428		NA	NA	NA	NA	NA	NA	DNAH7,intron_variant,,ENST00000312428,NM_018897.3;DNAH7,intron_variant,,ENST00000410072,;	T	ENSG00000118997	ENST00000312428
31719	HECW2	0	.	GRCh38	chr2	196287021	196287021	+	Intron	SNP	C	C	A	novel	NA	LS174T_Muc2_clone2.sorted	LS174T_CTRL.sorted	C	C	NA	NA	NA	NA	NA	NA	NA	NA	NA	NA	NA	NA	NA	NA	NA	c.3000+5544N>T			ENST00000260983		NA	NA	NA	NA	NA	NA	HECW2,intron_variant,,ENST00000260983,NM_020760.4;HECW2,intron_variant,,ENST00000644030,;HECW2,intron_variant,,ENST00000644256,;HECW2,intron_variant,,ENST00000644421,NM_001304840.3;HECW2,intron_variant,,ENST00000644978,NM_001348768.2;RN7SL820P,upstream_gene_variant,,ENST00000616437,;HECW2,intron_variant,,ENST00000647236,;HECW2,downstream_gene_variant,,ENST00000644405,;,regulatory_region_variant,,…	A	ENSG00000138411	ENST00000260983
31720	Unknown	0	.	GRCh38	chr2	196626770	196626770	+	IGR	SNP	C	C	T	novel	NA	LS174T_Muc2_clone2.sorted	LS174T_CTRL.sorted	C	C	NA	NA	NA	NA	NA	NA	NA	NA	NA	NA	NA	NA	NA	NA	NA						NA	NA	NA	NA	NA	NA		T
31721	SF3B1	0	.	GRCh38	chr2	197430981	197430981	+	Intron	SNP	A	A	G	novel	NA	LS174T_Muc2_clone2.sorted	LS174T_CTRL.sorted	A	A	NA	NA	NA	NA	NA	NA	NA	NA	NA	NA	NA	NA	NA	NA	NA	c.28+3991N>C			ENST00000335508		NA	NA	NA	NA	NA	NA	SF3B1,intron_variant,,ENST00000335508,NM_012433.3;SF3B1,intron_variant,,ENST00000414963,NM_001005526.2;SF3B1,intron_variant,,ENST00000487698,NM_001308824.1;SF3B1,intron_variant,,ENST00000409915,;SF3B1,intron_variant,,ENST00000414174,;SF3B1,intron_variant,,ENST00000470268,;SF3B1,intron_variant,,ENST00000652026,;SF3B1,intron_variant,,ENST00000652738,;	G	ENSG00000115524	ENST00000335508
31722	HSPD1	0	.	GRCh38	chr2	197500183	197500183	+	5'UTR	SNP	C	C	A	novel	NA	LS174T_Muc2_clone2.sorted	LS174T_CTRL.sorted	C	C	NA	NA	NA	NA	NA	NA	NA	NA	NA	NA	NA	NA	NA	NA	NA	c.-26N>T			ENST00000345042	2025-12-01	NA	NA	NA	NA	NA	NA	HSPD1,5_prime_UTR_variant,,ENST00000345042,NM_199440.1;HSPD1,5_prime_UTR_variant,,ENST00000452200,;HSPD1,5_prime_UTR_variant,,ENST00000430176,;HSPE1,5_prime_UTR_variant,,ENST00000409729,;HSPD1,intron_variant,,ENST00000426480,;HSPE1,upstream_gene_variant,,ENST00000233893,NM_002157.3;HSPD1,upstream_gene_variant,,ENST00000388968,NM_002156.5;HSPE1,upstream_gene_variant,,ENST00000409468,;HSPD1,upstrea…	A	ENSG00000144381	ENST00000345042
31723	BOLL	0	.	GRCh38	chr2	197751392	197751392	+	Intron	SNP	C	C	A	novel	NA	LS174T_Muc2_clone2.sorted	LS174T_CTRL.sorted	C	C	NA	NA	NA	NA	NA	NA	NA	NA	NA	NA	NA	NA	NA	NA	NA	c.765+5036N>T			ENST00000321801		NA	NA	NA	NA	NA	NA	BOLL,intron_variant,,ENST00000282278,NM_001284358.1;BOLL,intron_variant,,ENST00000321801,NM_197970.3;BOLL,intron_variant,,ENST00000392296,NM_033030.6,NM_001284362.2;BOLL,intron_variant,,ENST00000430004,NM_001284361.2;BOLL,intron_variant,,ENST00000433157,;BOLL,intron_variant,,ENST00000468827,;BOLL,intron_variant,,ENST00000434976,;AC011997.1,intron_variant,,ENST00000409845,;	A	ENSG00000152430	ENST00000321801
31724	PLCL1	0	.	GRCh38	chr2	198093573	198093573	+	Intron	SNP	G	G	T	novel	NA	LS174T_Muc2_clone2.sorted	LS174T_CTRL.sorted	G	G	NA	NA	NA	NA	NA	NA	NA	NA	NA	NA	NA	NA	NA	NA	NA	c.2919+4512N>T			ENST00000428675		NA	NA	NA	NA	NA	NA	PLCL1,intron_variant,,ENST00000428675,NM_006226.4;PLCL1,intron_variant,,ENST00000437704,;PLCL1,intron_variant,,ENST00000487695,;PLCL1,intron_variant,,ENST00000435320,;	T	ENSG00000115896	ENST00000428675
31725	AC019330.1	0	.	GRCh38	chr2	198697553	198697553	+	Intron	SNP	T	T	C	novel	NA	LS174T_Muc2_clone2.sorted	LS174T_CTRL.sorted	T	T	NA	NA	NA	NA	NA	NA	NA	NA	NA	NA	NA	NA	NA	NA	NA	n.98+74706N>G			ENST00000440609		NA	NA	NA	NA	NA	NA	AC019330.1,intron_variant,,ENST00000440609,;	C	ENSG00000225421	ENST00000440609
31726	Unknown	0	.	GRCh38	chr2	199178843	199178843	+	IGR	SNP	A	A	G	novel	NA	LS174T_Muc2_clone2.sorted	LS174T_CTRL.sorted	A	A	NA	NA	NA	NA	NA	NA	NA	NA	NA	NA	NA	NA	NA	NA	NA						NA	NA	NA	NA	NA	NA		G
31727	Unknown	0	.	GRCh38	chr2	199237189	199237189	+	IGR	SNP	A	A	G	novel	NA	LS174T_Muc2_clone2.sorted	LS174T_CTRL.sorted	A	A	NA	NA	NA	NA	NA	NA	NA	NA	NA	NA	NA	NA	NA	NA	NA						NA	NA	NA	NA	NA	NA		G
31728	LINC01877	0	.	GRCh38	chr2	199630033	199630033	+	RNA	SNP	T	T	C	novel	NA	LS174T_Muc2_clone2.sorted	LS174T_CTRL.sorted	T	T	NA	NA	NA	NA	NA	NA	NA	NA	NA	NA	NA	NA	NA	NA	NA	n.1099N>C			ENST00000664879	2025-07-03	NA	NA	NA	NA	NA	NA	LINC01877,non_coding_transcript_exon_variant,,ENST00000664879,;LINC01877,non_coding_transcript_exon_variant,,ENST00000657450,;LINC01877,non_coding_transcript_exon_variant,,ENST00000657231,;LINC01877,non_coding_transcript_exon_variant,,ENST00000656508,;LINC01877,non_coding_transcript_exon_variant,,ENST00000439734,;LINC01877,non_coding_transcript_exon_variant,,ENST00000419243,;LINC01877,non_coding_…	C	ENSG00000238217	ENST00000664879
31729	CLK1	0	.	GRCh38	chr2	200855230	200855230	+	Intron	SNP	C	C	G	novel	NA	LS174T_Muc2_clone2.sorted	LS174T_CTRL.sorted	C	C	NA	NA	NA	NA	NA	NA	NA	NA	NA	NA	NA	NA	NA	NA	NA	c.1184-144N>C			ENST00000434813		NA	NA	NA	NA	NA	NA	CLK1,intron_variant,,ENST00000321356,NM_004071.4;CLK1,intron_variant,,ENST00000409769,;CLK1,intron_variant,,ENST00000434813,NM_001162407.1;CLK1,intron_variant,,ENST00000621181,;CLK1,intron_variant,,ENST00000409403,;CLK1,intron_variant,,ENST00000432425,;CLK1,intron_variant,,ENST00000461981,;CLK1,intron_variant,,ENST00000473565,;CLK1,upstream_gene_variant,,ENST00000461326,;CLK1,upstream_gene_varian…	G	ENSG00000013441	ENST00000434813
31730	NBEAL1	0	.	GRCh38	chr2	203042907	203042907	+	Intron	SNP	G	G	T	novel	NA	LS174T_Muc2_clone2.sorted	LS174T_CTRL.sorted	G	G	NA	NA	NA	NA	NA	NA	NA	NA	NA	NA	NA	NA	NA	NA	NA	c.143+1051N>T			ENST00000449802		NA	NA	NA	NA	NA	NA	NBEAL1,intron_variant,,ENST00000449802,NM_001114132.1;NBEAL1,intron_variant,,ENST00000478884,;NBEAL1,downstream_gene_variant,,ENST00000492870,;NBEAL1,intron_variant,,ENST00000460416,;NBEAL1,intron_variant,,ENST00000497505,;RPL7P14,downstream_gene_variant,,ENST00000449851,;	T	ENSG00000144426	ENST00000449802
31731	CYP20A1	0	.	GRCh38	chr2	203254468	203254468	+	Intron	SNP	C	C	T	novel	NA	LS174T_Muc2_clone2.sorted	LS174T_CTRL.sorted	C	C	NA	NA	NA	NA	NA	NA	NA	NA	NA	NA	NA	NA	NA	NA	NA	c.432+2359N>T			ENST00000356079		NA	NA	NA	NA	NA	NA	CYP20A1,intron_variant,,ENST00000356079,NM_177538.3,NM_001371697.1,NM_001371699.1,NM_001371696.1,NM_001371698.1;CYP20A1,intron_variant,,ENST00000429815,NM_001371695.1;CYP20A1,intron_variant,,ENST00000443941,;CYP20A1,intron_variant,,ENST00000613925,NM_001371706.1,NM_001371702.1,NM_001371701.1,NM_001371704.1,NM_001371703.1,NM_001371700.1,NM_001371705.1;CYP20A1,intron_variant,,ENST00000461371,;CYP20…	T	ENSG00000119004	ENST00000356079
31732	Unknown	0	.	GRCh38	chr2	204513574	204513574	+	IGR	SNP	C	C	T	novel	NA	LS174T_Muc2_clone2.sorted	LS174T_CTRL.sorted	C	C	NA	NA	NA	NA	NA	NA	NA	NA	NA	NA	NA	NA	NA	NA	NA						NA	NA	NA	NA	NA	NA		T
31733	PARD3B	0	.	GRCh38	chr2	205374988	205374988	+	Intron	SNP	A	A	G	rs768444128	NA	LS174T_Muc2_clone2.sorted	LS174T_CTRL.sorted	A	A	NA	NA	NA	NA	NA	NA	NA	NA	NA	NA	NA	NA	NA	NA	NA	c.2631-26025N>G			ENST00000406610		NA	NA	NA	NA	NA	NA	PARD3B,intron_variant,,ENST00000349953,NM_205863.4;PARD3B,intron_variant,,ENST00000351153,NM_057177.7;PARD3B,intron_variant,,ENST00000358768,NM_152526.6;PARD3B,intron_variant,,ENST00000406610,NM_001302769.2;PARD3B,intron_variant,,ENST00000613457,;PARD3B,intron_variant,,ENST00000614500,;PARD3B,intron_variant,,ENST00000622699,;PARD3B,intron_variant,,ENST00000494482,;	G	ENSG00000116117	ENST00000406610
31734	PARD3B	0	.	GRCh38	chr2	205446766	205446766	+	Intron	SNP	G	G	T	novel	NA	LS174T_Muc2_clone2.sorted	LS174T_CTRL.sorted	G	G	NA	NA	NA	NA	NA	NA	NA	NA	NA	NA	NA	NA	NA	NA	NA	c.3044+6094N>T			ENST00000406610		NA	NA	NA	NA	NA	NA	PARD3B,intron_variant,,ENST00000349953,NM_205863.4;PARD3B,intron_variant,,ENST00000351153,NM_057177.7;PARD3B,intron_variant,,ENST00000358768,NM_152526.6;PARD3B,intron_variant,,ENST00000406610,NM_001302769.2;PARD3B,intron_variant,,ENST00000613457,;PARD3B,intron_variant,,ENST00000614500,;PARD3B,intron_variant,,ENST00000622699,;	T	ENSG00000116117	ENST00000406610
31735	Unknown	0	.	GRCh38	chr2	205663952	205663952	+	IGR	SNP	T	T	C	novel	NA	LS174T_Muc2_clone2.sorted	LS174T_CTRL.sorted	T	T	NA	NA	NA	NA	NA	NA	NA	NA	NA	NA	NA	NA	NA	NA	NA						NA	NA	NA	NA	NA	NA		C
31736	INO80D	0	.	GRCh38	chr2	206047666	206047666	+	Intron	SNP	A	A	C	rs1173820907	NA	LS174T_Muc2_clone2.sorted	LS174T_CTRL.sorted	A	A	NA	NA	NA	NA	NA	NA	NA	NA	NA	NA	NA	NA	NA	NA	NA	c.965-1054N>G			ENST00000403263		NA	NA	NA	NA	NA	NA	INO80D,intron_variant,,ENST00000403263,NM_017759.5;INO80D,intron_variant,,ENST00000424117,;	C	ENSG00000114933	ENST00000403263
31737	NDUFS1	0	.	GRCh38	chr2	206158288	206158288	+	Intron	SNP	T	T	C	novel	NA	LS174T_Muc2_clone2.sorted	LS174T_CTRL.sorted	T	T	NA	NA	NA	NA	NA	NA	NA	NA	NA	NA	NA	NA	NA	NA	NA	c.38+808N>G			ENST00000455934		NA	NA	NA	NA	NA	NA	NDUFS1,intron_variant,,ENST00000233190,NM_005006.7;NDUFS1,intron_variant,,ENST00000423725,NM_001199983.2;NDUFS1,intron_variant,,ENST00000432169,NM_001199982.2;NDUFS1,intron_variant,,ENST00000440274,NM_001199981.2;NDUFS1,intron_variant,,ENST00000449699,;NDUFS1,intron_variant,,ENST00000454195,;NDUFS1,intron_variant,,ENST00000455934,NM_001199984.1;NDUFS1,intron_variant,,ENST00000457011,;EEF1B2,upstr…	C	ENSG00000023228	ENST00000455934
31738	ADAM23	0	.	GRCh38	chr2	206541133	206541133	+	Intron	SNP	T	T	C	novel	NA	LS174T_Muc2_clone2.sorted	LS174T_CTRL.sorted	T	T	NA	NA	NA	NA	NA	NA	NA	NA	NA	NA	NA	NA	NA	NA	NA	c.574-919N>C			ENST00000264377		NA	NA	NA	NA	NA	NA	ADAM23,intron_variant,,ENST00000264377,NM_003812.4;ADAM23,intron_variant,,ENST00000374415,;	C	ENSG00000114948	ENST00000264377
31739	KLF7	0	.	GRCh38	chr2	207166589	207166589	+	5'Flank	SNP	A	A	T	novel	NA	LS174T_Muc2_clone2.sorted	LS174T_CTRL.sorted	A	A	NA	NA	NA	NA	NA	NA	NA	NA	NA	NA	NA	NA	NA	NA	NA				ENST00000309446		NA	NA	NA	NA	NA	NA	KLF7,intron_variant,,ENST00000421199,NM_001270943.2;KLF7,intron_variant,,ENST00000423015,NM_001270942.1;KLF7,intron_variant,,ENST00000457962,;KLF7,upstream_gene_variant,,ENST00000309446,NM_003709.4;KLF7,upstream_gene_variant,,ENST00000426163,;KLF7,upstream_gene_variant,,ENST00000458272,;MIR7845,downstream_gene_variant,,ENST00000618396,;KLF7,upstream_gene_variant,,ENST00000451244,;,regulatory_regi…	T	ENSG00000118263	ENST00000309446
31740	CREB1	0	.	GRCh38	chr2	207538190	207538190	+	Intron	SNP	G	G	T		NA	LS174T_Muc2_clone2.sorted	LS174T_CTRL.sorted	G	G	NA	NA	NA	NA	NA	NA	NA	NA	NA	NA	NA	NA	NA	NA	NA	c.-9+8056N>T			ENST00000432329		NA	NA	NA	NA	NA	NA	CREB1,intron_variant,,ENST00000353267,NM_004379.5,NM_001371427.1,NM_001320793.2;CREB1,intron_variant,,ENST00000421139,;CREB1,intron_variant,,ENST00000430624,;CREB1,intron_variant,,ENST00000432329,NM_134442.5,NM_001371426.1;CREB1,intron_variant,,ENST00000445803,;CREB1,intron_variant,,ENST00000452474,;CREB1,intron_variant,,ENST00000494094,;	T	ENSG00000118260	ENST00000432329
31741	METTL21A	0	.	GRCh38	chr2	207623578	207623578	+	Intron	SNP	G	G	A	rs554941898	NA	LS174T_Muc2_clone2.sorted	LS174T_CTRL.sorted	G	G	NA	NA	NA	NA	NA	NA	NA	NA	NA	NA	NA	NA	NA	NA	NA	c.147+651N>T			ENST00000272839		NA	NA	NA	NA	NA	NA	METTL21A,intron_variant,,ENST00000272839,NM_001330137.1;METTL21A,intron_variant,,ENST00000406927,NM_001330130.2,NM_001127395.3;METTL21A,intron_variant,,ENST00000411432,;METTL21A,intron_variant,,ENST00000425132,NM_001330135.2;METTL21A,intron_variant,,ENST00000426075,;METTL21A,intron_variant,,ENST00000432416,NM_001330132.1,NM_001330136.1,NM_001308021.3;METTL21A,intron_variant,,ENST00000442521,NM_00…	A	ENSG00000144401	ENST00000272839
31742	PTH2R	0	.	GRCh38	chr2	208596542	208596542	+	Intron	SNP	T	T	C	novel	NA	LS174T_Muc2_clone2.sorted	LS174T_CTRL.sorted	T	T	NA	NA	NA	NA	NA	NA	NA	NA	NA	NA	NA	NA	NA	NA	NA	c.*98+24375N>C			ENST00000419079		NA	NA	NA	NA	NA	NA	PTH2R,intron_variant,,ENST00000419079,;,regulatory_region_variant,,ENSR00001043953,;	C	ENSG00000144407	ENST00000419079
31743	Unknown	0	.	GRCh38	chr2	209096562	209096562	+	IGR	SNP	C	C	A	novel	NA	LS174T_Muc2_clone2.sorted	LS174T_CTRL.sorted	C	C	NA	NA	NA	NA	NA	NA	NA	NA	NA	NA	NA	NA	NA	NA	NA						NA	NA	NA	NA	NA	NA		A
31744	KANSL1L	0	.	GRCh38	chr2	210042784	210042784	+	Intron	SNP	A	A	G	novel	NA	LS174T_Muc2_clone2.sorted	LS174T_CTRL.sorted	A	A	NA	NA	NA	NA	NA	NA	NA	NA	NA	NA	NA	NA	NA	NA	NA	c.1921+1155N>C			ENST00000281772		NA	NA	NA	NA	NA	NA	KANSL1L,intron_variant,,ENST00000281772,NM_152519.4;KANSL1L,intron_variant,,ENST00000418791,NM_001307976.2;KANSL1L,intron_variant,,ENST00000452086,;KANSL1L,intron_variant,,ENST00000457374,;KANSL1L,downstream_gene_variant,,ENST00000428655,;KANSL1L-AS1,intron_variant,,ENST00000452057,;	G	ENSG00000144445	ENST00000281772
31745	LANCL1	0	.	GRCh38	chr2	210428624	210428624	+	3'Flank	SNP	A	A	G	novel	NA	LS174T_Muc2_clone2.sorted	LS174T_CTRL.sorted	A	A	NA	NA	NA	NA	NA	NA	NA	NA	NA	NA	NA	NA	NA	NA	NA				ENST00000443314		NA	NA	NA	NA	NA	NA	LANCL1,downstream_gene_variant,,ENST00000441020,NM_001136575.1;LANCL1,downstream_gene_variant,,ENST00000443314,;LANCL1,downstream_gene_variant,,ENST00000450366,NM_001136574.1,NM_006055.3;LANCL1-AS1,intron_variant,,ENST00000420418,;LANCL1-AS1,intron_variant,,ENST00000433296,;	G	ENSG00000115365	ENST00000443314
31746	CPS1	0	.	GRCh38	chr2	210656921	210656921	+	Intron	SNP	C	C	G	rs909502285	NA	LS174T_Muc2_clone2.sorted	LS174T_CTRL.sorted	C	C	NA	NA	NA	NA	NA	NA	NA	NA	NA	NA	NA	NA	NA	NA	NA	c.3684+289N>G			ENST00000430249		NA	NA	NA	NA	NA	NA	CPS1,intron_variant,,ENST00000233072,NM_001369256.1,NM_001875.5;CPS1,intron_variant,,ENST00000430249,;CPS1,intron_variant,,ENST00000451903,;CPS1,intron_variant,,ENST00000673510,;CPS1,intron_variant,,ENST00000673630,NM_001369257.1;CPS1,intron_variant,,ENST00000673711,NM_001122633.3;CPS1,intron_variant,,ENST00000674074,;CPS1,upstream_gene_variant,,ENST00000645825,;CPS1,intron_variant,,ENST000006736…	G	ENSG00000021826	ENST00000430249
31747	Unknown	0	.	GRCh38	chr2	210814042	210814042	+	IGR	SNP	A	A	G	novel	NA	LS174T_Muc2_clone2.sorted	LS174T_CTRL.sorted	A	A	NA	NA	NA	NA	NA	NA	NA	NA	NA	NA	NA	NA	NA	NA	NA						NA	NA	NA	NA	NA	NA		G
31748	Unknown	0	.	GRCh38	chr2	210944239	210944239	+	IGR	SNP	T	T	C	novel	NA	LS174T_Muc2_clone2.sorted	LS174T_CTRL.sorted	T	T	NA	NA	NA	NA	NA	NA	NA	NA	NA	NA	NA	NA	NA	NA	NA						NA	NA	NA	NA	NA	NA		C
31749	Unknown	0	.	GRCh38	chr2	211029092	211029092	+	IGR	SNP	G	G	T	novel	NA	LS174T_Muc2_clone2.sorted	LS174T_CTRL.sorted	G	G	NA	NA	NA	NA	NA	NA	NA	NA	NA	NA	NA	NA	NA	NA	NA						NA	NA	NA	NA	NA	NA		T
31750	ENSR00000295843	0	.	GRCh38	chr2	211035894	211035894	+	IGR	SNP	G	G	A	rs995514939	NA	LS174T_Muc2_clone2.sorted	LS174T_CTRL.sorted	G	G	NA	NA	NA	NA	NA	NA	NA	NA	NA	NA	NA	NA	NA	NA	NA				ENSR00000295843		NA	NA	NA	NA	NA	NA	,regulatory_region_variant,,ENSR00000295843,;,regulatory_region_variant,,ENSR00001044085,;	A		ENSR00000295843
31751	ERBB4	0	.	GRCh38	chr2	211851660	211851660	+	Intron	SNP	T	T	C	rs1006699460	NA	LS174T_Muc2_clone2.sorted	LS174T_CTRL.sorted	T	T	NA	NA	NA	NA	NA	NA	NA	NA	NA	NA	NA	NA	NA	NA	NA	c.422-63501N>G			ENST00000342788		NA	NA	NA	NA	NA	NA	ERBB4,intron_variant,,ENST00000260943,;ERBB4,intron_variant,,ENST00000342788,NM_005235.3;ERBB4,intron_variant,,ENST00000402597,;ERBB4,intron_variant,,ENST00000435846,;ERBB4,intron_variant,,ENST00000436443,NM_001042599.1;ERBB4,intron_variant,,ENST00000484474,;ERBB4,intron_variant,,ENST00000484594,;	C	ENSG00000178568	ENST00000342788
31752	ERBB4	0	.	GRCh38	chr2	211897350	211897350	+	Intron	SNP	C	C	A	rs534595887	NA	LS174T_Muc2_clone2.sorted	LS174T_CTRL.sorted	C	C	NA	NA	NA	NA	NA	NA	NA	NA	NA	NA	NA	NA	NA	NA	NA	c.421+50080N>T			ENST00000342788		NA	NA	NA	NA	NA	NA	ERBB4,intron_variant,,ENST00000260943,;ERBB4,intron_variant,,ENST00000342788,NM_005235.3;ERBB4,intron_variant,,ENST00000402597,;ERBB4,intron_variant,,ENST00000435846,;ERBB4,intron_variant,,ENST00000436443,NM_001042599.1;ERBB4,intron_variant,,ENST00000484474,;ERBB4,intron_variant,,ENST00000484594,;	A	ENSG00000178568	ENST00000342788
31753	ERBB4	0	.	GRCh38	chr2	212478276	212478276	+	Intron	SNP	A	A	G	novel	NA	LS174T_Muc2_clone2.sorted	LS174T_CTRL.sorted	A	A	NA	NA	NA	NA	NA	NA	NA	NA	NA	NA	NA	NA	NA	NA	NA	c.82+60173N>C			ENST00000342788		NA	NA	NA	NA	NA	NA	ERBB4,intron_variant,,ENST00000260943,;ERBB4,intron_variant,,ENST00000342788,NM_005235.3;ERBB4,intron_variant,,ENST00000436443,NM_001042599.1;ERBB4,intron_variant,,ENST00000484594,;	G	ENSG00000178568	ENST00000342788
31754	ERBB4	0	.	GRCh38	chr2	212513305	212513305	+	Intron	SNP	A	A	G	novel	NA	LS174T_Muc2_clone2.sorted	LS174T_CTRL.sorted	A	A	NA	NA	NA	NA	NA	NA	NA	NA	NA	NA	NA	NA	NA	NA	NA	c.82+25144N>C			ENST00000342788		NA	NA	NA	NA	NA	NA	ERBB4,intron_variant,,ENST00000260943,;ERBB4,intron_variant,,ENST00000342788,NM_005235.3;ERBB4,intron_variant,,ENST00000436443,NM_001042599.1;ERBB4,intron_variant,,ENST00000484594,;	G	ENSG00000178568	ENST00000342788
31755	AC093865.1	0	.	GRCh38	chr2	212688009	212688009	+	Intron	SNP	T	T	A	novel	NA	LS174T_Muc2_clone2.sorted	LS174T_CTRL.sorted	T	T	NA	NA	NA	NA	NA	NA	NA	NA	NA	NA	NA	NA	NA	NA	NA	n.382-106601N>T			ENST00000415387		NA	NA	NA	NA	NA	NA	AC093865.1,intron_variant,,ENST00000415387,;	A	ENSG00000273118	ENST00000415387
31756	IKZF2	0	.	GRCh38	chr2	213086541	213086541	+	Intron	SNP	T	T	C	novel	NA	LS174T_Muc2_clone2.sorted	LS174T_CTRL.sorted	T	T	NA	NA	NA	NA	NA	NA	NA	NA	NA	NA	NA	NA	NA	NA	NA	c.140-29442N>G			ENST00000434687		NA	NA	NA	NA	NA	NA	IKZF2,intron_variant,,ENST00000342002,;IKZF2,intron_variant,,ENST00000374319,NM_001371277.1,NM_001371276.1,NM_001079526.2,NM_001371275.1;IKZF2,intron_variant,,ENST00000433134,;IKZF2,intron_variant,,ENST00000434687,NM_001371274.1,NM_016260.3;IKZF2,intron_variant,,ENST00000451136,;IKZF2,intron_variant,,ENST00000452786,;IKZF2,intron_variant,,ENST00000457361,;IKZF2,intron_variant,,ENST00000374326,;IK…	C	ENSG00000030419	ENST00000434687
31757	SPAG16-DT	0	.	GRCh38	chr2	213278917	213278917	+	Intron	SNP	T	T	G	novel	NA	LS174T_Muc2_clone2.sorted	LS174T_CTRL.sorted	T	T	NA	NA	NA	NA	NA	NA	NA	NA	NA	NA	NA	NA	NA	NA	NA	n.174-386N>C			ENST00000360083		NA	NA	NA	NA	NA	NA	SPAG16-DT,intron_variant,,ENST00000360083,;AC079610.2,upstream_gene_variant,,ENST00000606960,;	G	ENSG00000196096	ENST00000360083
31758	SPAG16	0	.	GRCh38	chr2	213580124	213580124	+	Intron	SNP	T	T	A	novel	NA	LS174T_Muc2_clone2.sorted	LS174T_CTRL.sorted	T	T	NA	NA	NA	NA	NA	NA	NA	NA	NA	NA	NA	NA	NA	NA	NA	c.1070+90034N>A			ENST00000331683		NA	NA	NA	NA	NA	NA	SPAG16,intron_variant,,ENST00000331683,NM_024532.5;SPAG16,intron_variant,,ENST00000451561,;SPAG16,intron_variant,,ENST00000406979,;SPAG16,intron_variant,,ENST00000452556,;	A	ENSG00000144451	ENST00000331683
31759	SPAG16	0	.	GRCh38	chr2	213846579	213846579	+	Intron	SNP	T	T	C	novel	NA	LS174T_Muc2_clone2.sorted	LS174T_CTRL.sorted	T	T	NA	NA	NA	NA	NA	NA	NA	NA	NA	NA	NA	NA	NA	NA	NA	c.1071-15906N>C			ENST00000331683		NA	NA	NA	NA	NA	NA	SPAG16,intron_variant,,ENST00000331683,NM_024532.5;SPAG16,intron_variant,,ENST00000451561,;SPAG16,intron_variant,,ENST00000406979,;SPAG16,intron_variant,,ENST00000452556,;	C	ENSG00000144451	ENST00000331683
31760	SPAG16	0	.	GRCh38	chr2	214393321	214393321	+	Intron	SNP	G	G	T	novel	NA	LS174T_Muc2_clone2.sorted	LS174T_CTRL.sorted	G	G	NA	NA	NA	NA	NA	NA	NA	NA	NA	NA	NA	NA	NA	NA	NA	c.1721-16819N>T			ENST00000331683		NA	NA	NA	NA	NA	NA	SPAG16,intron_variant,,ENST00000331683,NM_024532.5;SPAG16,intron_variant,,ENST00000451561,;SPAG16,intron_variant,,ENST00000480494,;SPAG16,intron_variant,,ENST00000406979,;AC068051.1,intron_variant,,ENST00000412896,;AC068051.1,intron_variant,,ENST00000437883,;AC068051.1,intron_variant,,ENST00000661682,;	T	ENSG00000144451	ENST00000331683
31761	AC012668.3	0	.	GRCh38	chr2	215603762	215603762	+	Intron	SNP	T	T	A	novel	NA	LS174T_Muc2_clone2.sorted	LS174T_CTRL.sorted	T	T	NA	NA	NA	NA	NA	NA	NA	NA	NA	NA	NA	NA	NA	NA	NA	n.217-18096N>A			ENST00000417485		NA	NA	NA	NA	NA	NA	,regulatory_region_variant,,ENSR00001044370,;AC012668.3,intron_variant,,ENST00000417485,;AC012668.3,intron_variant,,ENST00000422353,;	A	ENSG00000237525	ENST00000417485
31762	AC012668.3	0	.	GRCh38	chr2	215655959	215655959	+	Intron	SNP	A	A	G	novel	NA	LS174T_Muc2_clone2.sorted	LS174T_CTRL.sorted	A	A	NA	NA	NA	NA	NA	NA	NA	NA	NA	NA	NA	NA	NA	NA	NA	n.285-9421N>G			ENST00000417485		NA	NA	NA	NA	NA	NA	AC012668.3,intron_variant,,ENST00000417485,;LINC00607,intron_variant,,ENST00000417922,;LINC00607,intron_variant,,ENST00000423530,;LINC00607,intron_variant,,ENST00000445174,;LINC00607,intron_variant,,ENST00000451392,;LINC00607,intron_variant,,ENST00000654368,;LINC00607,intron_variant,,ENST00000655043,;LINC00607,intron_variant,,ENST00000655131,;LINC00607,intron_variant,,ENST00000659768,;LINC00607,i…	G	ENSG00000237525	ENST00000417485
31763	MREG	0	.	GRCh38	chr2	215967747	215967747	+	Intron	SNP	A	A	G	novel	NA	LS174T_Muc2_clone2.sorted	LS174T_CTRL.sorted	A	A	NA	NA	NA	NA	NA	NA	NA	NA	NA	NA	NA	NA	NA	NA	NA	c.256-20634N>C			ENST00000263268		NA	NA	NA	NA	NA	NA	MREG,intron_variant,,ENST00000263268,NM_018000.3,NM_001372188.1;MREG,intron_variant,,ENST00000420348,;MREG,intron_variant,,ENST00000424992,;MREG,intron_variant,,ENST00000439791,NM_001372189.1,NM_001372190.1;MREG,intron_variant,,ENST00000620139,;,regulatory_region_variant,,ENSR00000636331,;	G	ENSG00000118242	ENST00000263268
31764	AC007563.2	0	.	GRCh38	chr2	216960480	216960480	+	Intron	SNP	G	G	T	novel	NA	LS174T_Muc2_clone2.sorted	LS174T_CTRL.sorted	G	G	NA	NA	NA	NA	NA	NA	NA	NA	NA	NA	NA	NA	NA	NA	NA	n.511-33478N>T			ENST00000447289		NA	NA	NA	NA	NA	NA	AC007563.2,intron_variant,,ENST00000447289,;AC007563.2,intron_variant,,ENST00000607591,;	T	ENSG00000236886	ENST00000447289
31765	AC007563.2	0	.	GRCh38	chr2	216990467	216990467	+	Intron	SNP	A	A	G	novel	NA	LS174T_Muc2_clone2.sorted	LS174T_CTRL.sorted	A	A	NA	NA	NA	NA	NA	NA	NA	NA	NA	NA	NA	NA	NA	NA	NA	n.511-3491N>G			ENST00000447289		NA	NA	NA	NA	NA	NA	AC007563.2,intron_variant,,ENST00000447289,;AC007563.2,intron_variant,,ENST00000607591,;	G	ENSG00000236886	ENST00000447289
31766	DIRC3	0	.	GRCh38	chr2	217642407	217642407	+	Intron	SNP	C	C	G	novel	NA	LS174T_Muc2_clone2.sorted	LS174T_CTRL.sorted	C	C	NA	NA	NA	NA	NA	NA	NA	NA	NA	NA	NA	NA	NA	NA	NA	n.127-41578N>C			ENST00000486365		NA	NA	NA	NA	NA	NA	DIRC3,intron_variant,,ENST00000486365,;	G	ENSG00000231672	ENST00000486365
31767	TTLL4	0	.	GRCh38	chr2	218718720	218718720	+	Intron	SNP	C	C	A	novel	NA	LS174T_Muc2_clone2.sorted	LS174T_CTRL.sorted	C	C	NA	NA	NA	NA	NA	NA	NA	NA	NA	NA	NA	NA	NA	NA	NA	c.-178+7683N>A			ENST00000392102		NA	NA	NA	NA	NA	NA	TTLL4,intron_variant,,ENST00000392102,NM_014640.5;TTLL4,intron_variant,,ENST00000415717,;TTLL4,intron_variant,,ENST00000424644,;TTLL4,intron_variant,,ENST00000437755,;TTLL4,intron_variant,,ENST00000442769,;TTLL4,intron_variant,,ENST00000457313,;	A	ENSG00000135912	ENST00000392102
31768	STK11IP	0	.	GRCh38	chr2	219609435	219609435	+	Silent	SNP	C	C	T	novel	NA	LS174T_Muc2_clone2.sorted	LS174T_CTRL.sorted	C	C	NA	NA	NA	NA	NA	NA	NA	NA	NA	NA	NA	NA	NA	NA	NA	c.1999N>T	p.Leu667=	p.L667=	ENST00000456909	17/25	NA	NA	NA	NA	NA	NA	STK11IP,synonymous_variant,p.Leu667=,ENST00000456909,NM_052902.4;STK11IP,synonymous_variant,p.Leu48=,ENST00000483319,;STK11IP,upstream_gene_variant,,ENST00000447191,;STK11IP,downstream_gene_variant,,ENST00000459692,;STK11IP,non_coding_transcript_exon_variant,,ENST00000475396,;STK11IP,non_coding_transcript_exon_variant,,ENST00000473899,;STK11IP,upstream_gene_variant,,ENST00000413891,;STK11IP,downs…	T	ENSG00000144589	ENST00000456909
31769	Unknown	0	.	GRCh38	chr2	219855566	219855566	+	IGR	SNP	A	A	G	novel	NA	LS174T_Muc2_clone2.sorted	LS174T_CTRL.sorted	A	A	NA	NA	NA	NA	NA	NA	NA	NA	NA	NA	NA	NA	NA	NA	NA						NA	NA	NA	NA	NA	NA		G
31770	Unknown	0	.	GRCh38	chr2	220037557	220037557	+	IGR	SNP	A	A	G	novel	NA	LS174T_Muc2_clone2.sorted	LS174T_CTRL.sorted	A	A	NA	NA	NA	NA	NA	NA	NA	NA	NA	NA	NA	NA	NA	NA	NA						NA	NA	NA	NA	NA	NA		G
31771	AC067956.1	0	.	GRCh38	chr2	220517304	220517304	+	Intron	SNP	T	T	C	novel	NA	LS174T_Muc2_clone2.sorted	LS174T_CTRL.sorted	T	T	NA	NA	NA	NA	NA	NA	NA	NA	NA	NA	NA	NA	NA	NA	NA	n.571+23147N>C			ENST00000670511		NA	NA	NA	NA	NA	NA	AC067956.1,intron_variant,,ENST00000414512,;AC067956.1,intron_variant,,ENST00000665624,;AC067956.1,intron_variant,,ENST00000670511,;	C	ENSG00000236451	ENST00000670511
31772	AC067956.1	0	.	GRCh38	chr2	220571712	220571712	+	Intron	SNP	T	T	A	novel	NA	LS174T_Muc2_clone2.sorted	LS174T_CTRL.sorted	T	T	NA	NA	NA	NA	NA	NA	NA	NA	NA	NA	NA	NA	NA	NA	NA	n.748+3083N>A			ENST00000670511		NA	NA	NA	NA	NA	NA	AC067956.1,intron_variant,,ENST00000414512,;AC067956.1,intron_variant,,ENST00000665624,;AC067956.1,intron_variant,,ENST00000670511,;	A	ENSG00000236451	ENST00000670511
31773	AC067956.1	0	.	GRCh38	chr2	220659150	220659150	+	Intron	SNP	T	T	C	novel	NA	LS174T_Muc2_clone2.sorted	LS174T_CTRL.sorted	T	T	NA	NA	NA	NA	NA	NA	NA	NA	NA	NA	NA	NA	NA	NA	NA	n.1278+25022N>C			ENST00000670511		NA	NA	NA	NA	NA	NA	AC067956.1,intron_variant,,ENST00000414512,;AC067956.1,intron_variant,,ENST00000657044,;AC067956.1,intron_variant,,ENST00000670511,;	C	ENSG00000236451	ENST00000670511
31774	AC093843.1	0	.	GRCh38	chr2	220786332	220786332	+	RNA	SNP	A	A	G	novel	NA	LS174T_Muc2_clone2.sorted	LS174T_CTRL.sorted	A	A	NA	NA	NA	NA	NA	NA	NA	NA	NA	NA	NA	NA	NA	NA	NA	n.1439N>G			ENST00000662749	2025-03-01	NA	NA	NA	NA	NA	NA	,regulatory_region_variant,,ENSR00000637569,;AC093843.1,non_coding_transcript_exon_variant,,ENST00000662749,;AC093843.1,intron_variant,,ENST00000658049,;AC093843.1,upstream_gene_variant,,ENST00000424395,;	G	ENSG00000224819	ENST00000662749
31775	Unknown	0	.	GRCh38	chr2	221031538	221031538	+	IGR	SNP	T	T	C	novel	NA	LS174T_Muc2_clone2.sorted	LS174T_CTRL.sorted	T	T	NA	NA	NA	NA	NA	NA	NA	NA	NA	NA	NA	NA	NA	NA	NA						NA	NA	NA	NA	NA	NA		C
31776	Unknown	0	.	GRCh38	chr2	221168571	221168571	+	IGR	SNP	A	A	G	novel	NA	LS174T_Muc2_clone2.sorted	LS174T_CTRL.sorted	A	A	NA	NA	NA	NA	NA	NA	NA	NA	NA	NA	NA	NA	NA	NA	NA						NA	NA	NA	NA	NA	NA		G
31777	EPHA4	0	.	GRCh38	chr2	221521850	221521850	+	Intron	SNP	G	G	A	rs1333053158	NA	LS174T_Muc2_clone2.sorted	LS174T_CTRL.sorted	G	G	NA	NA	NA	NA	NA	NA	NA	NA	NA	NA	NA	NA	NA	NA	NA	c.824-20678N>T			ENST00000281821		NA	NA	NA	NA	NA	NA	EPHA4,intron_variant,,ENST00000281821,NM_001304536.1,NM_001304537.2,NM_004438.5;EPHA4,intron_variant,,ENST00000409854,NM_001363748.2;EPHA4,intron_variant,,ENST00000409938,;EPHA4,intron_variant,,ENST00000443796,;	A	ENSG00000116106	ENST00000281821
31778	EPHA4	0	.	GRCh38	chr2	221552108	221552108	+	Intron	SNP	C	C	T	rs139187611	NA	LS174T_Muc2_clone2.sorted	LS174T_CTRL.sorted	C	C	NA	NA	NA	NA	NA	NA	NA	NA	NA	NA	NA	NA	NA	NA	NA	c.823+11623N>A			ENST00000281821		NA	NA	NA	NA	NA	NA	EPHA4,intron_variant,,ENST00000281821,NM_001304536.1,NM_001304537.2,NM_004438.5;EPHA4,intron_variant,,ENST00000409854,NM_001363748.2;EPHA4,intron_variant,,ENST00000409938,;EPHA4,intron_variant,,ENST00000443796,;,regulatory_region_variant,,ENSR00001045026,;	T	ENSG00000116106	ENST00000281821
31779	Unknown	0	.	GRCh38	chr2	221722142	221722142	+	IGR	SNP	T	T	C	novel	NA	LS174T_Muc2_clone2.sorted	LS174T_CTRL.sorted	T	T	NA	NA	NA	NA	NA	NA	NA	NA	NA	NA	NA	NA	NA	NA	NA						NA	NA	NA	NA	NA	NA		C
31780	Unknown	0	.	GRCh38	chr2	221792236	221792236	+	IGR	SNP	G	G	C	rs1452591385	NA	LS174T_Muc2_clone2.sorted	LS174T_CTRL.sorted	G	G	NA	NA	NA	NA	NA	NA	NA	NA	NA	NA	NA	NA	NA	NA	NA						NA	NA	NA	NA	NA	NA		C
31781	KCNE4	0	.	GRCh38	chr2	223145063	223145063	+	Intron	SNP	T	T	C	novel	NA	LS174T_Muc2_clone2.sorted	LS174T_CTRL.sorted	T	T	NA	NA	NA	NA	NA	NA	NA	NA	NA	NA	NA	NA	NA	NA	NA	n.190-48006N>C			ENST00000488477		NA	NA	NA	NA	NA	NA	KCNE4,intron_variant,,ENST00000488477,;	C	ENSG00000152049	ENST00000488477
31782	Unknown	0	.	GRCh38	chr2	223721765	223721765	+	IGR	SNP	A	A	G	novel	NA	LS174T_Muc2_clone2.sorted	LS174T_CTRL.sorted	A	A	NA	NA	NA	NA	NA	NA	NA	NA	NA	NA	NA	NA	NA	NA	NA						NA	NA	NA	NA	NA	NA		G
31783	AP1S3	0	.	GRCh38	chr2	223755815	223755815	+	3'UTR	SNP	C	C	T	novel	NA	LS174T_Muc2_clone2.sorted	LS174T_CTRL.sorted	C	C	NA	NA	NA	NA	NA	NA	NA	NA	NA	NA	NA	NA	NA	NA	NA	c.*2900N>A			ENST00000396654	2025-05-05	NA	NA	NA	NA	NA	NA	AP1S3,3_prime_UTR_variant,,ENST00000396654,NM_001039569.2;AP1S3,intron_variant,,ENST00000443700,;AP1S3,downstream_gene_variant,,ENST00000334271,;AP1S3,downstream_gene_variant,,ENST00000415298,;AC093884.1,downstream_gene_variant,,ENST00000650969,;	T	ENSG00000152056	ENST00000396654
31784	Unknown	0	.	GRCh38	chr2	224258731	224258731	+	IGR	SNP	C	C	T	novel	NA	LS174T_Muc2_clone2.sorted	LS174T_CTRL.sorted	C	C	NA	NA	NA	NA	NA	NA	NA	NA	NA	NA	NA	NA	NA	NA	NA						NA	NA	NA	NA	NA	NA		T
31785	DOCK10	0	.	GRCh38	chr2	224787702	224787702	+	Intron	SNP	T	T	C	novel	NA	LS174T_Muc2_clone2.sorted	LS174T_CTRL.sorted	T	T	NA	NA	NA	NA	NA	NA	NA	NA	NA	NA	NA	NA	NA	NA	NA	c.5458-305N>G			ENST00000645028		NA	NA	NA	NA	NA	NA	DOCK10,intron_variant,,ENST00000258390,NM_014689.3;DOCK10,intron_variant,,ENST00000409592,NM_001290263.2;DOCK10,intron_variant,,ENST00000645028,NM_001363762.1;DOCK10,upstream_gene_variant,,ENST00000535663,;DOCK10,intron_variant,,ENST00000644695,;	C	ENSG00000135905	ENST00000645028
31786	NYAP2	0	.	GRCh38	chr2	225572632	225572632	+	Intron	SNP	G	G	T	novel	NA	LS174T_Muc2_clone2.sorted	LS174T_CTRL.sorted	G	G	NA	NA	NA	NA	NA	NA	NA	NA	NA	NA	NA	NA	NA	NA	NA	c.524-9309N>T			ENST00000636099		NA	NA	NA	NA	NA	NA	NYAP2,intron_variant,,ENST00000272907,NM_020864.1;NYAP2,intron_variant,,ENST00000636099,NM_001371273.1;	T	ENSG00000144460	ENST00000636099
31787	ENSR00000638542	0	.	GRCh38	chr2	225670825	225670825	+	IGR	SNP	A	A	G	novel	NA	LS174T_Muc2_clone2.sorted	LS174T_CTRL.sorted	A	A	NA	NA	NA	NA	NA	NA	NA	NA	NA	NA	NA	NA	NA	NA	NA				ENSR00000638542		NA	NA	NA	NA	NA	NA	,regulatory_region_variant,,ENSR00000638542,;,regulatory_region_variant,,ENSR00001045477,;	G		ENSR00000638542
31788	Unknown	0	.	GRCh38	chr2	225978530	225978530	+	IGR	SNP	G	G	C	novel	NA	LS174T_Muc2_clone2.sorted	LS174T_CTRL.sorted	G	G	NA	NA	NA	NA	NA	NA	NA	NA	NA	NA	NA	NA	NA	NA	NA						NA	NA	NA	NA	NA	NA		C
31789	Unknown	0	.	GRCh38	chr2	226425523	226425523	+	IGR	SNP	G	G	T	novel	NA	LS174T_Muc2_clone2.sorted	LS174T_CTRL.sorted	G	G	NA	NA	NA	NA	NA	NA	NA	NA	NA	NA	NA	NA	NA	NA	NA						NA	NA	NA	NA	NA	NA		T
31790	Unknown	0	.	GRCh38	chr2	226667504	226667504	+	IGR	SNP	C	C	T	rs894210901	NA	LS174T_Muc2_clone2.sorted	LS174T_CTRL.sorted	C	C	NA	NA	NA	NA	NA	NA	NA	NA	NA	NA	NA	NA	NA	NA	NA						NA	NA	NA	NA	NA	NA		T
31791	RHBDD1	0	.	GRCh38	chr2	226896811	226896811	+	Intron	SNP	A	A	T	rs567377801	NA	LS174T_Muc2_clone2.sorted	LS174T_CTRL.sorted	A	A	NA	NA	NA	NA	NA	NA	NA	NA	NA	NA	NA	NA	NA	NA	NA	c.567-9982N>T			ENST00000392062		NA	NA	NA	NA	NA	NA	RHBDD1,intron_variant,,ENST00000341329,NM_001349069.1,NM_032276.5,NM_001349071.2;RHBDD1,intron_variant,,ENST00000392062,NM_001167608.3,NM_001349072.2;	T	ENSG00000144468	ENST00000392062
31792	RHBDD1	0	.	GRCh38	chr2	226923417	226923417	+	Intron	SNP	T	T	C	novel	NA	LS174T_Muc2_clone2.sorted	LS174T_CTRL.sorted	T	T	NA	NA	NA	NA	NA	NA	NA	NA	NA	NA	NA	NA	NA	NA	NA	c.856+9066N>C			ENST00000392062		NA	NA	NA	NA	NA	NA	RHBDD1,intron_variant,,ENST00000341329,NM_001349069.1,NM_032276.5,NM_001349071.2;RHBDD1,intron_variant,,ENST00000392062,NM_001167608.3,NM_001349072.2;RHBDD1,intron_variant,,ENST00000409053,;RHBDD1,intron_variant,,ENST00000493526,;RHBDD1,intron_variant,,ENST00000491490,;	C	ENSG00000144468	ENST00000392062
31793	RHBDD1	0	.	GRCh38	chr2	226931638	226931638	+	Intron	SNP	C	C	A	novel	NA	LS174T_Muc2_clone2.sorted	LS174T_CTRL.sorted	C	C	NA	NA	NA	NA	NA	NA	NA	NA	NA	NA	NA	NA	NA	NA	NA	c.856+17287N>A			ENST00000392062		NA	NA	NA	NA	NA	NA	RHBDD1,intron_variant,,ENST00000341329,NM_001349069.1,NM_032276.5,NM_001349071.2;RHBDD1,intron_variant,,ENST00000392062,NM_001167608.3,NM_001349072.2;RHBDD1,intron_variant,,ENST00000409053,;RHBDD1,intron_variant,,ENST00000493526,;RHBDD1,upstream_gene_variant,,ENST00000483268,;RHBDD1,intron_variant,,ENST00000491490,;	A	ENSG00000144468	ENST00000392062
31794	COL4A4	0	.	GRCh38	chr2	227012429	227012429	+	Intron	SNP	A	A	T	novel	NA	LS174T_Muc2_clone2.sorted	LS174T_CTRL.sorted	A	A	NA	NA	NA	NA	NA	NA	NA	NA	NA	NA	NA	NA	NA	NA	NA	c.4217-132N>A			ENST00000396625		NA	NA	NA	NA	NA	NA	COL4A4,intron_variant,,ENST00000396625,NM_000092.5;	T	ENSG00000081052	ENST00000396625
31795	SPHKAP	0	.	GRCh38	chr2	228102730	228102730	+	Intron	SNP	T	T	C	novel	NA	LS174T_Muc2_clone2.sorted	LS174T_CTRL.sorted	T	T	NA	NA	NA	NA	NA	NA	NA	NA	NA	NA	NA	NA	NA	NA	NA	c.246+6102N>G			ENST00000392056		NA	NA	NA	NA	NA	NA	SPHKAP,intron_variant,,ENST00000344657,NM_030623.3;SPHKAP,intron_variant,,ENST00000392056,NM_001142644.2;	C	ENSG00000153820	ENST00000392056
31796	SPHKAP	0	.	GRCh38	chr2	228162562	228162562	+	Intron	SNP	T	T	C	novel	NA	LS174T_Muc2_clone2.sorted	LS174T_CTRL.sorted	T	T	NA	NA	NA	NA	NA	NA	NA	NA	NA	NA	NA	NA	NA	NA	NA	c.32+19005N>G			ENST00000392056		NA	NA	NA	NA	NA	NA	SPHKAP,intron_variant,,ENST00000344657,NM_030623.3;SPHKAP,intron_variant,,ENST00000392056,NM_001142644.2;	C	ENSG00000153820	ENST00000392056
31797	LINC01807	0	.	GRCh38	chr2	228578721	228578721	+	Intron	SNP	G	G	T	novel	NA	LS174T_Muc2_clone2.sorted	LS174T_CTRL.sorted	G	G	NA	NA	NA	NA	NA	NA	NA	NA	NA	NA	NA	NA	NA	NA	NA	n.126-89928N>A			ENST00000665053		NA	NA	NA	NA	NA	NA	LINC01807,intron_variant,,ENST00000432481,;LINC01807,intron_variant,,ENST00000665053,;LINC01807,intron_variant,,ENST00000667233,;	T	ENSG00000232023	ENST00000665053
31798	TRIP12	0	.	GRCh38	chr2	229800319	229800319	+	Intron	SNP	A	A	G	novel	NA	LS174T_Muc2_clone2.sorted	LS174T_CTRL.sorted	A	A	NA	NA	NA	NA	NA	NA	NA	NA	NA	NA	NA	NA	NA	NA	NA	c.3126-936N>C			ENST00000389044		NA	NA	NA	NA	NA	NA	TRIP12,intron_variant,,ENST00000283943,NM_004238.3,NM_001348331.1,NM_001348317.1,NM_001284215.2,NM_001348316.2,NM_001348318.2;TRIP12,intron_variant,,ENST00000389044,NM_001348332.1,NM_001284214.2,NM_001348319.1,NM_001348323.1,NM_001348333.1,NM_001348321.1,NM_001348328.1,NM_001348322.1,NM_001348324.2,NM_001348329.2,NM_001348326.2,NM_001348315.2,NM_001348320.2,NM_001348327.2,NM_001348330.2,NM_001348…	G	ENSG00000153827	ENST00000389044
31799	AC010149.1	0	.	GRCh38	chr2	230562014	230562014	+	Intron	SNP	C	C	G	novel	NA	LS174T_Muc2_clone2.sorted	LS174T_CTRL.sorted	C	C	NA	NA	NA	NA	NA	NA	NA	NA	NA	NA	NA	NA	NA	NA	NA	n.437+8626N>C			ENST00000455357		NA	NA	NA	NA	NA	NA	AC010149.1,intron_variant,,ENST00000414539,;AC010149.1,intron_variant,,ENST00000455357,;	G	ENSG00000235419	ENST00000455357
[truncated: 15,508 more rows]
[truncated: 150 more columns]
